# Supplementary material for: Synthesis, characterization, and crystal structure of 2-(2-azido­phen­yl)-3-oxo-3H-indole 1-oxide
Source: Acta Crystallogr E Crystallogr Commun. 2024 Feb 20;80(Pt 3):310–3. doi: 10.1107/S2056989024001440 (PMC10915669; doi:10.1107/S2056989024001440)
Supplement: Supplementary file 1 [file e-80-00310-sup1.cif]

##############################################################################
#                                                                            #
# This CIF contains the data in a paper accepted for publication in          #
# Acta Crystallographica Section E. It conforms to the requirements of       #
# Notes for Authors for Acta Crystallographica Section E, and has been       #
# peer reviewed under the auspices of the IUCr Commission on Journals.       #
#                                                                            #
# Full details of the Crystallographic Information File format               #
# are given in the paper "The Crystallographic Information File (CIF):       #
# a New Standard Archive File for Crystallography" by S. R. Hall, F. H.      #
# Allen and I. D. Brown [Acta Cryst. (1991), A47, 655-685].                  #
#                                                                            #
# The current version of the core CIF dictionary is obtainable from          #
# ftp://ftp.iucr.org/pub/cif_core.dic.                                       #
#                                                                            #
# Software is freely available for graphical display of the structure(s)     #
# in this CIF. For information consult the CIF software page                 #
# http://www.iucr.org/resources/cif/software.                                #
#                                                                            #
# This file may be used for bona fide research purposes within the           #
# scientific community so long as proper attribution is given to the journal # 
# article from which it was obtained.                                        #
#                                                                            #
##############################################################################
data_I
_audit_creation_method
;
Olex2 1.2
(compiled 2018.05.29 svn.r3508 for OlexSys, GUI svn.r5506)
;
_journal_date_recd_electronic     2023-10-26
_journal_date_accepted     2024-02-13
_journal_name_full     'Acta Crystallographica, Section E'
_journal_year     2024
_journal_volume     80
_journal_issue      3
_journal_page_first     0
_journal_page_last     0
_journal_paper_category     GO
_journal_paper_doi     10.1107/S2056989024001440
_journal_coeditor_code     DX2056
_publ_contact_author_name     'Chepuri V. Ramana'
_publ_contact_author_address
;
Analytical and Environmental Sciences Division and Centralized Instrumentation,
 Facility, CSIR-Central Salt and Marine Chemicals Research Institute, Gijubhai,
 Badheka, Marg, Bhavnagar, Pin 364002. and  Organic Chemistry Division,
 CSIR-National Chemical Laboratory, Pune, India.
;
_publ_contact_author_email     'srinut@csmcri.res.in, vr.chepuri@ncl.res.in'
_publ_contact_author_fax     ?
_publ_contact_author_phone     ?
_publ_section_title
;
Synthesis, characterization, and crystal structure of
2-(2-azidophenyl)-3-oxo-3<i>H</i>-indole 1-oxide
;
_publ_section_title_footnote     .
loop_
    _publ_author_name
    _publ_author_footnote
    _publ_author_address
    'Dhote, Pawan' .
;
Organic Chemistry Division, CSIR-National Chemical Laboratory, Pune, 411008
.
India
;
    'Tothadi, Srinu' .
;
Analytical and Environmental Sciences Division and Centralized Instrumentation \
Facility, CSIR-Central Salt and Marine Chemicals Research Institute,
Gijubhai Badheka Marg, Bhavnagar, 364002 India
;
    'Ramana, Chepuri V.' .
;
Organic Chemistry Division, CSIR-National Chemical Laboratory, Pune, 411008
.
India
;
_publ_section_synopsis
;
An attempt to explore the reactivity of the nitro group in the presence of gold
catalysis in comparison to the azide group yielded intriguing results.
Surprisingly, only the nitro group exhibited reactivity, ultimately giving
rise to the formation of the title isatogen.
;
_chemical_name_systematic
;
2-(2-Azidophenyl)-3-oxo-3<i>H</i>-indole 1-oxide
;
_chemical_name_common     ?
_chemical_formula_moiety     'C14 H8 N4 O2'
_chemical_formula_sum     'C14 H8 N4 O2'
_chemical_formula_iupac     'C14 H8 N4 O2'
_chemical_formula_weight     264.24
_chemical_melting_point     ?
_space_group_crystal_system     triclinic
_space_group_name_H-M_alt     'P -1'
_space_group_name_Hall     '-P 1'
loop_
    _space_group_symop_operation_xyz
    'x, y, z'
    '-x, -y, -z'
_cell_length_a     7.166(2)
_cell_length_b     7.686(3)
_cell_length_c     12.172(4)
_cell_angle_alpha     95.473(16)
_cell_angle_beta     105.226(12)
_cell_angle_gamma     113.116(13)
_cell_volume     579.9(3)
_cell_formula_units_Z     2
_cell_measurement_reflns_used     9975
_cell_measurement_theta_min     3.10
_cell_measurement_theta_max     34.56
_cell_measurement_temperature     100(2)
_exptl_crystal_description     block
_exptl_crystal_colour     colourless
_exptl_crystal_size_max     0.12
_exptl_crystal_size_mid     0.06
_exptl_crystal_size_min     0.05
_exptl_crystal_density_diffrn     1.513
_exptl_crystal_density_meas     ?
_exptl_crystal_density_method     ?
_exptl_crystal_F_000     272
_exptl_absorpt_coefficient_mu     0.107
_exptl_absorpt_correction_type     multi-scan
_exptl_absorpt_process_details
;
(SADABS; Krause <i>et al.</i>,  2015)
;
_exptl_absorpt_correction_T_min     0.6261
_exptl_absorpt_correction_T_max     0.7453
_diffrn_ambient_temperature     100.0
_diffrn_source     ?
_diffrn_radiation_type     MoK\a
_diffrn_radiation_wavelength     0.71073
_diffrn_measurement_device_type     'Bruker D8 VENTURE Kappa Duo PHOTON II CPAD'
_diffrn_measurement_method     '\f and \w scans'
_diffrn_detector_area_resol_mean     ?
_diffrn_reflns_number     45548
_diffrn_reflns_av_R_equivalents     0.0485
_diffrn_reflns_av_unetI/netI     0.0321
_diffrn_reflns_theta_min     2.956
_diffrn_reflns_theta_max     35.205
_diffrn_reflns_theta_full     25.242
_diffrn_measured_fraction_theta_max     0.927
_diffrn_measured_fraction_theta_full     0.996
_diffrn_reflns_limit_h_min     -11
_diffrn_reflns_limit_h_max     11
_diffrn_reflns_limit_k_min     -12
_diffrn_reflns_limit_k_max     12
_diffrn_reflns_limit_l_min     -19
_diffrn_reflns_limit_l_max     19
_refine_special_details     ?
_reflns_number_total     4818
_reflns_number_gt     3946
_reflns_threshold_expression     'I > 2\s(I)'
_refine_ls_structure_factor_coef     Fsqd
_refine_ls_matrix_type     full
_refine_ls_R_factor_all     0.0568
_refine_ls_R_factor_gt     0.0422
_refine_ls_wR_factor_gt     0.1131
_refine_ls_wR_factor_ref     0.1220
_refine_ls_goodness_of_fit_ref     1.053
_refine_ls_restrained_S_all     1.053
_refine_ls_number_reflns     4818
_refine_ls_number_parameters     181
_refine_ls_number_restraints     0
_refine_ls_hydrogen_treatment     constr
_refine_ls_weighting_scheme     calc
_refine_ls_weighting_details
              'w=1/[\s^2^(Fo^2^)+(0.0660P)^2^+0.1514P] where P=(Fo^2^+2Fc^2^)/3'
_atom_sites_solution_hydrogens     geom
_atom_sites_solution_primary     direct
_atom_sites_solution_secondary     ?
_refine_ls_shift/su_max     0.000
_refine_ls_shift/su_mean     0.000
_refine_diff_density_max     0.464
_refine_diff_density_min     -0.287
_refine_ls_extinction_method     none
_refine_ls_extinction_coef     .
loop_
    _atom_type_symbol
    _atom_type_description
    _atom_type_scat_dispersion_real
    _atom_type_scat_dispersion_imag
    _atom_type_scat_source
    'C' 'C' 0.0033 0.0016
                         'International Tables Vol C Tables 4.2.6.8 and 6.1.1.4'
    'H' 'H' 0.0000 0.0000
                         'International Tables Vol C Tables 4.2.6.8 and 6.1.1.4'
    'N' 'N' 0.0061 0.0033
                         'International Tables Vol C Tables 4.2.6.8 and 6.1.1.4'
    'O' 'O' 0.0106 0.0060
                         'International Tables Vol C Tables 4.2.6.8 and 6.1.1.4'
_computing_data_collection
;
APEX2 (Bruker, 2015)
;
_computing_cell_refinement
;
SAINT v8.37A (Bruker, 2015)
;
_computing_data_reduction
;
SAINT v8.37A (Bruker, 2015)
;
_computing_structure_solution
;
<i>SHELXT2014/5</i> (Sheldrick, 2015a)
;
_computing_structure_refinement
;
SHELXL (Sheldrick, 2015b)
;
_computing_molecular_graphics
;
Olex2 (Dolomanov <i>et al.</i>,  2009)
;
_computing_publication_material
;
Olex2 (Dolomanov <i>et al.</i>,  2009)
;
loop_
    _atom_site_type_symbol
    _atom_site_label
    _atom_site_fract_x
    _atom_site_fract_y
    _atom_site_fract_z
    _atom_site_U_iso_or_equiv
    _atom_site_adp_type
    _atom_site_calc_flag
    _atom_site_occupancy
    _atom_site_disorder_assembly
    _atom_site_disorder_group
    O O1 0.67828(11) -0.03978(9) 0.35537(6) 0.01840(14) Uani d 1 . .
    O O2 0.33615(11) 0.29764(9) 0.15423(6) 0.01970(14) Uani d 1 . .
    N N4 1.05131(16) 0.87935(13) 0.27516(9) 0.02787(19) Uani d 1 . .
    N N2 0.81071(12) 0.56952(10) 0.28504(6) 0.01489(14) Uani d 1 . .
    N N3 0.93852(12) 0.73575(11) 0.28689(7) 0.01669(14) Uani d 1 . .
    C C10 0.77636(12) 0.53396(11) 0.39246(7) 0.01172(14) Uani d 1 . .
    C C9 0.64747(12) 0.34085(11) 0.39218(7) 0.01194(14) Uani d 1 . .
    C C8 0.54989(12) 0.18621(11) 0.28650(7) 0.01240(14) Uani d 1 . .
    N N1A 0.40687(13) 0.17681(11) 0.17988(8) 0.01765(16) Uani d 0.5 A 1
    C C14 0.34033(13) -0.00926(12) 0.09961(7) 0.01469(15) Uani d 1 . .
    C C2 0.20365(14) -0.08622(14) -0.01379(8) 0.01915(17) Uani d 1 . .
    H H2 0.134768 -0.017372 -0.055149 0.023 Uiso calc 1 . .
    C C3 0.17122(15) -0.27158(15) -0.06522(8) 0.02109(18) Uani d 1 . .
    H H3 0.077902 -0.330058 -0.143374 0.025 Uiso calc 1 . .
    C C11 0.86772(13) 0.67870(12) 0.49428(7) 0.01393(15) Uani d 1 . .
    H H11 0.955317 0.808707 0.493893 0.017 Uiso calc 1 . .
    C C12 0.83019(14) 0.63213(13) 0.59624(7) 0.01570(15) Uani d 1 . .
    H H12 0.891796 0.730900 0.665580 0.019 Uiso calc 1 . .
    C C13 0.70271(14) 0.44142(13) 0.59774(7) 0.01594(15) Uani d 1 . .
    H H13 0.677285 0.410403 0.667753 0.019 Uiso calc 1 . .
    C C15 0.61299(13) 0.29688(12) 0.49620(7) 0.01451(15) Uani d 1 . .
    H H15 0.527337 0.166823 0.497471 0.017 Uiso calc 1 . .
    C C17 0.57040(12) 0.01171(11) 0.27811(7) 0.01585(15) Uani d 0.5 A 1
    C C6 0.44015(13) -0.11001(12) 0.16023(7) 0.01356(14) Uani d 1 . .
    C C5 0.41071(14) -0.29159(12) 0.11154(8) 0.01623(15) Uani d 1 . .
    H H5 0.479954 -0.359268 0.153933 0.019 Uiso calc 1 . .
    C C4 0.27263(15) -0.37139(13) -0.00430(8) 0.01966(17) Uani d 1 . .
    H H4 0.247984 -0.496292 -0.041850 0.024 Uiso calc 1 . .
    C C1B 0.40687(13) 0.17681(11) 0.17988(8) 0.01765(16) Uani d 0.5 A 2
    N N17A 0.57040(12) 0.01171(11) 0.27811(7) 0.01585(15) Uani d 0.5 A 2
loop_
    _atom_site_aniso_label
    _atom_site_aniso_U_11
    _atom_site_aniso_U_22
    _atom_site_aniso_U_33
    _atom_site_aniso_U_12
    _atom_site_aniso_U_13
    _atom_site_aniso_U_23
    O1 0.0195(3) 0.0149(3) 0.0197(3) 0.0079(2) 0.0042(2) 0.0036(2)
    O2 0.0234(3) 0.0138(3) 0.0220(3) 0.0095(2) 0.0055(2) 0.0039(2)
    N4 0.0328(5) 0.0178(4) 0.0343(5) 0.0059(3) 0.0205(4) 0.0074(3)
    N2 0.0166(3) 0.0121(3) 0.0142(3) 0.0040(2) 0.0059(2) 0.0031(2)
    N3 0.0184(3) 0.0153(3) 0.0178(3) 0.0072(3) 0.0084(3) 0.0037(2)
    C10 0.0113(3) 0.0120(3) 0.0122(3) 0.0057(2) 0.0036(2) 0.0023(2)
    C9 0.0112(3) 0.0116(3) 0.0128(3) 0.0053(3) 0.0033(2) 0.0023(2)
    C8 0.0124(3) 0.0099(3) 0.0145(3) 0.0043(2) 0.0048(3) 0.0024(2)
    N1A 0.0196(4) 0.0103(3) 0.0231(4) 0.0038(3) 0.0121(3) 0.0015(3)
    C14 0.0162(3) 0.0110(3) 0.0183(4) 0.0053(3) 0.0088(3) 0.0031(3)
    C2 0.0170(4) 0.0261(4) 0.0194(4) 0.0118(3) 0.0078(3) 0.0116(3)
    C3 0.0172(4) 0.0269(4) 0.0129(3) 0.0052(3) 0.0033(3) 0.0012(3)
    C11 0.0134(3) 0.0120(3) 0.0145(3) 0.0053(3) 0.0028(3) 0.0004(3)
    C12 0.0165(3) 0.0178(4) 0.0130(3) 0.0096(3) 0.0028(3) 0.0008(3)
    C13 0.0175(4) 0.0202(4) 0.0130(3) 0.0104(3) 0.0056(3) 0.0044(3)
    C15 0.0148(3) 0.0152(3) 0.0153(3) 0.0074(3) 0.0057(3) 0.0050(3)
    C17 0.0135(3) 0.0138(3) 0.0155(3) 0.0015(3) 0.0058(3) -0.0005(2)
    C6 0.0134(3) 0.0117(3) 0.0128(3) 0.0029(3) 0.0046(3) 0.0010(2)
    C5 0.0187(4) 0.0132(3) 0.0191(4) 0.0078(3) 0.0077(3) 0.0056(3)
    C4 0.0223(4) 0.0133(3) 0.0198(4) 0.0041(3) 0.0087(3) -0.0014(3)
    C1B 0.0196(4) 0.0103(3) 0.0231(4) 0.0038(3) 0.0121(3) 0.0015(3)
    N17A 0.0135(3) 0.0138(3) 0.0155(3) 0.0015(3) 0.0058(3) -0.0005(2)
_geom_special_details
;
 All esds (except the esd in the dihedral angle between two l.s. planes)
 are estimated using the full covariance matrix.  The cell esds are taken
 into account individually in the estimation of esds in distances, angles
 and torsion angles; correlations between esds in cell parameters are only
 used when they are defined by crystal symmetry.  An approximate (isotropic)
 treatment of cell esds is used for estimating esds involving l.s. planes.
;
loop_
    _geom_bond_atom_site_label_1
    _geom_bond_atom_site_label_2
    _geom_bond_site_symmetry_2
    _geom_bond_distance
    _geom_bond_publ_flag
    O1 C17 . 1.2523(11) ?
    O1 N17A . 1.2523(11) ?
    O2 N1A . 1.2485(11) ?
    O2 C1B . 1.2485(11) ?
    N4 N3 . 1.1323(12) ?
    N2 N3 . 1.2396(11) ?
    N2 C10 . 1.4245(11) ?
    C10 C9 . 1.4061(12) ?
    C10 C11 . 1.3933(12) ?
    C9 C8 . 1.4628(12) ?
    C9 C15 . 1.3996(12) ?
    C8 N1A . 1.4019(13) ?
    C8 C17 . 1.4028(12) ?
    C8 C1B . 1.4019(13) ?
    C8 N17A . 1.4028(12) ?
    N1A C14 . 1.4767(12) ?
    C14 C2 . 1.3762(13) ?
    C14 C6 . 1.3865(12) ?
    C14 C1B . 1.4767(12) ?
    C2 H2 . 0.9500 ?
    C2 C3 . 1.4033(15) ?
    C3 H3 . 0.9500 ?
    C3 C4 . 1.3892(14) ?
    C11 H11 . 0.9500 ?
    C11 C12 . 1.3876(12) ?
    C12 H12 . 0.9500 ?
    C12 C13 . 1.3950(13) ?
    C13 H13 . 0.9500 ?
    C13 C15 . 1.3911(12) ?
    C15 H15 . 0.9500 ?
    C17 C6 . 1.4697(12) ?
    C6 C5 . 1.3744(12) ?
    C6 N17A . 1.4697(12) ?
    C5 H5 . 0.9500 ?
    C5 C4 . 1.4033(13) ?
    C4 H4 . 0.9500 ?
loop_
    _geom_angle_atom_site_label_1
    _geom_angle_atom_site_label_2
    _geom_angle_atom_site_label_3
    _geom_angle_site_symmetry_1
    _geom_angle_site_symmetry_3
    _geom_angle
    _geom_angle_publ_flag
    N3 N2 C10 . . 116.77(7) ?
    N4 N3 N2 . . 171.89(9) ?
    C9 C10 N2 . . 116.31(7) ?
    C11 C10 N2 . . 123.03(8) ?
    C11 C10 C9 . . 120.64(8) ?
    C10 C9 C8 . . 121.71(7) ?
    C15 C9 C10 . . 118.70(7) ?
    C15 C9 C8 . . 119.59(7) ?
    N1A C8 C9 . . 126.97(7) ?
    N1A C8 C17 . . 107.79(7) ?
    C17 C8 C9 . . 125.04(7) ?
    C1B C8 C9 . . 126.97(7) ?
    C1B C8 N17A . . 107.79(7) ?
    N17A C8 C9 . . 125.04(7) ?
    O2 N1A C8 . . 127.81(8) ?
    O2 N1A C14 . . 123.50(8) ?
    C8 N1A C14 . . 108.64(7) ?
    C2 C14 N1A . . 131.01(8) ?
    C2 C14 C6 . . 121.74(8) ?
    C2 C14 C1B . . 131.01(8) ?
    C6 C14 N1A . . 107.23(8) ?
    C6 C14 C1B . . 107.23(8) ?
    C14 C2 H2 . . 121.7 ?
    C14 C2 C3 . . 116.59(8) ?
    C3 C2 H2 . . 121.7 ?
    C2 C3 H3 . . 119.3 ?
    C4 C3 C2 . . 121.42(8) ?
    C4 C3 H3 . . 119.3 ?
    C10 C11 H11 . . 120.1 ?
    C12 C11 C10 . . 119.71(8) ?
    C12 C11 H11 . . 120.1 ?
    C11 C12 H12 . . 119.7 ?
    C11 C12 C13 . . 120.52(8) ?
    C13 C12 H12 . . 119.7 ?
    C12 C13 H13 . . 120.2 ?
    C15 C13 C12 . . 119.67(8) ?
    C15 C13 H13 . . 120.2 ?
    C9 C15 H15 . . 119.6 ?
    C13 C15 C9 . . 120.76(8) ?
    C13 C15 H15 . . 119.6 ?
    O1 C17 C8 . . 127.91(8) ?
    O1 C17 C6 . . 123.29(8) ?
    C8 C17 C6 . . 108.80(7) ?
    C14 C6 C17 . . 107.50(7) ?
    C14 C6 N17A . . 107.50(7) ?
    C5 C6 C14 . . 122.61(8) ?
    C5 C6 C17 . . 129.89(8) ?
    C5 C6 N17A . . 129.89(8) ?
    C6 C5 H5 . . 121.9 ?
    C6 C5 C4 . . 116.25(8) ?
    C4 C5 H5 . . 121.9 ?
    C3 C4 C5 . . 121.38(8) ?
    C3 C4 H4 . . 119.3 ?
    C5 C4 H4 . . 119.3 ?
    O2 C1B C8 . . 127.81(8) ?
    O2 C1B C14 . . 123.50(8) ?
    C8 C1B C14 . . 108.64(7) ?
    O1 N17A C8 . . 127.91(8) ?
    O1 N17A C6 . . 123.29(8) ?
    C8 N17A C6 . . 108.80(7) ?
loop_
    _geom_torsion_atom_site_label_1
    _geom_torsion_atom_site_label_2
    _geom_torsion_atom_site_label_3
    _geom_torsion_atom_site_label_4
    _geom_torsion_site_symmetry_1
    _geom_torsion_site_symmetry_2
    _geom_torsion_site_symmetry_3
    _geom_torsion_site_symmetry_4
    _geom_torsion
    _geom_torsion_publ_flag
    O1 C17 C6 C14 . . . . 178.78(8) ?
    O1 C17 C6 C5 . . . . -0.58(14) ?
    O2 N1A C14 C2 . . . . 2.51(14) ?
    O2 N1A C14 C6 . . . . -176.07(8) ?
    N2 C10 C9 C8 . . . . -1.48(11) ?
    N2 C10 C9 C15 . . . . 178.39(7) ?
    N2 C10 C11 C12 . . . . -178.73(7) ?
    N3 N2 C10 C9 . . . . -174.08(7) ?
    N3 N2 C10 C11 . . . . 4.34(12) ?
    C10 C9 C8 N1A . . . . -59.12(12) ?
    C10 C9 C8 C17 . . . . 126.65(9) ?
    C10 C9 C8 C1B . . . . -59.12(12) ?
    C10 C9 C8 N17A . . . . 126.65(9) ?
    C10 C9 C15 C13 . . . . 0.57(12) ?
    C10 C11 C12 C13 . . . . 0.35(12) ?
    C9 C10 C11 C12 . . . . -0.38(12) ?
    C9 C8 N1A O2 . . . . 0.35(14) ?
    C9 C8 N1A C14 . . . . -177.02(7) ?
    C9 C8 C17 O1 . . . . -2.70(13) ?
    C9 C8 C17 C6 . . . . 176.94(7) ?
    C9 C8 C1B O2 . . . . 0.35(14) ?
    C9 C8 C1B C14 . . . . -177.02(7) ?
    C9 C8 N17A O1 . . . . -2.70(13) ?
    C9 C8 N17A C6 . . . . 176.94(7) ?
    C8 C9 C15 C13 . . . . -179.56(7) ?
    C8 N1A C14 C2 . . . . -179.99(9) ?
    C8 N1A C14 C6 . . . . 1.43(9) ?
    C8 C17 C6 C14 . . . . -0.88(9) ?
    C8 C17 C6 C5 . . . . 179.76(8) ?
    N1A C8 C17 O1 . . . . -177.87(8) ?
    N1A C8 C17 C6 . . . . 1.78(9) ?
    N1A C14 C2 C3 . . . . -178.72(8) ?
    N1A C14 C6 C17 . . . . -0.32(9) ?
    N1A C14 C6 C5 . . . . 179.09(7) ?
    C14 C2 C3 C4 . . . . -0.07(13) ?
    C14 C6 C5 C4 . . . . 0.01(12) ?
    C14 C6 N17A O1 . . . . 178.78(8) ?
    C14 C6 N17A C8 . . . . -0.88(9) ?
    C2 C14 C6 C17 . . . . -179.07(7) ?
    C2 C14 C6 C5 . . . . 0.35(13) ?
    C2 C14 C6 N17A . . . . -179.07(7) ?
    C2 C14 C1B O2 . . . . 2.51(14) ?
    C2 C14 C1B C8 . . . . -179.99(9) ?
    C2 C3 C4 C5 . . . . 0.43(14) ?
    C11 C10 C9 C8 . . . . -179.94(7) ?
    C11 C10 C9 C15 . . . . -0.08(11) ?
    C11 C12 C13 C15 . . . . 0.14(13) ?
    C12 C13 C15 C9 . . . . -0.61(12) ?
    C15 C9 C8 N1A . . . . 121.02(9) ?
    C15 C9 C8 C17 . . . . -53.22(11) ?
    C15 C9 C8 C1B . . . . 121.02(9) ?
    C15 C9 C8 N17A . . . . -53.22(11) ?
    C17 C8 N1A O2 . . . . 175.39(8) ?
    C17 C8 N1A C14 . . . . -1.97(9) ?
    C17 C6 C5 C4 . . . . 179.29(8) ?
    C6 C14 C2 C3 . . . . -0.31(13) ?
    C6 C14 C1B O2 . . . . -176.07(8) ?
    C6 C14 C1B C8 . . . . 1.43(9) ?
    C6 C5 C4 C3 . . . . -0.39(13) ?
    C5 C6 N17A O1 . . . . -0.58(14) ?
    C5 C6 N17A C8 . . . . 179.76(8) ?
    C1B C8 N17A O1 . . . . -177.87(8) ?
    C1B C8 N17A C6 . . . . 1.78(9) ?
    C1B C14 C2 C3 . . . . -178.72(8) ?
    C1B C14 C6 C5 . . . . 179.09(7) ?
    C1B C14 C6 N17A . . . . -0.32(9) ?
    N17A C8 C1B O2 . . . . 175.39(8) ?
    N17A C8 C1B C14 . . . . -1.97(9) ?
    N17A C6 C5 C4 . . . . 179.29(8) ?
loop_
    _geom_hbond_atom_site_label_D
    _geom_hbond_atom_site_label_H
    _geom_hbond_atom_site_label_A
    _geom_hbond_site_symmetry_A
    _geom_hbond_distance_DH
    _geom_hbond_distance_HA
    _geom_hbond_distance_DA
    _geom_hbond_angle_DHA
    C5 H5 O2 1_545 0.95 2.43 3.1077(16) 128
    C11 H11 O1 2_766 0.95 2.57 3.2327(17) 127
_shelx_space_group_comment
;
The symmetry employed for this shelxl refinement is uniquely defined
by the following loop, which should always be used as a source of
symmetry information in preference to the above space-group names.
They are only intended as comments.
;
_shelx_estimated_absorpt_T_min     0.987
_shelx_estimated_absorpt_T_max     0.995
_shelx_hkl_file
;
   1   0   0 3794.52  186.98
  -2   0   0 1467.85   68.19
  -2   0   0 1304.47   69.09
  -2   0   0 1314.57   69.49
  -2   0   0 1372.86   68.89
  -2   0   0 1476.05   67.99
  -2   0   0 1281.27   69.79
  -2   0   0 1505.95   68.59
  -2   0   0 1472.35   68.09
   2   0   0 1403.56   68.69
   2   0   0 1309.97   68.09
   2   0   0 1313.97   68.39
   2   0   0 1510.45   69.59
   2   0   0 1350.46   68.19
   2   0   0 1398.96   67.89
   2   0   0 1527.45   70.19
   2   0   0 1266.27   67.79
   2   0   0 1402.76   68.09
   2   0   0 1363.56   68.59
   2   0   0 1277.97   68.39
   2   0   0 1310.27   67.89
   2   0   0 1363.86   69.29
  -3   0   0  268.57   14.80
  -3   0   0  259.77   15.20
  -3   0   0  268.77   16.50
  -3   0   0  248.28   15.80
  -3   0   0  271.07   13.70
  -3   0   0  270.57   13.40
  -3   0   0  270.17   14.30
  -3   0   0  265.47   13.60
  -3   0   0  263.77   13.60
   3   0   0  264.87   14.60
   3   0   0  274.47   13.60
   3   0   0  259.07   13.80
   3   0   0  237.18   14.30
   3   0   0  225.18   14.00
   3   0   0  233.68   14.50
   3   0   0  268.77   15.50
   3   0   0  268.27   16.40
   3   0   0  259.67   13.70
   3   0   0  279.57   13.30
   3   0   0  248.78   14.10
   3   0   0  239.48   15.20
  -4   0   0  917.51   44.60
  -4   0   0  949.40   47.40
  -4   0   0  910.51   48.40
  -4   0   0  815.12   46.30
  -4   0   0  877.61   44.80
  -4   0   0  899.11   46.40
  -4   0   0  895.81   44.60
  -4   0   0  887.31   44.70
  -4   0   0  931.61   48.90
   4   0   0  879.11   46.00
   4   0   0  893.71   46.40
   4   0   0  776.52   45.40
   4   0   0  914.01   45.20
   4   0   0  920.21   44.50
   4   0   0  867.71   48.60
   4   0   0  882.51   44.60
   4   0   0  924.71   44.80
   4   0   0  903.01   45.00
   4   0   0  914.71   46.20
   4   0   0  912.71   47.60
   4   0   0  814.82   47.30
   4   0   0  877.71   46.20
   4   0   0  959.70   45.70
  -5   0   0  325.77   18.10
  -5   0   0  338.87   21.30
  -5   0   0  377.86   23.10
  -5   0   0  353.46   20.60
  -5   0   0  330.87   18.90
  -5   0   0  301.47   22.60
  -5   0   0  368.16   18.40
  -5   0   0  323.17   18.30
   5   0   0  380.86   20.50
   5   0   0  368.96   20.70
   5   0   0  357.06   19.20
   5   0   0  373.76   20.40
   5   0   0  352.06   18.20
   5   0   0  347.67   18.50
   5   0   0  372.36   18.50
   5   0   0  374.66   17.80
   5   0   0  350.46   22.10
   5   0   0  319.97   19.20
   5   0   0  374.66   20.60
   5   0   0  314.37   19.40
  -6   0   0   10.10    6.00
  -6   0   0   19.00    5.40
  -6   0   0   29.50    3.60
  -6   0   0   24.60    5.30
   6   0   0   25.10    4.90
   6   0   0   20.80    3.70
   6   0   0   28.70    6.50
   6   0   0   27.50    3.20
   6   0   0   26.50    4.00
   6   0   0   22.90    3.40
   6   0   0   25.80    3.00
  -7   0   0    5.00    2.40
  -7   0   0   -2.40    6.10
  -7   0   0    3.30    4.90
  -7   0   0    6.40    5.10
   7   0   0    2.50    5.90
   7   0   0    5.10    2.20
   7   0   0    3.60    2.90
   7   0   0    0.20    3.90
   7   0   0    5.10    3.00
  -8   0   0  532.15   32.40
  -8   0   0  492.35   31.00
  -8   0   0  477.85   35.40
   8   0   0  526.85   34.40
   8   0   0  501.85   25.90
   8   0   0  474.95   27.40
   8   0   0  481.45   28.20
   8   0   0  501.15   31.00
   8   0   0  523.15   26.50
   8   0   0  503.75   26.30
  -9   0   0   22.80   10.10
  -9   0   0   19.30   12.80
  -9   0   0   21.90    9.50
   9   0   0   13.50    3.60
   9   0   0   27.50    9.30
   9   0   0   -4.90   10.80
   9   0   0   18.60    4.80
   9  -1   0  107.59    7.40
   9  -1   0   79.29   15.00
   9  -1   0  105.09   10.50
   9  -1   0  115.19   13.00
  -9   1   0  102.99   12.50
  -9   1   0   92.09   17.10
  -9   1   0  101.69   14.70
   8  -1   0  166.28   14.20
   8  -1   0  185.08   12.20
   8  -1   0  167.78   11.70
   8  -1   0  175.08   10.80
   8  -1   0  188.88   10.50
   8  -1   0  177.38   17.20
   8  -1   0  194.38   10.20
  -8   1   0  185.78   18.90
  -8   1   0  170.38   14.60
  -8   1   0  183.48   15.70
   7  -1   0   19.20    3.50
   7  -1   0   13.20    2.80
   7  -1   0   17.00    2.10
   7  -1   0   21.10    2.80
   7  -1   0   17.90    2.80
   7  -1   0   15.70    3.40
   7  -1   0   24.10    5.10
   7  -1   0   17.30    2.90
   7  -1   0   21.00    4.70
   7  -1   0    9.00    5.30
  -7   1   0   15.80    5.00
  -7   1   0   23.90    8.50
  -7   1   0   17.10    5.40
   6  -1   0   19.90    2.40
   6  -1   0   15.60    2.30
   6  -1   0   15.10    3.00
   6  -1   0   14.70    2.30
   6  -1   0   15.50    3.80
   6  -1   0   20.60    3.20
   6  -1   0   13.30    4.50
   6  -1   0   17.60    2.40
   6  -1   0   12.60    2.30
   6  -1   0   10.30    4.40
   6  -1   0   14.90    3.30
   6  -1   0   15.20    4.60
  -6   1   0   16.30    2.20
  -6   1   0   16.50    5.60
  -6   1   0   15.00    5.70
  -6   1   0   17.00    4.60
  -6   1   0   18.90    2.80
   5  -1   0  343.57   17.70
   5  -1   0  317.47   18.30
   5  -1   0  344.97   17.40
   5  -1   0  362.36   17.40
   5  -1   0  304.27   18.10
   5  -1   0  356.86   19.70
   5  -1   0  353.36   17.60
   5  -1   0  348.67   19.10
   5  -1   0  327.57   19.00
   5  -1   0  337.57   19.20
   5  -1   0  345.57   18.10
   5  -1   0  365.96   17.60
   5  -1   0  329.67   20.60
  -5   1   0  330.27   17.10
  -5   1   0  300.37   21.40
  -5   1   0  320.17   17.40
  -5   1   0  315.77   17.80
  -5   1   0  302.27   19.70
  -5   1   0  346.87   19.50
  -5   1   0  355.06   21.60
  -5   1   0  319.47   17.10
   4  -1   0  304.17   16.80
   4  -1   0  293.17   15.70
   4  -1   0  309.97   18.70
   4  -1   0  289.27   16.20
   4  -1   0  301.67   15.20
   4  -1   0  291.17   15.20
   4  -1   0  306.67   17.70
   4  -1   0  268.67   15.30
   4  -1   0  293.97   15.10
   4  -1   0  306.77   15.00
   4  -1   0  268.77   15.60
   4  -1   0  266.37   16.20
   4  -1   0  294.97   15.40
   4  -1   0  312.47   16.40
  -4   1   0  274.87   15.40
  -4   1   0  299.47   18.60
  -4   1   0  294.07   17.90
  -4   1   0  305.17   16.60
  -4   1   0  299.17   15.20
  -4   1   0  281.17   15.00
  -4   1   0  291.67   17.10
  -4   1   0  287.77   15.00
   3  -1   0  158.78    9.60
   3  -1   0  159.38    9.70
   3  -1   0  150.28    8.80
   3  -1   0  155.48    8.80
   3  -1   0  164.08   10.80
   3  -1   0  158.88   10.10
   3  -1   0  150.58    9.10
   3  -1   0  159.68    8.40
   3  -1   0  151.68    9.30
   3  -1   0  165.48    8.60
   3  -1   0  153.28    8.80
   3  -1   0  161.18    8.60
   3  -1   0  166.78    8.70
   3  -1   0  167.18    8.60
  -3   1   0  169.48    8.50
  -3   1   0  168.88    8.50
  -3   1   0  166.48    8.60
  -3   1   0  161.98    9.80
  -3   1   0  148.69   10.20
  -3   1   0  157.48    9.30
  -3   1   0  167.58   11.00
   1  -1   0 3105.49  150.08
  -1   1   0 2919.11  149.88
   0  -1   0    1.40    0.50
   0  -1   0    2.30    0.70
   0  -1   0    2.20    0.70
   0  -1   0    1.40    0.50
   0  -1   0    1.90    0.60
   0  -1   0    1.20    0.60
   0  -1   0    1.60    0.40
   0  -1   0    1.90    0.60
   0  -1   0    1.50    0.60
   0  -1   0    2.20    0.70
   0   1   0    1.30    0.50
   0   1   0    1.10    0.60
   0   1   0    0.90    0.50
   0   1   0    2.50    0.70
   0   1   0    1.20    0.50
   0   1   0    1.50    0.70
   0   1   0    1.40    0.50
   0   1   0    1.80    0.40
   0   1   0    2.00    0.70
   0   1   0    1.40    0.60
  -1  -1   0  787.02   42.00
  -1  -1   0  880.51   40.80
  -1  -1   0  872.21   41.10
  -1  -1   0  937.11   42.60
  -1  -1   0  842.82   40.60
  -1  -1   0  869.61   41.30
  -1  -1   0  793.72   41.40
  -1  -1   0  837.32   41.00
  -1  -1   0  875.81   41.40
  -1  -1   0  873.11   40.30
   1   1   0  734.13   41.20
   1   1   0  773.62   40.40
   1   1   0  755.12   41.20
   1   1   0  769.12   41.00
   1   1   0  917.61   43.10
   1   1   0  791.92   40.90
   1   1   0  743.33   40.60
   1   1   0  823.82   41.80
   1   1   0  786.82   41.30
   1   1   0  767.42   41.10
  -2  -1   0  278.57   15.60
  -2  -1   0  307.07   16.50
  -2  -1   0  297.47   15.30
  -2  -1   0  296.17   15.60
  -2  -1   0  253.17   16.10
  -2  -1   0  268.97   17.00
  -2  -1   0  309.57   15.30
  -2  -1   0  299.07   15.70
  -2  -1   0  294.77   14.70
  -2  -1   0  286.97   16.10
  -2  -1   0  310.87   14.60
  -2  -1   0  311.67   15.50
   2   1   0  283.37   15.30
   2   1   0  322.77   17.60
   2   1   0  309.67   16.90
   2   1   0  290.97   15.70
   2   1   0  292.77   16.60
   2   1   0  277.67   15.10
   2   1   0  274.87   16.00
   2   1   0  259.97   15.60
   2   1   0  288.37   15.30
   2   1   0  268.57   15.60
   2   1   0  287.27   14.30
   2   1   0  272.07   15.20
   2   1   0  256.97   15.60
  -3  -1   0  534.35   27.00
  -3  -1   0  548.95   26.40
  -3  -1   0  547.15   28.40
  -3  -1   0  519.95   27.20
  -3  -1   0  532.65   27.40
  -3  -1   0  490.15   29.70
  -3  -1   0  527.75   27.30
  -3  -1   0  517.15   28.70
  -3  -1   0  518.15   27.40
   3   1   0  519.65   27.40
   3   1   0  494.25   29.00
   3   1   0  531.35   30.10
   3   1   0  436.36   27.40
   3   1   0  540.65   26.90
   3   1   0  529.75   29.30
   3   1   0  514.95   27.30
   3   1   0  555.54   27.20
   3   1   0  531.85   27.80
   3   1   0  521.25   28.30
   3   1   0  548.95   27.10
   3   1   0  499.35   27.60
  -4  -1   0  491.25   28.00
  -4  -1   0  580.34   27.30
  -4  -1   0  559.84   30.40
  -4  -1   0  504.75   29.50
  -4  -1   0  541.95   32.10
  -4  -1   0  477.25   28.20
  -4  -1   0  525.55   28.90
  -4  -1   0  521.05   28.50
   4   1   0  534.15   28.30
   4   1   0  557.74   28.00
   4   1   0  532.25   28.60
   4   1   0  479.75   28.70
   4   1   0  579.64   29.40
   4   1   0  551.34   29.80
   4   1   0  565.34   28.40
   4   1   0  553.54   28.90
   4   1   0  526.65   29.60
   4   1   0  626.14   29.50
   4   1   0  483.85   30.50
  -5  -1   0  184.48   12.50
  -5  -1   0  165.78    9.90
  -5  -1   0  189.88   15.30
  -5  -1   0  171.68    9.50
  -5  -1   0  180.08   13.30
   5   1   0  190.18   10.40
   5   1   0  148.59   10.80
   5   1   0  164.88   11.30
   5   1   0  153.58   11.10
   5   1   0  151.48   13.20
   5   1   0  166.48   11.80
   5   1   0  173.08   10.60
   5   1   0  166.48   10.40
  -6  -1   0   44.80    3.90
  -6  -1   0   46.80    7.70
  -6  -1   0   44.80    5.20
  -6  -1   0   49.10    9.80
  -6  -1   0   48.60    7.80
  -6  -1   0   43.10    4.30
   6   1   0   43.90    5.40
   6   1   0   44.20    5.40
   6   1   0   47.80    7.20
   6   1   0   34.80    5.20
   6   1   0   49.60    4.60
   6   1   0   37.80    8.00
   6   1   0   41.00    5.00
  -7  -1   0    6.30    6.30
  -7  -1   0   -2.70    5.10
  -7  -1   0    9.40    8.00
  -7  -1   0   -1.20    3.60
   7   1   0    6.20    5.50
   7   1   0    7.60    3.00
   7   1   0    2.30    3.20
   7   1   0    9.20    6.90
   7   1   0    8.50    3.50
   7   1   0    3.00    2.50
   7   1   0    8.60    4.20
  -8  -1   0   61.99   10.80
  -8  -1   0   53.09   14.10
  -8  -1   0   75.89   12.10
   8   1   0   61.19    9.10
   8   1   0   71.79    7.80
   8   1   0   74.89    9.10
   8   1   0   74.49   11.60
   8   1   0   73.59   13.20
   8   1   0   82.19    6.90
  -9  -1   0  117.79   15.10
   9   1   0   97.19    8.70
   9   1   0  115.59   16.60
  10  -2   0    5.30    8.70
  10  -2   0  -11.50   12.30
 -10   2   0   17.00   14.00
 -10   2   0    2.40   10.50
   9  -2   0  181.08   10.80
   9  -2   0  167.28   12.40
   9  -2   0  186.48   19.20
   9  -2   0  179.98   11.20
   9  -2   0  191.38   15.90
   9  -2   0  211.58   13.60
  -9   2   0  184.28   16.80
  -9   2   0  213.48   21.80
  -9   2   0  165.08   21.80
   8  -2   0    1.90    2.10
   8  -2   0    1.50    2.40
   8  -2   0    2.60    5.20
   8  -2   0    8.40    6.40
   8  -2   0    4.00    2.30
   8  -2   0    4.10    2.20
   8  -2   0    0.50    2.70
   8  -2   0    2.00    2.70
  -8   2   0   -3.50    5.00
  -8   2   0    6.50    6.30
  -8   2   0   -0.50    7.30
  -8   2   0    2.30    7.30
   7  -2   0  482.65   24.80
   7  -2   0  425.46   25.10
   7  -2   0  458.15   24.30
   7  -2   0  448.06   25.10
   7  -2   0  466.25   24.10
   7  -2   0  460.55   25.70
   7  -2   0  426.56   23.90
   7  -2   0  470.45   26.80
   7  -2   0  464.95   28.80
   7  -2   0  487.45   24.30
  -7   2   0  483.55   23.30
  -7   2   0  463.05   26.50
  -7   2   0  468.25   27.60
  -7   2   0  459.35   30.30
  -7   2   0  410.26   29.30
   6  -2   0   15.10    3.50
   6  -2   0   19.50    3.10
   6  -2   0   10.70    3.30
   6  -2   0   16.10    2.50
   6  -2   0   15.50    3.10
   6  -2   0   14.30    2.10
   6  -2   0   12.70    2.20
   6  -2   0   19.30    4.50
   6  -2   0   16.20    2.70
   6  -2   0   16.90    2.40
  -6   2   0   11.80    2.40
  -6   2   0   14.50    3.80
  -6   2   0   13.10    4.00
  -6   2   0   13.10    2.00
  -6   2   0   15.90    2.40
  -6   2   0   19.80    5.60
  -6   2   0   10.80    5.10
   5  -2   0  262.97   13.60
   5  -2   0  239.08   14.70
   5  -2   0  239.18   13.70
   5  -2   0  230.78   15.10
   5  -2   0  269.37   14.00
   5  -2   0  245.68   14.10
   5  -2   0  254.17   14.00
   5  -2   0  251.67   13.50
   5  -2   0  246.88   13.20
   5  -2   0  255.57   13.40
   5  -2   0  266.37   17.30
   5  -2   0  270.67   13.80
   5  -2   0  226.48   13.70
  -5   2   0  262.07   13.10
  -5   2   0  249.28   14.60
  -5   2   0  229.08   13.50
  -5   2   0  247.48   13.10
  -5   2   0  238.68   15.30
  -5   2   0  253.47   14.00
  -5   2   0  225.88   16.70
  -5   2   0  241.58   13.40
  -5   2   0  259.87   16.70
   4  -2   0 4202.58  227.78
   4  -2   0 4674.23  229.58
   4  -2   0 4744.23  227.28
   4  -2   0 4486.15  226.98
   4  -2   0 4901.51  230.48
   4  -2   0 4124.29  226.98
   4  -2   0 4686.83  226.78
   4  -2   0 4528.15  226.88
   4  -2   0 4686.13  226.88
   4  -2   0 4780.52  228.48
   4  -2   0 4575.64  226.98
   4  -2   0 4832.72  227.48
  -4   2   0 4600.84  227.38
  -4   2   0 4691.43  226.68
  -4   2   0 4435.46  226.78
  -4   2   0 4542.75  227.58
  -4   2   0 4916.21  228.28
  -4   2   0 4866.41  229.98
  -4   2   0 4582.74  229.28
  -4   2   0 4551.44  226.98
   3  -2   0  126.39    7.50
   3  -2   0  124.79    8.40
   3  -2   0  112.79    7.10
   3  -2   0  122.09    7.90
   3  -2   0  126.89    8.40
   3  -2   0  130.99    7.50
   3  -2   0  124.49    6.60
   3  -2   0  121.19    7.30
   3  -2   0  117.49    7.10
   3  -2   0  129.99    7.00
   3  -2   0  122.49    7.20
  -3   2   0  127.69    7.50
  -3   2   0  127.99    8.80
  -3   2   0  117.29    6.50
  -3   2   0  129.49    7.10
  -3   2   0  120.69    6.40
  -3   2   0  129.69    6.90
  -3   2   0  125.39    7.30
  -3   2   0  121.09    7.50
  -3   2   0  132.99    7.40
  -3   2   0  134.59    7.10
  -3   2   0  129.49    8.50
   1  -2   0  593.24   28.20
   1  -2   0  594.34   29.40
   1  -2   0  513.75   28.70
   1  -2   0  547.15   28.50
   1  -2   0  536.65   28.80
   1  -2   0  561.44   28.90
   1  -2   0  539.35   28.50
   1  -2   0  538.15   28.70
   1  -2   0  538.05   28.40
  -1   2   0  535.95   28.80
  -1   2   0  560.14   28.80
  -1   2   0  535.15   28.50
  -1   2   0  565.54   28.60
  -1   2   0  566.34   28.80
  -1   2   0  630.04   29.10
  -1   2   0  582.44   28.50
  -1   2   0  601.54   28.80
   0  -2   0  273.97   15.00
   0  -2   0  254.67   14.80
   0  -2   0  275.07   14.50
   0  -2   0  276.47   14.50
   0  -2   0  271.87   14.40
   0  -2   0  258.37   14.50
   0  -2   0  266.57   14.00
   0  -2   0  286.87   15.00
   0   2   0  265.07   14.00
   0   2   0  256.07   14.80
   0   2   0  289.87   14.50
   0   2   0  260.67   14.70
   0   2   0  235.78   14.30
   0   2   0  264.47   14.50
   0   2   0  293.87   15.10
   0   2   0  293.17   14.80
   0   2   0  267.77   14.40
   0   2   0  259.07   14.90
   0   2   0  272.37   14.90
  -1  -2   0   42.30    3.60
  -1  -2   0   43.70    4.10
  -1  -2   0   40.60    3.90
  -1  -2   0   55.39    3.10
  -1  -2   0   47.50    3.90
  -1  -2   0   51.69    3.90
  -1  -2   0   40.80    3.30
  -1  -2   0   43.70    4.50
  -1  -2   0   39.90    3.80
  -1  -2   0   42.90    4.00
  -1  -2   0   46.40    4.50
  -1  -2   0   50.89    3.50
   1   2   0   44.10    2.90
   1   2   0   41.50    3.90
   1   2   0   43.80    3.90
   1   2   0   41.30    3.50
   1   2   0   47.20    2.60
   1   2   0   41.40    4.10
   1   2   0   45.60    4.40
   1   2   0   36.30    3.80
   1   2   0   47.60    4.80
   1   2   0   42.80    3.70
   1   2   0   37.80    3.50
   1   2   0   41.50    3.60
  -2  -2   0  161.88   11.20
  -2  -2   0  176.48    9.90
  -2  -2   0  178.28    9.10
  -2  -2   0  176.88   11.10
  -2  -2   0  185.38    9.70
  -2  -2   0  180.28    9.80
  -2  -2   0  181.08   11.20
  -2  -2   0  176.58   10.90
  -2  -2   0  169.18   12.30
  -2  -2   0  178.88   11.40
  -2  -2   0  188.78   11.90
  -2  -2   0  174.58   10.40
   2   2   0  183.68   11.10
   2   2   0  182.88   10.60
   2   2   0  163.68   10.90
   2   2   0  188.08   12.10
   2   2   0  180.98   10.60
   2   2   0  162.78    9.60
   2   2   0  178.08   10.50
   2   2   0  168.08   11.80
   2   2   0  180.58   12.50
   2   2   0  189.58    9.30
   2   2   0  188.78   11.00
   2   2   0  190.68   11.60
   2   2   0  166.88   11.00
  -3  -2   0   91.89    6.60
  -3  -2   0   89.39    8.30
  -3  -2   0   94.49    7.40
  -3  -2   0  101.29    5.80
  -3  -2   0   80.59   11.10
  -3  -2   0   93.69    6.70
  -3  -2   0  101.39    7.90
  -3  -2   0   84.59    7.20
  -3  -2   0  104.79    5.60
  -3  -2   0  101.89    5.40
   3   2   0   84.59    6.60
   3   2   0   99.69    7.40
   3   2   0   94.49    7.40
   3   2   0   85.89    7.60
   3   2   0  106.49    8.20
   3   2   0   93.59    8.50
   3   2   0   87.69    6.90
   3   2   0  100.09    7.40
   3   2   0  103.79    9.80
   3   2   0   62.09    9.00
   3   2   0  102.39    6.90
   3   2   0  100.59    6.30
   3   2   0   89.69    8.00
  -4  -2   0    6.30    3.20
  -4  -2   0   11.00    3.50
  -4  -2   0    4.80    2.70
  -4  -2   0    6.60    2.20
  -4  -2   0   10.70    4.50
  -4  -2   0    7.70    1.60
  -4  -2   0    4.20    3.10
   4   2   0    3.20    2.20
   4   2   0    4.20    2.20
   4   2   0    5.00    2.70
   4   2   0    8.60    2.40
   4   2   0   14.30    3.60
   4   2   0    5.80    2.60
   4   2   0    3.60    3.60
   4   2   0    8.90    3.10
   4   2   0    4.30    2.70
  -5  -2   0    8.60    1.90
  -5  -2   0   11.10    4.00
  -5  -2   0   17.00    4.40
  -5  -2   0    9.80    3.30
  -5  -2   0   20.20    6.80
  -5  -2   0   11.10    3.10
   5   2   0   10.80    3.70
   5   2   0   13.60    3.00
   5   2   0    8.20    4.70
   5   2   0    6.90    3.70
   5   2   0    7.20    3.40
   5   2   0    8.60    3.30
   5   2   0   10.00    3.40
   5   2   0    8.50    3.10
  -6  -2   0   36.70    9.60
  -6  -2   0   37.70    3.80
  -6  -2   0   34.30    7.70
  -6  -2   0   36.00    4.50
  -6  -2   0   34.00    6.80
   6   2   0   34.30    5.60
   6   2   0   29.80    6.40
   6   2   0   42.60    5.90
   6   2   0   40.20    8.90
   6   2   0   27.60    5.20
   6   2   0   37.90    4.80
   6   2   0   36.90    5.40
  -7  -2   0  138.99   15.20
  -7  -2   0  161.68   15.40
  -7  -2   0  141.89   18.90
   7   2   0  138.99   11.00
   7   2   0  158.08   14.00
   7   2   0  154.78   12.50
   7   2   0  149.88   10.40
   7   2   0  116.29   16.00
   7   2   0  134.09   11.40
  -8  -2   0  195.58   19.00
  -8  -2   0  157.18   22.30
  -8  -2   0  183.78   19.90
   8   2   0  181.98   12.60
   8   2   0  156.58   17.40
   8   2   0  168.98   13.20
   8   2   0  192.98   20.70
  10  -3   0   76.79   11.30
  10  -3   0   82.89   14.40
 -10   3   0   61.59   16.00
   9  -3   0    7.00    3.00
   9  -3   0   15.60    6.20
   9  -3   0    4.60    3.40
   9  -3   0    7.00    3.40
   9  -3   0    2.60    3.50
   9  -3   0    4.30    7.70
  -9   3   0    1.30    9.30
  -9   3   0    6.30    6.20
  -9   3   0    9.00    9.60
  -9   3   0    5.50    6.80
   8  -3   0   51.39    4.90
   8  -3   0   49.60    7.40
   8  -3   0   53.09    5.40
   8  -3   0   49.50    5.30
   8  -3   0   56.39    5.50
   8  -3   0   57.69    5.40
   8  -3   0   48.10    6.00
   8  -3   0   63.39    6.10
   8  -3   0   52.39    9.30
  -8   3   0   39.10   12.00
  -8   3   0   53.39    7.40
  -8   3   0   57.39    8.70
  -8   3   0   49.99   10.90
   7  -3   0    7.00    2.30
   7  -3   0    5.10    1.90
   7  -3   0    5.00    2.90
   7  -3   0    3.40    3.50
   7  -3   0    8.50    2.70
   7  -3   0    5.60    2.60
   7  -3   0    5.90    2.40
   7  -3   0    2.00    3.10
   7  -3   0    4.00    2.40
   7  -3   0    4.60    2.40
  -7   3   0    2.90    5.70
  -7   3   0    0.80    3.20
  -7   3   0    0.00    3.40
  -7   3   0   10.60    5.50
   6  -3   0  921.31   48.60
   6  -3   0  947.61   47.90
   6  -3   0  964.80   48.70
   6  -3   0  908.91   48.70
   6  -3   0  989.90   48.70
   6  -3   0  934.91   48.20
   6  -3   0 1000.70   48.20
   6  -3   0  964.20   49.00
   6  -3   0  996.70   48.70
   6  -3   0  921.21   49.90
  -6   3   0  940.11   50.09
  -6   3   0 1017.40   53.09
  -6   3   0  936.11   49.30
  -6   3   0  932.51   48.40
  -6   3   0  890.21   49.00
  -6   3   0  966.70   52.39
  -6   3   0  974.40   48.40
  -6   3   0  961.80   47.70
   5  -3   0 1264.37   60.79
   5  -3   0 1247.28   60.49
   5  -3   0 1286.77   60.89
   5  -3   0 1207.88   60.49
   5  -3   0 1214.58   63.49
   5  -3   0 1126.29   61.09
   5  -3   0 1106.29   60.69
   5  -3   0 1256.57   59.59
   5  -3   0 1265.17   62.49
   5  -3   0 1262.97   61.09
   5  -3   0 1107.59   61.59
   5  -3   0 1220.28   61.39
   5  -3   0 1215.38   59.69
  -5   3   0 1209.48   61.59
  -5   3   0 1191.28   60.09
  -5   3   0 1269.97   63.69
  -5   3   0 1129.09   63.49
  -5   3   0 1150.88   61.89
  -5   3   0 1185.08   60.79
  -5   3   0 1205.58   61.09
   4  -3   0 6881.41  388.46
   4  -3   0 7975.00  390.56
   4  -3   0 8164.18  389.96
   4  -3   0 8148.19  388.66
   4  -3   0 8119.49  389.86
  -4   3   0 7721.33  387.46
  -4   3   0 7928.81  388.96
  -4   3   0 7852.71  388.56
  -4   3   0 7905.41  388.56
  -4   3   0 7891.21  387.56
  -4   3   0 8161.18  390.66
  -4   3   0 7832.82  389.06
  -4   3   0 8364.16  390.86
   3  -3   0  392.16   20.90
   3  -3   0  394.36   21.40
   3  -3   0  413.06   21.20
   3  -3   0  392.86   21.00
   3  -3   0  360.16   20.80
   3  -3   0  378.16   20.50
   3  -3   0  385.86   20.60
   3  -3   0  360.16   20.60
   3  -3   0  357.46   20.70
  -3   3   0  376.16   20.20
  -3   3   0  404.76   20.00
  -3   3   0  403.86   21.10
  -3   3   0  385.66   21.30
  -3   3   0  400.76   21.00
  -3   3   0  404.46   21.90
  -3   3   0  379.66   21.50
  -3   3   0  400.46   20.70
  -3   3   0  444.06   21.10
   2  -3   0  702.63   36.20
   2  -3   0  692.13   36.20
   2  -3   0  726.13   34.80
   2  -3   0  651.73   36.10
   2  -3   0  732.23   36.80
   2  -3   0  707.43   36.70
   2  -3   0  637.74   36.30
   2  -3   0  699.83   36.60
   2  -3   0  775.22   36.10
   2  -3   0  684.63   36.10
  -2   3   0  721.43   36.30
  -2   3   0  687.93   36.00
  -2   3   0  714.43   36.50
  -2   3   0  747.83   35.30
  -2   3   0  759.12   36.30
  -2   3   0  666.83   36.50
  -2   3   0  722.13   36.30
  -2   3   0  688.53   36.60
  -2   3   0  712.43   36.20
   1  -3   0  539.65   28.30
   1  -3   0  586.84   28.80
   1  -3   0  594.94   27.80
   1  -3   0  555.44   29.20
   1  -3   0  523.85   28.60
   1  -3   0  586.54   28.80
   1  -3   0  561.14   29.30
   1  -3   0  541.55   29.80
   1  -3   0  518.95   28.50
   1  -3   0  495.95   28.90
  -1   3   0  584.34   28.80
  -1   3   0  569.64   28.60
  -1   3   0  503.05   28.90
  -1   3   0  574.84   28.40
  -1   3   0  513.35   28.60
  -1   3   0  520.35   28.60
  -1   3   0  595.94   29.50
  -1   3   0  577.54   29.10
  -1   3   0  504.95   28.90
   0  -3   0 3815.62  178.08
   0  -3   0 3463.85  177.08
   0  -3   0 3674.73  178.78
   0  -3   0 3469.25  178.48
   0  -3   0 3706.73  178.68
   0  -3   0 3725.13  177.88
   0  -3   0 3561.74  178.58
   0  -3   0 3484.25  177.48
   0  -3   0 3614.44  177.68
   0  -3   0 3709.73  177.98
   0   3   0 3796.92  178.28
   0   3   0 3548.15  177.88
   0   3   0 3285.27  178.48
   0   3   0 3626.84  178.58
   0   3   0 3452.25  178.48
   0   3   0 3784.82  177.98
   0   3   0 3723.33  178.58
   0   3   0 3629.04  178.68
   0   3   0 3489.85  177.18
   0   3   0 3411.36  177.88
  -1  -3   0  164.48    8.80
  -1  -3   0  154.98   10.60
  -1  -3   0  153.38    9.70
  -1  -3   0  149.19   10.00
  -1  -3   0  157.38   10.00
  -1  -3   0  151.48    9.80
  -1  -3   0  168.18    9.60
  -1  -3   0  176.98   10.60
  -1  -3   0  160.88   11.10
  -1  -3   0  166.58   10.70
  -1  -3   0  149.88   11.00
  -1  -3   0  144.49   10.20
   1   3   0  160.88   10.50
   1   3   0  165.48   10.10
   1   3   0  159.28    8.90
   1   3   0  157.08    9.90
   1   3   0  129.79   10.00
   1   3   0  167.38   10.00
   1   3   0  166.58   10.10
   1   3   0  162.88   11.30
   1   3   0  160.18   10.90
   1   3   0  164.78   10.70
   1   3   0  162.68   10.50
  -2  -3   0  762.22   38.00
  -2  -3   0  744.63   38.60
  -2  -3   0  696.43   40.20
  -2  -3   0  708.73   39.50
  -2  -3   0  799.12   40.00
  -2  -3   0  734.53   37.60
  -2  -3   0  774.92   38.00
  -2  -3   0  788.42   39.60
  -2  -3   0  726.43   36.90
  -2  -3   0  668.23   40.70
  -2  -3   0  713.33   39.50
  -2  -3   0  708.93   38.60
  -2  -3   0  760.52   39.70
   2   3   0  733.43   37.10
   2   3   0  792.12   39.30
   2   3   0  767.92   41.30
   2   3   0  815.82   39.10
   2   3   0  727.53   38.80
   2   3   0  726.63   39.50
   2   3   0  779.62   39.80
   2   3   0  680.33   39.30
   2   3   0  703.03   39.70
   2   3   0  680.93   40.30
   2   3   0  798.02   39.80
  -3  -3   0  849.12   44.90
  -3  -3   0  887.21   47.20
  -3  -3   0  936.21   45.20
  -3  -3   0  965.30   45.20
  -3  -3   0  921.71   46.50
  -3  -3   0  799.42   49.40
  -3  -3   0  761.22   47.50
  -3  -3   0  851.11   47.80
   3   3   0  917.91   46.90
   3   3   0  981.20   47.90
   3   3   0  940.51   44.30
   3   3   0  893.31   46.80
   3   3   0  948.01   47.70
   3   3   0  936.81   46.80
   3   3   0  944.21   45.20
   3   3   0  889.41   47.30
   3   3   0  776.72   48.50
   3   3   0  829.92   47.20
  -4  -3   0    5.60    4.00
  -4  -3   0   11.90    4.50
  -4  -3   0   11.80    2.00
  -4  -3   0   11.30    3.30
  -4  -3   0    9.30    1.30
  -4  -3   0   10.60    5.40
  -4  -3   0   13.00    3.80
   4   3   0    5.80    3.30
   4   3   0    9.00    3.30
   4   3   0   10.90    3.50
   4   3   0    8.90    3.20
   4   3   0   10.70    3.30
   4   3   0    4.40    3.60
   4   3   0   17.80    3.00
   4   3   0    7.20    4.10
  -5  -3   0   70.19    5.30
  -5  -3   0   76.69    8.10
  -5  -3   0   68.49    7.40
  -5  -3   0   86.39   12.00
  -5  -3   0   91.99   10.30
   5   3   0   68.79    7.30
   5   3   0   62.99    7.60
   5   3   0   75.39    7.10
   5   3   0   76.69    9.50
   5   3   0   82.09    8.00
   5   3   0   49.40    9.10
   5   3   0   68.89   11.80
   5   3   0   70.59    8.20
  -6  -3   0  101.89   12.40
  -6  -3   0   93.89   12.60
  -6  -3   0   99.69   14.90
   6   3   0   93.59    8.60
   6   3   0   87.79    9.50
   6   3   0   89.29   11.30
   6   3   0   78.09    8.90
   6   3   0   84.69    9.70
   6   3   0   76.79   12.50
  -7  -3   0   -2.90    7.80
   7   3   0   -4.30   10.80
   7   3   0    5.40    4.80
   7   3   0   -3.10    4.60
   7   3   0   -4.90    9.40
   7   3   0    3.20    8.10
   8   3   0    2.50    5.70
   8   3   0    2.30    9.70
   8   3   0  -13.80   18.60
  10  -4   0   27.20    4.00
  10  -4   0    6.20    7.20
  10  -4   0   12.00   10.20
  10  -4   0   20.60    3.60
 -10   4   0   12.00   12.50
 -10   4   0   43.80   14.20
 -10   4   0   19.40    8.20
   9  -4   0  148.89   10.90
   9  -4   0  159.38   11.30
   9  -4   0  168.28   10.50
   9  -4   0  152.38   10.00
   9  -4   0  165.38   13.90
   9  -4   0  144.39   11.00
   9  -4   0  142.59    9.90
   9  -4   0  163.98   16.00
  -9   4   0  159.08   14.10
  -9   4   0  169.28   19.70
  -9   4   0  163.98   19.10
   8  -4   0   56.59    6.20
   8  -4   0   57.39    6.20
   8  -4   0   59.79    7.90
   8  -4   0   50.39    8.40
   8  -4   0   65.09    5.40
   8  -4   0   49.30    6.00
   8  -4   0   51.19    6.00
  -8   4   0   52.49   11.20
  -8   4   0   67.99    7.40
  -8   4   0   58.89    7.80
  -8   4   0   56.29   10.60
   7  -4   0   80.99    7.10
   7  -4   0   90.79    7.10
   7  -4   0   97.89    6.70
   7  -4   0   92.19    7.60
   7  -4   0  105.09    8.00
   7  -4   0   85.69    8.20
   7  -4   0   84.49    7.50
  -7   4   0  100.59    8.10
  -7   4   0   90.49    7.00
  -7   4   0   91.59    8.30
  -7   4   0   95.59   12.00
  -7   4   0  100.29    6.70
  -7   4   0  124.89   12.50
   6  -4   0 1316.17   70.29
   6  -4   0 1298.57   69.69
   6  -4   0 1328.07   69.19
   6  -4   0 1371.56   69.69
   6  -4   0 1457.55   69.79
   6  -4   0 1379.86   69.19
   6  -4   0 1464.25   68.99
   6  -4   0 1335.07   69.29
  -6   4   0 1291.97   72.29
  -6   4   0 1468.65   72.89
  -6   4   0 1348.97   68.29
  -6   4   0 1418.96   69.49
  -6   4   0 1318.17   69.59
   5  -4   0  138.59    8.90
   5  -4   0  139.29    9.40
   5  -4   0  141.49    9.30
   5  -4   0  137.39    8.70
   5  -4   0  143.09    9.70
   5  -4   0  125.79    8.70
   5  -4   0  140.99    9.40
   5  -4   0  147.99    9.10
  -5   4   0  143.49   11.10
  -5   4   0  145.09   11.10
  -5   4   0  135.09    8.70
  -5   4   0  125.09    9.40
  -5   4   0  146.69    8.80
  -5   4   0  143.09    8.80
  -5   4   0  138.99    8.40
  -5   4   0  145.89    9.60
   4  -4   0 1454.75   71.69
   4  -4   0 1420.06   71.39
   4  -4   0 1483.55   72.69
   4  -4   0 1497.05   72.29
   4  -4   0 1253.17   71.49
   4  -4   0 1359.06   71.79
   4  -4   0 1448.16   72.09
   4  -4   0 1410.46   72.09
  -4   4   0 1425.36   70.99
  -4   4   0 1418.26   70.39
  -4   4   0 1426.06   72.79
  -4   4   0 1435.26   70.89
  -4   4   0 1431.66   71.89
  -4   4   0 1404.06   72.09
  -4   4   0 1398.66   71.49
  -4   4   0 1427.26   70.99
  -4   4   0 1382.26   71.39
  -4   4   0 1494.85   74.89
   3  -4   0  126.19    8.60
   3  -4   0  109.69    7.90
   3  -4   0  128.99    8.10
   3  -4   0  122.49    8.70
   3  -4   0  121.39    7.80
   3  -4   0  111.79    8.20
   3  -4   0  117.29    8.00
   3  -4   0  117.19    8.40
   3  -4   0  128.89    8.20
  -3   4   0  117.89    8.60
  -3   4   0  119.39    9.00
  -3   4   0  122.79    8.00
  -3   4   0  121.29    6.30
  -3   4   0  125.49    8.00
  -3   4   0  115.79    8.00
  -3   4   0  124.29    6.50
  -3   4   0  119.59    9.20
  -3   4   0  128.99    7.80
  -3   4   0  123.59    8.60
   2  -4   0   26.10    3.50
   2  -4   0   31.20    4.50
   2  -4   0   29.20    4.10
   2  -4   0   25.70    4.10
   2  -4   0   29.00    3.60
   2  -4   0   31.40    4.10
   2  -4   0   36.10    4.20
   2  -4   0   32.00    4.00
   2  -4   0   35.20    4.20
   2  -4   0   26.20    2.90
  -2   4   0   26.20    3.60
  -2   4   0   29.50    4.00
  -2   4   0   29.30    4.20
  -2   4   0   32.80    4.10
  -2   4   0   28.90    2.80
  -2   4   0   28.80    3.70
  -2   4   0   23.70    3.80
  -2   4   0   33.10    4.00
  -2   4   0   37.10    3.90
   1  -4   0  627.44   30.50
   1  -4   0  603.24   32.50
   1  -4   0  571.34   32.40
   1  -4   0  605.44   31.80
   1  -4   0  619.34   32.60
   1  -4   0  609.34   31.10
   1  -4   0  621.84   32.40
   1  -4   0  603.64   31.70
   1  -4   0  551.24   31.30
   1  -4   0  579.34   31.60
   1  -4   0  623.84   30.10
  -1   4   0  558.54   31.60
  -1   4   0  560.54   31.70
  -1   4   0  588.34   32.30
  -1   4   0  656.13   32.60
  -1   4   0  605.44   32.60
  -1   4   0  631.74   31.90
  -1   4   0  580.14   32.10
  -1   4   0  568.24   31.10
  -1   4   0  601.84   31.80
   0  -4   0   58.89    6.60
   0  -4   0   82.39    6.60
   0  -4   0   74.89    5.20
   0  -4   0   76.69    5.80
   0  -4   0   74.99    7.00
   0  -4   0   69.59    6.00
   0  -4   0   89.99    6.40
   0  -4   0   67.29    6.00
   0  -4   0   76.99    5.70
   0   4   0   66.19    5.90
   0   4   0   79.99    6.70
   0   4   0   77.69    6.60
   0   4   0   74.59    6.30
   0   4   0   74.29    5.30
   0   4   0   71.89    5.80
   0   4   0   75.29    6.90
   0   4   0   67.29    6.60
   0   4   0   74.79    6.80
   0   4   0   67.29    6.60
  -1  -4   0    0.20    1.70
  -1  -4   0    1.70    1.60
  -1  -4   0    2.20    1.20
  -1  -4   0    0.00    1.90
  -1  -4   0    0.90    2.30
  -1  -4   0   -0.40    2.10
  -1  -4   0    1.50    1.60
  -1  -4   0    3.00    2.90
  -1  -4   0    1.00    2.90
  -1  -4   0    0.10    3.40
  -1  -4   0    3.80    2.50
   1   4   0    0.90    1.80
   1   4   0    1.40    3.00
   1   4   0    1.00    1.60
   1   4   0    5.40    2.70
   1   4   0    2.20    2.10
   1   4   0    3.80    2.40
   1   4   0    2.40    2.00
   1   4   0    1.20    2.70
   1   4   0    3.80    3.60
   1   4   0    5.60    2.50
  -2  -4   0    8.10    2.80
  -2  -4   0    6.30    1.80
  -2  -4   0   12.80    3.70
  -2  -4   0    5.40    2.10
  -2  -4   0    9.70    3.30
  -2  -4   0    4.90    1.30
  -2  -4   0    7.80    3.50
  -2  -4   0    9.50    2.90
  -2  -4   0    7.40    3.20
   2   4   0    7.00    2.50
   2   4   0    6.70    2.90
   2   4   0    5.60    2.90
   2   4   0    8.10    2.00
   2   4   0    4.90    2.50
   2   4   0    9.60    3.30
   2   4   0    4.40    3.70
   2   4   0    5.90    3.80
  -3  -4   0  231.98   12.80
  -3  -4   0  190.18   15.10
  -3  -4   0  219.28   17.40
  -3  -4   0  216.38   15.50
  -3  -4   0  219.88   13.20
  -3  -4   0  250.77   14.50
  -3  -4   0  224.38   15.00
  -3  -4   0  228.98   12.80
   3   4   0  196.98   14.90
   3   4   0  240.88   16.90
   3   4   0  223.68   14.70
   3   4   0  224.18   14.60
   3   4   0  244.68   15.60
   3   4   0  209.38   15.50
   3   4   0  204.18   14.80
  -4  -4   0 1085.69   61.09
  -4  -4   0 1157.08   58.89
  -4  -4   0 1163.08   57.19
  -4  -4   0 1059.09   63.49
  -4  -4   0 1193.88   60.09
  -4  -4   0 1068.29   60.89
  -4  -4   0 1170.28   56.29
   4   4   0 1104.29   59.69
   4   4   0 1145.59   60.39
   4   4   0 1154.78   59.39
   4   4   0 1100.29   60.19
   4   4   0 1135.19   60.69
   4   4   0 1021.70   62.29
   4   4   0 1225.68   60.89
  -5  -4   0   27.70    7.40
  -5  -4   0   13.30    8.10
  -5  -4   0    2.80    5.10
  -5  -4   0    3.80    4.80
  -5  -4   0   15.00    6.30
  -5  -4   0    9.80    2.80
   5   4   0   12.20    5.20
   5   4   0    3.50    6.50
   5   4   0   11.80    5.50
   5   4   0   14.60    5.00
   5   4   0   14.00    5.00
   5   4   0   14.70    5.00
   5   4   0    8.00    7.50
  -6  -4   0  481.95   31.20
  -6  -4   0  454.75   35.10
   6   4   0  439.26   29.70
   6   4   0  441.66   28.00
   6   4   0  504.15   29.10
   6   4   0  478.45   28.80
   6   4   0  459.35   33.10
   7   4   0  134.39   17.80
   7   4   0  127.79   13.90
   7   4   0  126.19   15.20
   7   4   0  130.49   14.30
   7   4   0  133.89   19.20
 -11   5   0   11.70   11.90
  10  -5   0   -3.00    7.80
  10  -5   0    3.40    8.90
  10  -5   0    1.80    5.50
 -10   5   0    6.30    8.20
 -10   5   0    8.00   13.30
 -10   5   0  -13.40   11.40
   9  -5   0   26.40    5.80
   9  -5   0   32.20    5.20
   9  -5   0   35.20    4.90
   9  -5   0   30.00    5.20
   9  -5   0   34.40    7.20
   9  -5   0   33.80    5.80
  -9   5   0   23.50   10.70
  -9   5   0   29.00    6.80
  -9   5   0   21.10    9.70
   8  -5   0  544.65   31.00
   8  -5   0  534.05   29.60
   8  -5   0  523.05   29.60
   8  -5   0  552.94   28.50
   8  -5   0  507.95   29.10
   8  -5   0  547.75   29.70
   8  -5   0  535.95   28.90
  -8   5   0  594.04   30.10
  -8   5   0  518.05   33.60
  -8   5   0  439.36   28.70
  -8   5   0  521.65   34.00
   7  -5   0  356.56   21.00
   7  -5   0  347.57   20.10
   7  -5   0  338.87   20.60
   7  -5   0  381.56   21.00
   7  -5   0  378.36   19.80
   7  -5   0  309.47   19.70
   7  -5   0  333.37   21.20
  -7   5   0  334.37   23.50
  -7   5   0  318.87   23.40
  -7   5   0  348.87   19.90
  -7   5   0  373.46   19.00
   6  -5   0  238.48   14.70
   6  -5   0  227.68   14.30
   6  -5   0  225.78   13.80
   6  -5   0  231.98   15.90
   6  -5   0  240.28   14.90
   6  -5   0  226.68   13.90
  -6   5   0  231.98   13.60
  -6   5   0  233.68   13.40
  -6   5   0  220.48   13.10
  -6   5   0  213.18   16.40
  -6   5   0  211.48   16.10
  -6   5   0  220.48   13.50
   5  -5   0   37.10    5.00
   5  -5   0   34.60    4.30
   5  -5   0   46.00    4.60
   5  -5   0   33.10    5.30
   5  -5   0   42.80    5.40
   5  -5   0   30.30    4.30
  -5   5   0   35.10    4.00
  -5   5   0   43.70    4.10
  -5   5   0   46.10    4.00
  -5   5   0   38.90    6.00
  -5   5   0   42.00    6.40
  -5   5   0   35.30    4.50
  -5   5   0   38.30    4.40
   4  -5   0 1306.37   68.09
   4  -5   0 1198.78   67.29
   4  -5   0 1186.58   68.39
   4  -5   0 1197.18   67.39
   4  -5   0 1347.47   67.19
   4  -5   0 1335.27   68.29
   4  -5   0 1397.36   67.69
   4  -5   0 1437.16   67.59
  -4   5   0 1362.66   67.49
  -4   5   0 1399.56   66.89
  -4   5   0 1354.76   67.99
  -4   5   0 1433.86   69.39
  -4   5   0 1316.17   66.99
  -4   5   0 1221.28   66.89
   3  -5   0   65.79    6.70
   3  -5   0   79.19    6.70
   3  -5   0   73.19    5.70
   3  -5   0   70.79    7.10
   3  -5   0   68.39    6.10
   3  -5   0   66.09    6.20
   3  -5   0   71.79    6.50
   3  -5   0   77.09    7.30
   3  -5   0   76.29    6.10
   3  -5   0   69.99    6.00
  -3   5   0   77.49    7.00
  -3   5   0   77.79    6.50
  -3   5   0   65.89    7.30
  -3   5   0   75.59    6.50
  -3   5   0   80.49    6.50
  -3   5   0   74.09    6.50
  -3   5   0   70.29    5.90
  -3   5   0   68.89    6.00
  -3   5   0   71.29    7.20
  -3   5   0   82.69    8.00
   2  -5   0   48.80    4.70
   2  -5   0   52.69    6.70
   2  -5   0   55.29    6.10
   2  -5   0   60.49    6.40
   2  -5   0   54.49    3.30
   2  -5   0   55.49    6.90
   2  -5   0   39.50    5.50
   2  -5   0   54.89    4.20
   2  -5   0   59.59    6.90
   2  -5   0   53.99    5.50
   2  -5   0   47.40    5.00
  -2   5   0   48.00    5.20
  -2   5   0   52.59    4.80
  -2   5   0   51.59    6.30
  -2   5   0   54.39    5.50
  -2   5   0   49.99    6.40
  -2   5   0   50.69    5.00
  -2   5   0   59.09    5.60
  -2   5   0   56.49    5.30
  -2   5   0   52.69    5.80
   1  -5   0    3.80    2.70
   1  -5   0    3.50    2.00
   1  -5   0    6.90    2.90
   1  -5   0    4.20    1.60
   1  -5   0    4.80    2.60
   1  -5   0    5.80    3.40
   1  -5   0    3.10    3.30
   1  -5   0    4.00    1.60
   1  -5   0    3.80    1.00
   1  -5   0    4.50    2.10
   1  -5   0    0.70    2.90
  -1   5   0    4.60    3.20
  -1   5   0    3.40    2.00
  -1   5   0    5.20    2.40
  -1   5   0    4.00    2.30
  -1   5   0    1.60    2.30
  -1   5   0    5.40    2.90
  -1   5   0    9.10    3.40
  -1   5   0    5.20    2.80
  -1   5   0    3.30    3.10
  -1   5   0    3.50    2.30
  -1   5   0    3.00    2.40
   0  -5   0  205.98   14.20
   0  -5   0  187.18   14.40
   0  -5   0  199.48   13.60
   0  -5   0  218.68   13.70
   0  -5   0  236.88   13.90
   0  -5   0  220.68   12.90
   0  -5   0  204.88   13.00
   0  -5   0  210.48   12.30
   0   5   0  223.58   13.50
   0   5   0  200.98   14.60
   0   5   0  199.08   13.60
   0   5   0  202.28   14.60
   0   5   0  192.28   13.50
   0   5   0  220.78   14.80
   0   5   0  234.58   14.30
   0   5   0  230.18   14.60
   0   5   0  198.48   13.90
   0   5   0  207.88   13.20
  -1  -5   0  459.35   25.70
  -1  -5   0  428.66   27.00
  -1  -5   0  481.85   24.70
  -1  -5   0  463.35   26.50
  -1  -5   0  464.65   27.20
  -1  -5   0  447.56   26.30
   1   5   0  492.95   27.10
   1   5   0  474.85   27.90
   1   5   0  457.35   26.90
   1   5   0  456.45   25.00
   1   5   0  445.06   27.20
   1   5   0  507.15   26.80
   1   5   0  481.75   28.30
   1   5   0  518.85   28.00
  -2  -5   0    0.60    1.80
  -2  -5   0   -0.70    2.00
  -2  -5   0    1.00    2.90
  -2  -5   0    2.60    3.10
  -2  -5   0    1.40    1.50
  -2  -5   0    1.40    2.70
  -2  -5   0    0.40    3.20
   2   5   0    2.00    3.40
   2   5   0   -0.60    3.80
   2   5   0   -0.10    3.10
   2   5   0    2.50    2.20
   2   5   0    1.90    3.00
   2   5   0   -1.10    3.40
   2   5   0    4.90    5.30
  -3  -5   0    4.70    3.40
  -3  -5   0    7.30    4.30
  -3  -5   0    5.80    4.10
  -3  -5   0    5.10    3.60
  -3  -5   0    3.90    2.00
  -3  -5   0    4.10    2.60
   3   5   0    7.90    3.60
   3   5   0    5.10    5.30
   3   5   0    6.40    2.20
   3   5   0    5.40    3.60
   3   5   0    6.00    3.90
   3   5   0    6.80    6.70
   3   5   0    8.80    4.40
  -4  -5   0   35.50    4.20
  -4  -5   0   31.90    7.00
  -4  -5   0   21.10    6.40
   4   5   0   22.90    5.70
   4   5   0   31.90    7.10
   4   5   0   33.90    7.00
   4   5   0   37.40    7.00
   4   5   0   31.10    6.30
   4   5   0   28.00    7.70
   4   5   0   35.30    8.90
  -5  -5   0  139.29   10.40
  -5  -5   0  168.28   15.90
   5   5   0  171.88   14.40
   5   5   0  186.38   17.90
   5   5   0  169.68   15.50
   5   5   0  183.28   14.80
  -6  -5   0   24.10    9.50
   6   5   0   25.00   11.70
   6   5   0   10.30    8.30
   6   5   0   22.20    7.20
   7   5   0    6.20   10.90
   7   5   0   -4.00   12.80
 -11   6   0    4.00   19.70
  10  -6   0  193.98   13.70
  10  -6   0  197.48   14.60
  10  -6   0  205.18   14.70
  10  -6   0  203.08   15.80
  10  -6   0  224.98   17.90
 -10   6   0  222.68   24.70
   9  -6   0    0.60    3.80
   9  -6   0    2.50    3.90
   9  -6   0    3.70    4.70
   9  -6   0    2.60    3.90
   9  -6   0    0.20    5.40
   9  -6   0    1.00    5.20
  -9   6   0    2.60    5.30
  -9   6   0    2.10    9.60
  -9   6   0    2.60    8.10
  -9   6   0   -6.00    5.00
   8  -6   0  991.20   53.29
   8  -6   0 1027.40   51.69
   8  -6   0  992.50   52.19
   8  -6   0  908.91   53.99
   8  -6   0 1037.70   53.99
  -8   6   0 1032.10   51.49
  -8   6   0  937.81   56.49
   7  -6   0   94.89   10.10
   7  -6   0   72.39    6.90
   7  -6   0   76.19    8.20
   7  -6   0   62.29    7.60
   7  -6   0   78.29    8.80
   7  -6   0   83.79    7.50
  -7   6   0   84.69    6.90
  -7   6   0   92.99   11.50
  -7   6   0   71.49    7.00
  -7   6   0   77.99    7.00
  -7   6   0   75.09   12.10
   6  -6   0   18.70    5.60
   6  -6   0   19.80    4.60
   6  -6   0   24.80    4.30
   6  -6   0   29.70    4.70
   6  -6   0   36.20    4.70
  -6   6   0   25.60    5.70
  -6   6   0   22.60    4.20
   5  -6   0   53.29    5.90
   5  -6   0   51.59    5.00
   5  -6   0   43.50    7.10
   5  -6   0   39.00    5.40
   5  -6   0   38.90    6.30
   5  -6   0   35.10    5.20
  -5   6   0   43.10    5.10
  -5   6   0   43.70    5.50
  -5   6   0   47.10    4.80
  -5   6   0   42.50    7.10
  -5   6   0   34.00    5.90
  -5   6   0   40.70    5.40
   4  -6   0  505.05   30.90
   4  -6   0  586.94   32.60
   4  -6   0  569.04   30.90
   4  -6   0  565.14   31.70
   4  -6   0  597.34   31.30
   4  -6   0  580.14   30.80
   4  -6   0  576.24   32.30
  -4   6   0  514.05   31.60
  -4   6   0  585.54   32.90
  -4   6   0  605.14   30.80
  -4   6   0  566.04   31.40
  -4   6   0  579.84   31.00
  -4   6   0  563.54   31.00
  -4   6   0  557.34   28.50
   3  -6   0  834.32   41.70
   3  -6   0  791.72   43.20
   3  -6   0  723.83   41.50
   3  -6   0  762.02   40.50
   3  -6   0  808.62   42.10
   3  -6   0  858.01   42.90
   3  -6   0  769.32   43.30
  -3   6   0  836.22   42.30
  -3   6   0  772.22   40.40
  -3   6   0  773.82   41.60
  -3   6   0  805.62   41.80
  -3   6   0  688.43   42.10
  -3   6   0  778.72   42.30
   2  -6   0    3.50    3.80
   2  -6   0    1.90    2.70
   2  -6   0   -2.30    2.10
   2  -6   0    1.20    2.00
   2  -6   0   -0.60    1.50
   2  -6   0    2.30    2.00
  -2   6   0   -2.20    2.40
  -2   6   0    3.10    2.70
  -2   6   0   -0.20    2.20
  -2   6   0    2.00    2.60
  -2   6   0   -2.90    3.10
  -2   6   0    0.90    2.80
   1  -6   0  695.53   35.90
   1  -6   0  631.64   34.90
   1  -6   0  663.63   37.10
   1  -6   0  663.83   37.70
   1  -6   0  674.83   36.40
   1  -6   0  700.23   34.50
  -1   6   0  707.93   37.70
  -1   6   0  649.54   37.30
  -1   6   0  624.04   36.60
  -1   6   0  552.74   36.40
  -1   6   0  665.73   37.00
  -1   6   0  666.03   36.60
  -1   6   0  696.03   36.60
   0  -6   0  184.38   11.80
   0  -6   0  169.38   11.90
   0  -6   0  159.78   13.00
   0  -6   0  157.68   10.80
   0  -6   0  176.98   12.60
   0   6   0  180.08   13.30
   0   6   0  183.18   13.30
   0   6   0  215.78   13.10
   0   6   0  167.98   12.70
   0   6   0  166.28   13.20
   0   6   0  201.08   14.40
  -1  -6   0  500.55   27.10
  -1  -6   0  462.55   27.60
  -1  -6   0  454.25   25.70
  -1  -6   0  491.35   28.20
  -1  -6   0  476.25   29.00
   1   6   0  474.65   28.00
   1   6   0  463.85   28.30
   1   6   0  466.85   26.30
   1   6   0  534.65   30.60
   1   6   0  545.15   29.80
   1   6   0  493.85   28.60
   1   6   0  485.65   29.10
  -2  -6   0   98.69    6.90
  -2  -6   0  112.59   11.20
  -2  -6   0  101.79    7.70
  -2  -6   0   98.99    8.30
  -2  -6   0  107.29    9.90
  -2  -6   0  109.59   10.10
   2   6   0   95.59   10.20
   2   6   0  128.29   11.00
   2   6   0  121.89   11.60
   2   6   0  106.29    9.90
   2   6   0   95.39   11.00
   2   6   0  122.29   10.90
  -3  -6   0   16.20    5.80
  -3  -6   0    3.90    5.10
  -3  -6   0   11.80    3.50
  -3  -6   0   10.50    3.30
   3   6   0   19.00    6.20
   3   6   0    6.80    4.50
   3   6   0   17.50    6.80
   3   6   0   13.90    3.30
   3   6   0   12.10    5.70
   3   6   0   16.80    5.70
   3   6   0   16.50    7.30
  -4  -6   0   89.29    7.50
  -4  -6   0   80.49   11.70
   4   6   0   75.49   10.50
   4   6   0   80.59   11.10
   4   6   0   83.19   10.70
   4   6   0   84.09   14.00
   4   6   0   78.79   10.70
  -5  -6   0   12.50   10.30
  -5  -6   0   -2.60    3.70
   5   6   0    0.20    9.80
   5   6   0    8.30    7.90
   5   6   0    5.70    6.70
   5   6   0    5.60    7.30
   5   6   0    4.70    8.10
   6   6   0   -5.00   13.40
   6   6   0   11.00   10.70
  10  -7   0  189.28   15.80
  10  -7   0  206.48   15.20
  10  -7   0  217.68   15.40
  10  -7   0  224.48   17.00
   9  -7   0   37.30    6.00
   9  -7   0   25.30    5.50
   9  -7   0   21.10    5.70
   9  -7   0   25.40    7.50
   9  -7   0   25.80    5.70
  -9   7   0   23.10   12.70
  -9   7   0   30.40   10.60
   8  -7   0  105.59    9.70
   8  -7   0  107.29   11.20
   8  -7   0   88.29    8.40
   8  -7   0  103.39    9.50
   8  -7   0   94.39    8.90
  -8   7   0   94.99   13.20
  -8   7   0   94.79   12.70
   7  -7   0    6.00    5.40
   7  -7   0   14.20    3.90
   7  -7   0    8.40    7.20
   7  -7   0   13.20    3.70
   7  -7   0   11.20    3.70
   7  -7   0   10.80    3.50
  -7   7   0   14.20    6.10
  -7   7   0    2.40    3.50
  -7   7   0    5.90    5.90
  -7   7   0    4.70    3.90
  -7   7   0    2.30    3.70
   6  -7   0    4.30    3.10
   6  -7   0    8.00    3.30
   6  -7   0    7.00    3.50
   6  -7   0   11.20    5.70
   6  -7   0    8.40    3.40
  -6   7   0   11.30    5.10
  -6   7   0   11.80    3.40
  -6   7   0    6.20    3.40
  -6   7   0    9.20    3.80
  -6   7   0   14.80    5.10
  -6   7   0   10.60    4.70
  -6   7   0   11.70    3.20
   5  -7   0    9.20    3.30
   5  -7   0   13.70    4.00
   5  -7   0    6.90    5.50
   5  -7   0   12.10    6.70
   5  -7   0   15.20    4.20
   5  -7   0    2.50    3.10
  -5   7   0   21.60    5.90
  -5   7   0   10.60    4.30
  -5   7   0    9.10    3.80
  -5   7   0   18.60    4.10
  -5   7   0   14.60    4.10
  -5   7   0   10.30    4.80
   4  -7   0  276.57   17.30
   4  -7   0  228.08   15.80
   4  -7   0  275.37   16.40
   4  -7   0  221.78   18.00
   4  -7   0  245.68   16.40
   4  -7   0  240.78   15.40
  -4   7   0  265.87   18.40
  -4   7   0  273.67   16.60
  -4   7   0  257.57   13.80
  -4   7   0  230.98   16.50
  -4   7   0  231.98   16.90
  -4   7   0  257.87   14.20
  -4   7   0  282.57   16.20
   3  -7   0   13.40    3.50
   3  -7   0   13.80    3.70
   3  -7   0   14.20    4.40
   3  -7   0   20.20   10.10
   3  -7   0   28.50    5.20
   3  -7   0   22.30    3.50
  -3   7   0   16.10    4.00
  -3   7   0   17.80    4.10
  -3   7   0   15.20    4.40
  -3   7   0   20.30    4.70
  -3   7   0   14.40    4.30
   2  -7   0  124.39    9.30
   2  -7   0   94.59    9.20
   2  -7   0  118.29    6.60
   2  -7   0  108.99   10.20
   2  -7   0   97.69    8.40
  -2   7   0  100.99   10.80
  -2   7   0  110.99   10.60
  -2   7   0   98.79   10.10
  -2   7   0   97.09    9.80
  -2   7   0   94.99    9.30
   1  -7   0   78.39    6.70
   1  -7   0   75.09    7.30
   1  -7   0   58.99    8.90
   1  -7   0   83.09    8.80
   1  -7   0   79.39    6.40
  -1   7   0   82.19    9.90
  -1   7   0   72.49    9.00
  -1   7   0   68.99    9.50
  -1   7   0   78.19    8.90
   0  -7   0  532.05   30.80
   0  -7   0  544.65   29.80
   0  -7   0  534.65   28.50
   0  -7   0  552.24   29.50
   0  -7   0  542.35   31.80
   0   7   0  508.05   30.90
   0   7   0  570.84   32.00
   0   7   0  497.35   31.50
   0   7   0  505.25   31.40
   0   7   0  476.55   31.70
   0   7   0  514.05   30.20
  -1  -7   0  390.26   22.90
  -1  -7   0  391.56   23.60
  -1  -7   0  352.56   21.70
  -1  -7   0  389.56   20.60
  -1  -7   0  380.66   24.40
   1   7   0  381.46   24.50
   1   7   0  362.46   25.30
   1   7   0  336.37   25.40
   1   7   0  349.47   22.70
   1   7   0  357.36   24.00
   1   7   0  346.37   24.10
  -2  -7   0   -1.90    3.70
  -2  -7   0    1.70    5.20
  -2  -7   0   -1.00    2.30
  -2  -7   0    2.40    3.30
  -2  -7   0   -0.80    6.00
  -2  -7   0    1.60    5.40
   2   7   0   -4.70    4.40
   2   7   0    2.70    5.20
   2   7   0    1.30    5.00
   2   7   0    1.60    6.10
   2   7   0   -3.30    4.70
  -3  -7   0  129.09    9.90
  -3  -7   0  119.79   10.50
  -3  -7   0  112.29   13.30
   3   7   0  139.59   13.50
   3   7   0  128.59   14.20
   3   7   0  131.79   14.10
   3   7   0  101.89   12.90
   3   7   0  143.79   17.70
  -4  -7   0   22.80    8.50
  -4  -7   0   24.10    5.10
   4   7   0   34.30    8.90
   4   7   0   36.70   11.80
   4   7   0   39.70    8.70
   4   7   0   23.80    7.90
   4   7   0   25.70    9.30
  10  -8   0   98.39   10.90
  10  -8   0  136.89   13.30
  10  -8   0  127.29   12.40
   9  -8   0   55.39    8.20
   9  -8   0   79.59    9.10
   9  -8   0   64.79    9.20
   9  -8   0   68.79   10.70
   9  -8   0   73.99    8.60
  -9   8   0   69.39   13.80
   8  -8   0  172.78   13.60
   8  -8   0  167.98   13.70
   8  -8   0  173.48   12.70
   8  -8   0  178.68   13.60
  -8   8   0  166.28   17.30
   7  -8   0  118.99   10.40
   7  -8   0   95.89   10.10
   7  -8   0   75.69    9.80
   7  -8   0  112.09    9.50
  -7   8   0  128.49   14.30
  -7   8   0  124.69   12.70
  -7   8   0  120.99    9.60
   6  -8   0    9.40    4.10
   6  -8   0   14.90    4.80
   6  -8   0   10.00    4.20
   6  -8   0   23.50    8.30
  -6   8   0    9.80    5.00
  -6   8   0   13.70    5.20
  -6   8   0    7.70    5.30
  -6   8   0   11.90    4.30
   5  -8   0   36.50    5.50
   5  -8   0   24.30    8.10
   5  -8   0   33.80    5.70
   5  -8   0   43.60    6.90
   5  -8   0   32.90    5.70
  -5   8   0   25.90    5.40
  -5   8   0   36.10    6.70
  -5   8   0   27.10    7.20
  -5   8   0   23.30    5.70
  -5   8   0   36.50    6.40
   4  -8   0  712.03   39.40
   4  -8   0  659.03   38.40
   4  -8   0  672.13   38.60
   4  -8   0  630.14   39.50
   4  -8   0  733.93   42.10
   4  -8   0  694.23   37.20
  -4   8   0  639.14   39.80
  -4   8   0  699.53   41.40
  -4   8   0  750.92   36.40
  -4   8   0  734.43   39.50
  -4   8   0  703.33   39.70
  -4   8   0  733.83   36.90
  -4   8   0  717.83   38.90
   3  -8   0    0.60    3.10
   3  -8   0    1.90    3.00
   3  -8   0   -0.70    3.60
   3  -8   0    0.70    3.50
   3  -8   0    1.40    2.90
  -3   8   0   -0.50    3.30
  -3   8   0    2.30    4.90
  -3   8   0    0.30    3.70
  -3   8   0    0.70    4.10
   2  -8   0    2.60    4.10
   2  -8   0    0.40    1.90
   2  -8   0    1.20    3.80
   2  -8   0    0.10    2.80
   2  -8   0    1.60    3.70
  -2   8   0   -0.50    3.10
  -2   8   0    0.70    3.80
  -2   8   0   -2.40    4.10
  -2   8   0   -1.40    3.60
   1  -8   0  274.17   16.80
   1  -8   0  254.17   19.00
   1  -8   0  283.87   19.10
   1  -8   0  270.97   19.70
   1  -8   0  286.17   16.30
  -1   8   0  266.07   18.80
  -1   8   0  272.47   19.60
  -1   8   0  248.58   19.30
   0  -8   0   43.50    5.90
   0  -8   0   46.60    6.90
   0  -8   0   51.99    8.60
   0  -8   0   59.89    9.70
   0  -8   0   48.10    6.80
   0   8   0   45.80    8.50
   0   8   0   49.90    9.10
   0   8   0   60.09   10.30
   0   8   0   62.99    9.50
  -1  -8   0   42.90    5.40
  -1  -8   0   28.00    6.40
  -1  -8   0   60.19   10.20
  -1  -8   0   34.80    6.30
   1   8   0   52.69    9.50
   1   8   0   39.40    8.10
   1   8   0   46.20    8.20
   1   8   0   35.40    8.10
   1   8   0   41.20    9.70
  -2  -8   0  129.09   12.30
  -2  -8   0  108.29   10.60
  -2  -8   0  116.59    9.40
  -2  -8   0  118.59   14.80
   2   8   0   94.19   14.90
   2   8   0  111.79   13.80
   2   8   0  100.29   13.10
   2   8   0  103.69   12.40
   2   8   0  110.19   13.80
  -3  -8   0   -2.00    7.20
  -3  -8   0   -0.60    4.70
  -3  -8   0   -3.10   10.10
   3   8   0    6.10    7.10
   3   8   0    5.10    8.00
   3   8   0   -3.30    7.30
   3   8   0   -1.30    7.30
   3   8   0    2.10   10.50
  -4  -8   0    1.70    6.40
   4   8   0   21.40   11.10
  10  -9   0   34.70    8.20
   9  -9   0   19.80    6.70
   9  -9   0   16.80    8.10
   9  -9   0   19.20    6.40
   8  -9   0    1.90    5.00
   8  -9   0    9.20    5.90
   8  -9   0    6.20    5.60
   8  -9   0    9.30    6.10
  -8   9   0    4.00    6.30
  -8   9   0    0.10    9.90
  -8   9   0   -4.40    9.10
   7  -9   0    4.00    4.80
   7  -9   0   -7.80    4.40
   7  -9   0   -4.00    4.30
   7  -9   0   -5.90    4.30
  -7   9   0    3.50    5.00
  -7   9   0   -4.00    5.80
  -7   9   0   -4.40    5.20
  -7   9   0    5.50    7.40
  -7   9   0    3.80    7.20
   6  -9   0  130.69   11.10
   6  -9   0  114.59   10.20
   6  -9   0  128.29   11.70
   6  -9   0   99.29   11.20
  -6   9   0  107.39   10.90
  -6   9   0   84.79   13.30
  -6   9   0  117.19   12.30
   5  -9   0   37.20    7.30
   5  -9   0   36.50    6.80
   5  -9   0   57.19    7.90
   5  -9   0   50.19    8.50
  -5   9   0   46.30    8.10
  -5   9   0   42.60    8.30
  -5   9   0   59.69    9.10
  -5   9   0   39.50    7.40
  -5   9   0   49.20    9.90
   4  -9   0   73.59   11.10
   4  -9   0   81.39   10.90
   4  -9   0   90.49    9.80
   4  -9   0  104.49   11.00
   4  -9   0   76.19    8.10
  -4   9   0   89.59   10.40
  -4   9   0   86.19   11.60
  -4   9   0   76.49    9.10
  -4   9   0   69.79   11.60
  -4   9   0   88.19   11.00
  -4   9   0   71.89    9.50
   3  -9   0   -1.60    4.50
   3  -9   0    0.10    3.60
   3  -9   0    6.00    5.00
   3  -9   0    2.30    3.80
   3  -9   0   -0.20    2.70
  -3   9   0   -0.20    5.50
  -3   9   0    6.90    5.10
  -3   9   0   -0.50    5.10
   2  -9   0   -4.00    5.10
   2  -9   0   -2.10    3.40
   2  -9   0   -0.50    2.10
   2  -9   0   -5.50    4.70
   2  -9   0    1.30    3.90
  -2   9   0   -0.70    4.50
  -2   9   0    1.40    5.80
  -2   9   0    2.30    5.50
  -2   9   0    3.30    5.40
   1  -9   0   12.40    7.50
   1  -9   0   11.10    6.30
   1  -9   0    6.50    4.90
   1  -9   0   11.60    4.40
  -1   9   0    7.20    6.40
  -1   9   0    4.00    5.80
  -1   9   0   10.80    6.10
  -1   9   0    9.80   10.80
   0  -9   0   22.30    5.90
   0  -9   0   25.50    8.20
   0  -9   0    5.80    6.80
   0  -9   0   31.80    6.80
   0   9   0   40.50    9.70
   0   9   0   39.90    9.20
   0   9   0   21.50    7.40
   0   9   0   30.90    8.40
  -1  -9   0    7.30    4.60
  -1  -9   0    6.90    7.80
  -1  -9   0   -2.20    3.90
  -1  -9   0    1.60    5.70
  -1  -9   0    1.10    6.30
   1   9   0   -2.60    7.10
   1   9   0    2.20    9.00
   1   9   0   -3.20    8.40
  -2  -9   0   -2.70   10.90
  -2  -9   0    9.20    6.70
  -2  -9   0   12.30    8.30
  -2  -9   0    6.00    5.00
   2   9   0    2.70    8.50
   2   9   0    5.00   10.60
   2   9   0    6.50    8.00
  -3  -9   0   -5.30    6.60
  -3  -9   0   -2.70   10.80
   3   9   0    9.70   11.30
   9 -10   0   38.30    9.00
   8 -10   0    9.50    6.80
   8 -10   0   -3.80    6.60
   8 -10   0   -1.50    6.50
   8 -10   0    0.90    6.60
  -8  10   0    6.70   11.50
   7 -10   0   17.10    7.40
   7 -10   0   28.90    7.30
   7 -10   0   17.00    6.70
   7 -10   0   22.10    7.00
  -7  10   0   -6.60    6.50
  -7  10   0   17.80    9.60
  -7  10   0    0.10    7.90
  -7  10   0   -1.00    6.60
   6 -10   0  259.67   18.90
   6 -10   0  251.37   18.00
   6 -10   0  257.07   19.90
   6 -10   0  234.88   18.10
  -6  10   0  226.18   17.50
  -6  10   0  217.78   18.40
  -6  10   0  220.38   20.90
   5 -10   0   10.70    6.30
   5 -10   0   22.70    6.30
   5 -10   0   12.80    6.00
   5 -10   0   15.70    7.30
  -5  10   0   13.30    7.40
  -5  10   0   15.60    8.50
  -5  10   0    2.40    6.70
  -5  10   0   10.70    7.10
  -5  10   0    8.00    6.60
   4 -10   0  227.58   18.80
   4 -10   0  232.08   16.80
   4 -10   0  225.28   17.90
   4 -10   0  202.48   16.10
  -4  10   0  243.58   19.50
  -4  10   0  209.08   17.20
  -4  10   0  220.68   20.60
  -4  10   0  226.88   18.60
   3 -10   0   73.99   11.90
   3 -10   0   78.09    9.60
   3 -10   0   89.09   12.00
   3 -10   0   99.39   11.10
  -3  10   0   97.79   12.60
  -3  10   0   93.39   12.80
  -3  10   0  105.79   12.90
  -3  10   0   91.69   13.30
   2 -10   0  337.77   20.40
   2 -10   0  325.67   24.90
   2 -10   0  288.97   23.50
   2 -10   0  293.57   21.20
  -2  10   0  315.57   22.70
  -2  10   0  292.77   23.10
  -2  10   0  293.47   24.00
  -2  10   0  325.67   24.20
   1 -10   0  192.28   18.60
   1 -10   0  184.18   15.60
   1 -10   0  161.88   13.50
  -1  10   0  173.88   18.20
  -1  10   0  177.18   18.80
  -1  10   0  182.88   17.20
   0 -10   0   47.30   13.00
   0 -10   0   53.59    7.80
   0  10   0   70.39   14.70
   0  10   0   50.79   11.90
   0  10   0   54.49   13.10
   0  10   0   44.30   10.40
  -1 -10   0  117.69   12.00
  -1 -10   0  114.79   17.10
  -7  11   0    2.80   10.00
  -7  11   0    5.90    9.20
   6 -11   0   78.29   11.20
   6 -11   0   57.29   11.40
   6 -11   0   46.30   10.40
  -6  11   0   59.69   11.70
  -6  11   0   59.89   10.80
   5 -11   0    1.10    6.30
   5 -11   0   10.70    7.60
   5 -11   0    9.20    6.30
  -5  11   0    5.70    8.70
  -5  11   0   16.90    9.00
  -5  11   0    8.30   10.40
  -5  11   0    1.70    8.50
   4 -11   0  289.97   21.80
   4 -11   0  287.77   23.40
   4 -11   0  248.78   20.20
   4 -11   0  230.28   18.60
  -4  11   0  240.28   21.10
  -4  11   0  292.67   26.40
  -4  11   0  239.08   21.80
  -4  11   0  278.97   22.90
   3 -11   0  415.56   29.20
   3 -11   0  396.56   26.90
  -3  11   0  438.56   29.50
  -3  11   0  435.96   30.10
  -3  11   0  365.06   32.40
   2 -11   0    8.20    9.20
   2 -11   0   -0.10    6.90
   2 -11   0   -2.30    9.60
  -2  11   0    5.70   10.10
  -2  11   0    5.60   10.10
   1 -11   0   93.89   15.80
  -1  11   0   66.89   14.10
  -6  12   0  127.29   17.50
  -6  12   0  164.58   19.00
  -5  12   0    2.70   11.30
   4 -12   0    3.00   12.60
   3 -12   0   55.99   14.60
  -2  12  -1    6.70   14.80
   3 -12   1   14.60   12.50
  -5  12  -1  167.58   20.30
  -6  12  -1    3.10   12.40
   1 -11   1   -2.30   12.90
   1 -11   1   39.40   12.30
  -2  11  -1   26.90   10.40
  -2  11  -1   16.80    9.80
  -2  11  -1   31.90   11.00
  -2  11  -1   12.60   13.00
   2 -11   1    1.40    9.20
   2 -11   1    8.70   10.00
   2 -11   1   25.70    8.70
  -3  11  -1    1.00    9.90
  -3  11  -1   15.80   11.00
  -3  11  -1   14.90    8.40
  -3  11  -1    1.80    9.00
   3 -11   1   17.20    8.90
   3 -11   1   10.10    6.50
   3 -11   1   12.40    8.80
   3 -11   1    9.60    6.50
  -4  11  -1   61.49   11.80
  -4  11  -1   47.00   10.90
  -4  11  -1    6.80    9.40
  -4  11  -1   51.29   12.90
   4 -11   1   43.80    8.60
   4 -11   1   39.70    9.60
   4 -11   1   49.60    8.80
   4 -11   1   41.50   10.50
  -5  11  -1   21.20    9.10
  -5  11  -1   13.60   10.50
  -5  11  -1   13.50    8.00
  -5  11  -1   13.30    9.00
   5 -11   1   13.60    6.70
   5 -11   1   37.20    8.50
   5 -11   1   30.50    9.40
  -6  11  -1  127.29   16.90
  -6  11  -1   84.69   12.50
   6 -11   1  128.69   13.70
   6 -11   1  101.19   13.30
  -2 -10   1   95.89   12.30
   1  10  -1    0.30    9.50
  -1 -10   1    6.30   11.90
  -1 -10   1    6.80    5.90
  -1 -10   1    6.30    7.40
   0  10  -1    8.70    9.40
   0  10  -1   -1.70    7.70
   0  10  -1    6.60    9.40
   0  10  -1    0.20    7.50
   0 -10   1    4.10    9.00
   0 -10   1   -9.00    9.20
   0 -10   1   -5.10    5.00
  -1  10  -1   19.20    8.50
  -1  10  -1   24.30    9.00
   1 -10   1   30.50    6.30
   1 -10   1   36.60   10.20
   1 -10   1   28.50    7.20
   1 -10   1   30.80   10.90
  -2  10  -1   17.80    6.90
  -2  10  -1   21.00    8.50
  -2  10  -1   15.60    7.90
   2 -10   1   13.50    7.40
   2 -10   1   19.30    6.30
   2 -10   1    7.60    7.00
   2 -10   1   12.90    5.70
  -3  10  -1   14.20    7.60
  -3  10  -1   14.60    7.00
  -3  10  -1   15.10    6.70
  -3  10  -1   10.30    7.60
   3 -10   1   14.60    5.60
   3 -10   1    3.90    6.50
   3 -10   1    5.00    4.70
   3 -10   1    9.20    6.30
  -4  10  -1  110.69   13.30
  -4  10  -1   96.79   14.80
  -4  10  -1  120.69   14.60
  -4  10  -1  120.89   12.00
   4 -10   1  103.69   13.20
   4 -10   1  108.19   11.70
   4 -10   1  104.29   12.20
   4 -10   1  103.69   12.70
  -5  10  -1   60.19   10.40
  -5  10  -1   68.69   13.10
  -5  10  -1   57.09    9.10
   5 -10   1   53.29    8.80
   5 -10   1   65.39   10.10
   5 -10   1   58.69    9.20
   5 -10   1   66.79   10.30
  -6  10  -1    4.10    6.90
  -6  10  -1    0.90    7.40
  -6  10  -1    1.40    8.30
   6 -10   1   -0.70    5.30
   6 -10   1    0.10    6.20
   6 -10   1   10.20    5.40
   6 -10   1    6.80    5.80
  -7  10  -1  128.69   17.00
   7 -10   1  142.89   12.50
   7 -10   1  112.09   13.00
   7 -10   1  101.59   12.30
   7 -10   1  123.79   12.90
  -8  10  -1   34.80   13.80
   8 -10   1   46.40    8.60
   8 -10   1   40.00    8.30
   8 -10   1   41.30    9.80
   9 -10   1   17.90    7.20
   3   9  -1   46.70   11.60
  -3  -9   1   37.90   11.80
  -3  -9   1   28.60   11.40
   2   9  -1   -2.40    8.20
   2   9  -1    1.90    8.40
   2   9  -1   -4.60    8.30
   2   9  -1    7.80   10.10
   2   9  -1    3.30    8.50
  -2  -9   1    2.40    5.40
  -2  -9   1   -5.10    8.10
  -2  -9   1    8.00   10.90
  -2  -9   1    4.70    6.30
   1   9  -1   54.99   13.70
   1   9  -1   68.19   11.50
   1   9  -1   43.20   10.80
  -1  -9   1   71.39   12.40
  -1  -9   1   44.50    7.50
   0   9  -1  274.77   23.20
   0   9  -1  292.47   22.60
   0   9  -1  287.87   22.20
   0   9  -1  329.57   23.80
   0  -9   1  296.77   18.40
   0  -9   1  275.47   19.60
   0  -9   1  304.27   19.50
   0  -9   1  331.27   23.30
  -1   9  -1   55.29   10.10
  -1   9  -1   77.69   11.30
  -1   9  -1   73.69   11.30
  -1   9  -1   67.89   10.10
   1  -9   1   56.29   10.40
   1  -9   1   73.99   10.50
   1  -9   1   59.49    8.70
   1  -9   1   97.49   10.90
  -2   9  -1   48.30    9.20
  -2   9  -1   72.99   10.50
  -2   9  -1   60.09    9.70
  -2   9  -1   52.19    8.70
   2  -9   1   58.79    5.20
   2  -9   1   55.49    9.50
   2  -9   1   62.39    8.40
   2  -9   1   60.99    9.40
   2  -9   1   49.70    7.20
  -3   9  -1   51.19    8.90
  -3   9  -1   46.40    8.50
  -3   9  -1   45.20    8.10
  -3   9  -1   36.80    7.60
   3  -9   1   47.40    7.20
   3  -9   1   36.00    7.30
   3  -9   1   48.20    8.10
   3  -9   1   59.19    9.30
  -4   9  -1  404.66   25.90
  -4   9  -1  380.26   21.90
  -4   9  -1  356.86   25.70
  -4   9  -1  411.16   24.70
  -4   9  -1  391.16   25.00
  -4   9  -1  386.06   25.30
  -4   9  -1  366.56   24.40
   4  -9   1  372.06   23.40
   4  -9   1  374.26   24.20
   4  -9   1  342.27   23.30
   4  -9   1  384.06   25.20
   4  -9   1  362.46   21.60
  -5   9  -1   -5.40    5.00
  -5   9  -1   10.20    7.20
  -5   9  -1   10.40    5.20
  -5   9  -1   14.00    5.70
  -5   9  -1    1.60    5.50
  -5   9  -1    2.20    5.40
   5  -9   1    6.80    4.30
   5  -9   1    8.00    4.90
   5  -9   1   14.20    5.00
   5  -9   1    3.80    4.10
  -6   9  -1   72.59   11.60
  -6   9  -1   56.09    7.50
  -6   9  -1   70.39    9.70
   6  -9   1   62.49    8.70
   6  -9   1   60.99    8.50
   6  -9   1   72.29    8.90
   6  -9   1   66.99    9.50
  -7   9  -1   97.49   14.10
   7  -9   1   95.29   11.10
   7  -9   1   84.89   10.40
   7  -9   1   99.49    9.50
  -8   9  -1    3.20   10.10
   8  -9   1    0.90    4.60
   8  -9   1    0.30    5.30
   8  -9   1    0.50    4.90
   9  -9   1   36.50    7.90
   9  -9   1   41.50    8.30
   9  -9   1   40.20    7.70
  10  -9   1   38.80    8.50
   4   8  -1   19.40   11.20
  -4  -8   1   19.00   10.20
  -4  -8   1   -6.80    6.30
   3   8  -1   -0.70    8.20
   3   8  -1    4.80    8.10
   3   8  -1    2.60    7.50
   3   8  -1    7.30   10.00
   3   8  -1    0.60    8.00
  -3  -8   1    4.40    8.20
  -3  -8   1    3.40   10.50
  -3  -8   1    4.80    4.60
  -3  -8   1    8.10    5.80
   2   8  -1    0.20    5.80
   2   8  -1    2.30    6.60
   2   8  -1    9.00    8.20
   2   8  -1    4.10    6.40
   2   8  -1    1.50    6.30
  -2  -8   1    4.10    7.00
  -2  -8   1    3.50    6.40
  -2  -8   1    3.50    7.40
  -2  -8   1   -2.10    3.20
  -2  -8   1    4.50    4.00
  -2  -8   1    2.70    4.70
   1   8  -1   42.60    8.40
   1   8  -1   40.80    9.40
   1   8  -1   30.20    7.60
   1   8  -1   30.50    7.70
   1   8  -1   40.10    8.60
  -1  -8   1   45.50    7.70
  -1  -8   1   42.50    5.50
  -1  -8   1   41.20    8.80
  -1  -8   1   35.30    6.50
   0   8  -1  144.69   12.90
   0   8  -1  134.59   12.00
   0   8  -1  130.89   13.80
   0   8  -1  143.19   13.30
   0   8  -1  146.19   13.50
   0  -8   1  134.39   12.60
   0  -8   1  138.39   11.70
   0  -8   1  133.39   11.00
   0  -8   1  127.09   13.10
   0  -8   1  142.79   10.30
  -1   8  -1   59.79    9.50
  -1   8  -1   67.49    9.80
  -1   8  -1   65.79    8.80
   1  -8   1   61.29    9.60
   1  -8   1   67.69    8.80
   1  -8   1   54.09    8.80
   1  -8   1   66.59    6.80
   1  -8   1   71.99    7.80
  -2   8  -1   65.79    9.40
  -2   8  -1   67.09    9.40
  -2   8  -1   68.19    9.00
  -2   8  -1   75.89   10.20
   2  -8   1   59.19    7.80
   2  -8   1   75.09   10.10
   2  -8   1   63.29    7.30
   2  -8   1   67.49    5.40
   2  -8   1   70.69    9.10
  -3   8  -1    4.10    3.60
  -3   8  -1    2.70    3.90
  -3   8  -1    2.40    4.10
  -3   8  -1   -2.70    4.50
  -3   8  -1    0.40    5.60
  -3   8  -1    4.00    4.30
   3  -8   1    3.40    3.60
   3  -8   1    4.50    3.30
   3  -8   1    7.30    4.00
   3  -8   1    4.30    4.00
   3  -8   1    3.50    2.80
  -4   8  -1    0.90    3.50
  -4   8  -1   -1.10    4.60
  -4   8  -1   -1.20    3.80
  -4   8  -1    1.20    3.80
  -4   8  -1    0.90    4.00
  -4   8  -1    1.70    3.00
   4  -8   1    2.90    4.00
   4  -8   1    2.00    3.20
   4  -8   1    8.10    6.90
   4  -8   1    1.30    3.80
   4  -8   1    1.80    3.40
   4  -8   1    2.20    3.30
  -5   8  -1    1.80    4.80
  -5   8  -1    2.70    4.10
  -5   8  -1    4.80    3.70
  -5   8  -1    3.30    4.00
  -5   8  -1   -4.30    4.00
   5  -8   1    2.10    3.50
   5  -8   1    4.20    3.40
   5  -8   1    2.90    7.30
   5  -8   1    1.00    3.50
  -6   8  -1    6.10    5.80
  -6   8  -1    3.10    6.70
  -6   8  -1    7.10    4.80
  -6   8  -1    1.20    4.80
  -6   8  -1    4.20    6.20
  -6   8  -1   -3.30    3.40
  -6   8  -1    0.90    4.10
   6  -8   1   -1.90    6.80
   6  -8   1    7.20    3.80
   6  -8   1    2.40    3.90
   6  -8   1    2.90    3.40
   6  -8   1    3.20    3.80
  -7   8  -1   27.50    8.10
   7  -8   1   21.70    5.30
   7  -8   1   31.70    6.20
   7  -8   1   34.10    6.10
  -8   8  -1   89.89   13.90
   8  -8   1   96.09   11.00
   8  -8   1   98.99   10.10
   8  -8   1  109.39   10.00
   8  -8   1  116.19   10.10
  -9   8  -1    1.40    9.20
  -9   8  -1   -5.40   11.30
   9  -8   1    2.00    4.70
   9  -8   1   -6.10    5.40
   9  -8   1   -0.10    6.20
   9  -8   1    7.20    5.00
   9  -8   1    5.00    4.80
  10  -8   1    4.50    6.70
  10  -8   1    5.00    8.00
   5   7  -1  -11.10   10.90
   5   7  -1    7.30   10.00
   4   7  -1    4.40    9.60
   4   7  -1   20.20    7.50
   4   7  -1   19.50    7.40
   4   7  -1   22.90    8.50
   4   7  -1   15.60    8.50
  -4  -7   1   11.20    7.60
  -4  -7   1   -2.10    4.40
  -4  -7   1    4.80    9.20
  -4  -7   1    3.60    4.60
   3   7  -1   -2.80    5.10
   3   7  -1   -3.60    5.70
   3   7  -1    2.50    5.80
   3   7  -1    4.50    5.70
   3   7  -1    6.20    6.40
  -3  -7   1   -2.80    3.20
  -3  -7   1    2.30    6.30
  -3  -7   1    0.10    4.30
  -3  -7   1    4.40    6.50
  -3  -7   1   -0.50    7.60
   2   7  -1  206.28   15.40
   2   7  -1  150.18   17.00
   2   7  -1  196.18   15.90
   2   7  -1  183.58   16.00
   2   7  -1  203.18   17.90
   2   7  -1  208.88   16.50
   2   7  -1  185.88   13.80
  -2  -7   1  207.58   15.80
  -2  -7   1  220.48   12.60
  -2  -7   1  212.08   16.70
  -2  -7   1  194.78   13.80
  -2  -7   1  209.68   13.10
   1   7  -1  101.99   10.60
   1   7  -1  106.19   12.00
   1   7  -1  112.59   11.70
  -1  -7   1   90.79   11.50
  -1  -7   1  110.49    9.70
  -1  -7   1  110.19    7.90
  -1  -7   1  108.69    9.50
  -1  -7   1  116.29   10.90
   0   7  -1  322.47   20.00
   0   7  -1  332.47   20.60
   0   7  -1  324.97   21.20
   0   7  -1  286.97   20.80
   0   7  -1  278.87   21.00
   0  -7   1  308.17   18.00
   0  -7   1  288.57   19.00
   0  -7   1  314.87   21.10
   0  -7   1  292.27   20.00
   0  -7   1  343.17   19.20
  -1   7  -1  107.49    9.50
  -1   7  -1   86.99    9.60
  -1   7  -1  110.99   10.10
  -1   7  -1   96.49    9.80
   1  -7   1   83.29    8.20
   1  -7   1   95.19    7.60
   1  -7   1   91.59    9.30
   1  -7   1  107.59   10.00
   1  -7   1   88.39    7.50
  -2   7  -1 1260.57   68.29
  -2   7  -1 1263.47   70.19
  -2   7  -1 1231.48   69.09
  -2   7  -1 1412.46   70.69
  -2   7  -1 1292.07   69.89
   2  -7   1 1405.66   66.29
   2  -7   1 1394.06   66.49
   2  -7   1 1337.27   68.49
   2  -7   1 1286.97   70.29
   2  -7   1 1290.77   69.39
   2  -7   1 1449.65   69.49
   2  -7   1 1277.57   70.99
  -3   7  -1   34.10    5.60
  -3   7  -1   30.50    5.60
  -3   7  -1   14.40    4.40
  -3   7  -1   27.50    5.60
  -3   7  -1   17.80    4.30
  -3   7  -1   27.90    4.30
   3  -7   1   21.20    4.20
   3  -7   1   34.50    5.80
   3  -7   1   31.90    5.60
   3  -7   1   24.70    4.70
   3  -7   1   27.90    6.70
   3  -7   1   31.30    4.00
  -4   7  -1 1647.84   83.09
  -4   7  -1 1594.44   80.19
  -4   7  -1 1639.64   82.49
  -4   7  -1 1563.64   83.59
  -4   7  -1 1621.64   82.39
  -4   7  -1 1437.06   84.39
  -4   7  -1 1708.83   84.19
   4  -7   1 1728.63   83.29
   4  -7   1 1656.73   83.99
   4  -7   1 1584.44   82.89
   4  -7   1 1587.44   84.89
   4  -7   1 1473.35   82.89
   4  -7   1 1642.24   84.79
   4  -7   1 1711.03   82.09
  -5   7  -1  211.78   14.10
  -5   7  -1  195.88   15.60
  -5   7  -1  191.58   13.80
  -5   7  -1  204.98   12.90
  -5   7  -1  209.88   13.50
  -5   7  -1  201.08   13.60
  -5   7  -1  197.68   13.60
   5  -7   1  184.78   13.60
   5  -7   1  203.28   14.10
   5  -7   1  216.98   13.80
   5  -7   1  205.28   16.50
   5  -7   1  193.78   14.00
  -6   7  -1   39.40    5.50
  -6   7  -1   38.50    5.80
  -6   7  -1   40.80    5.00
  -6   7  -1   40.20    7.50
  -6   7  -1   31.60    5.40
  -6   7  -1   30.00    6.30
  -6   7  -1   39.70    4.70
  -6   7  -1   43.70    4.60
   6  -7   1   43.70    6.10
   6  -7   1   51.39    8.30
   6  -7   1   37.30    5.80
   6  -7   1   39.90    7.40
   6  -7   1   47.20    6.00
  -7   7  -1    5.10    3.70
  -7   7  -1   30.10    6.50
  -7   7  -1    3.00    3.40
  -7   7  -1   15.50    6.60
  -7   7  -1   13.20    4.80
  -7   7  -1   -1.80    3.50
   7  -7   1   17.60    6.20
   7  -7   1   20.40    4.60
   7  -7   1   28.30    4.80
   7  -7   1   26.30    4.70
   7  -7   1   16.50    7.50
   7  -7   1   12.10    4.50
  -8   7  -1    1.00    3.60
  -8   7  -1    5.80    7.10
  -8   7  -1    4.90    8.10
   8  -7   1    4.40    6.30
   8  -7   1    2.90    3.80
   8  -7   1    1.30    3.40
   8  -7   1    4.80    4.40
   8  -7   1   -0.30    4.40
   8  -7   1    5.10    3.50
  -9   7  -1   -8.80    9.70
   9  -7   1    5.30    4.30
   9  -7   1    8.20    4.50
   9  -7   1    9.40    6.20
  10  -7   1  996.20   52.19
  10  -7   1  960.70   49.30
  10  -7   1  897.11   50.69
   6   6  -1   17.80    9.40
   6   6  -1   37.40   10.80
   5   6  -1   29.80    9.60
   5   6  -1   52.99   13.60
   5   6  -1   30.50    8.20
  -5  -6   1   45.20   11.40
   4   6  -1  556.64   36.50
   4   6  -1  577.34   36.80
   4   6  -1  615.04   39.60
   4   6  -1  614.24   36.60
  -4  -6   1  634.04   32.40
  -4  -6   1  663.73   37.60
   3   6  -1   84.49   10.80
   3   6  -1   80.79   10.90
   3   6  -1   70.19    9.90
   3   6  -1   64.89    9.50
   3   6  -1   86.39   12.40
  -3  -6   1   70.19    7.20
  -3  -6   1   70.89    9.90
  -3  -6   1   90.59   11.30
  -3  -6   1   83.29    6.50
   2   6  -1  183.78   15.40
   2   6  -1  182.48   14.40
   2   6  -1  168.68   14.30
   2   6  -1  169.08   13.50
   2   6  -1  153.68   12.90
   2   6  -1  177.88   11.20
   2   6  -1  180.58   14.50
  -2  -6   1  192.88   13.60
  -2  -6   1  185.68   13.70
  -2  -6   1  182.38   14.40
  -2  -6   1  180.78   12.10
  -2  -6   1  171.08   10.30
   1   6  -1  148.19   12.70
   1   6  -1  171.48   12.70
   1   6  -1  139.59    9.80
   1   6  -1  146.59   11.30
   1   6  -1  113.99   10.80
   1   6  -1  133.59   11.90
   1   6  -1  132.69   11.60
  -1  -6   1  138.59   10.90
  -1  -6   1  166.28   10.80
  -1  -6   1  136.99   11.80
  -1  -6   1  139.79    9.10
  -1  -6   1  149.69   11.40
   0   6  -1  128.59   10.50
   0   6  -1  116.59   10.80
   0   6  -1  151.68   10.60
   0   6  -1  142.59   11.70
   0   6  -1  132.39   12.10
   0   6  -1  130.19    9.50
   0   6  -1  139.79   11.30
   0   6  -1  120.39   11.70
   0  -6   1  132.49    8.90
   0  -6   1  125.69    9.50
   0  -6   1  129.39   11.10
   0  -6   1  136.09   10.70
   0  -6   1  126.49    9.90
  -1   6  -1  275.77   17.90
  -1   6  -1  280.57   17.40
  -1   6  -1  295.87   18.70
  -1   6  -1  282.67   18.10
  -1   6  -1  257.87   18.20
  -1   6  -1  270.47   18.20
  -1   6  -1  342.77   18.50
   1  -6   1  281.47   18.50
   1  -6   1  258.67   16.40
   1  -6   1  289.17   16.20
   1  -6   1  275.07   19.10
   1  -6   1  299.37   17.60
   1  -6   1  294.17   17.90
  -2   6  -1  339.77   21.70
  -2   6  -1  373.26   20.50
  -2   6  -1  356.36   21.20
  -2   6  -1  358.06   21.70
  -2   6  -1  319.97   20.90
  -2   6  -1  362.66   21.10
   2  -6   1  405.86   23.20
   2  -6   1  331.77   20.90
   2  -6   1  372.36   22.10
   2  -6   1  386.96   19.10
   2  -6   1  380.06   19.30
   2  -6   1  359.76   22.80
   2  -6   1  370.96   21.50
   2  -6   1  337.07   20.50
  -3   6  -1  114.69    9.00
  -3   6  -1  119.19    9.10
  -3   6  -1  105.09    9.30
  -3   6  -1  101.19    9.00
  -3   6  -1  106.19    8.20
  -3   6  -1  121.49    9.20
  -3   6  -1   96.19    7.10
   3  -6   1  107.49    9.90
   3  -6   1  101.09    9.80
   3  -6   1  107.19    7.60
   3  -6   1   93.39    8.10
   3  -6   1  120.79    8.60
   3  -6   1  104.69    8.20
   3  -6   1  114.39    9.10
  -4   6  -1  256.27   15.40
  -4   6  -1  243.08   14.30
  -4   6  -1  244.28   14.80
  -4   6  -1  247.28   15.60
  -4   6  -1  248.98   14.90
  -4   6  -1  237.28   16.50
  -4   6  -1  238.88   12.10
  -4   6  -1  242.38   12.10
  -4   6  -1  227.98   14.30
   4  -6   1  245.38   14.90
   4  -6   1  209.08   14.50
   4  -6   1  259.47   15.30
   4  -6   1  225.28   14.70
   4  -6   1  220.48   16.30
   4  -6   1  224.18   15.20
   4  -6   1  226.98   15.80
  -5   6  -1  671.33   36.60
  -5   6  -1  721.93   36.20
  -5   6  -1  653.63   38.00
  -5   6  -1  662.23   35.00
  -5   6  -1  702.33   34.80
  -5   6  -1  705.83   34.80
   5  -6   1  612.14   36.30
   5  -6   1  612.14   35.70
   5  -6   1  678.13   37.50
   5  -6   1  691.23   36.20
   5  -6   1  647.14   36.20
   5  -6   1  663.93   37.20
  -6   6  -1 1004.60   51.09
  -6   6  -1  875.11   54.19
  -6   6  -1  984.00   53.49
  -6   6  -1 1006.40   51.59
  -6   6  -1 1041.10   50.79
   6  -6   1 1057.09   52.19
   6  -6   1  973.60   51.99
   6  -6   1  971.80   52.69
   6  -6   1 1005.90   53.39
   6  -6   1 1038.00   53.29
   6  -6   1  977.40   51.79
  -7   6  -1    1.30    5.30
  -7   6  -1    4.50    5.40
  -7   6  -1   -1.00    2.60
  -7   6  -1   -3.40    2.90
  -7   6  -1   -0.90    2.70
   7  -6   1   -1.70    4.60
   7  -6   1    2.50    2.60
   7  -6   1   -0.70    2.60
   7  -6   1   -0.10    3.20
   7  -6   1   -0.80    4.00
   7  -6   1    0.70    2.50
  -8   6  -1  292.07   22.80
  -8   6  -1  319.27   22.50
   8  -6   1  307.47   17.80
   8  -6   1  262.17   17.60
   8  -6   1  317.07   17.80
   8  -6   1  295.37   19.70
   8  -6   1  283.17   20.40
   8  -6   1  304.97   19.50
   8  -6   1  309.87   20.60
  -9   6  -1   -4.30    8.40
   9  -6   1    7.00    5.80
   9  -6   1    6.10    3.90
   9  -6   1    1.60    5.00
   9  -6   1    0.30    3.80
   9  -6   1    6.10    3.70
   9  -6   1   -0.80    5.30
 -10   6  -1  138.99   19.80
  10  -6   1  127.39   10.60
  10  -6   1  150.68   13.20
  10  -6   1  137.29   14.70
   7   5  -1   10.90   12.30
   6   5  -1  132.69   13.70
   6   5  -1  122.09   14.40
   6   5  -1   99.89   12.80
   6   5  -1  130.09   14.10
   6   5  -1  141.59   18.70
  -6  -5   1  139.09   16.40
   5   5  -1  290.97   20.90
   5   5  -1  310.67   24.80
   5   5  -1  301.47   20.90
   5   5  -1  266.57   20.60
   5   5  -1  320.17   21.50
  -5  -5   1  291.27   21.90
  -5  -5   1  280.47   21.70
   4   5  -1   14.90    5.50
   4   5  -1   11.30    7.40
   4   5  -1    6.40    5.10
   4   5  -1   14.20    5.40
   4   5  -1   20.90    7.40
   4   5  -1   19.00    6.00
   4   5  -1   16.90    4.70
  -4  -5   1   23.00    6.50
  -4  -5   1    7.60    3.70
  -4  -5   1   20.00    3.10
  -4  -5   1   33.80    9.30
  -4  -5   1   14.30    6.00
  -4  -5   1   -0.80    4.70
  -4  -5   1   20.80    6.30
   3   5  -1   19.80    5.30
   3   5  -1   17.80    5.00
   3   5  -1   20.00    7.40
   3   5  -1   30.00    7.20
   3   5  -1   18.80    5.10
   3   5  -1   22.80    5.90
   3   5  -1   19.80    4.90
  -3  -5   1   29.20    6.40
  -3  -5   1   22.80    3.90
  -3  -5   1   23.10    2.20
  -3  -5   1   18.30    3.20
  -3  -5   1   32.40    6.10
  -3  -5   1   14.80    4.20
  -3  -5   1   12.30    5.20
   2   5  -1  248.78   18.10
   2   5  -1  276.67   17.70
   2   5  -1  299.97   19.50
   2   5  -1  285.77   19.20
   2   5  -1  266.07   17.60
   2   5  -1  298.07   18.10
   2   5  -1  273.17   15.30
   2   5  -1  284.67   18.60
  -2  -5   1  277.47   17.50
  -2  -5   1  266.97   17.70
  -2  -5   1  309.07   18.80
  -2  -5   1  261.57   18.10
  -2  -5   1  270.67   16.40
  -2  -5   1  276.87   14.90
   1   5  -1   39.80    6.70
   1   5  -1   34.90    5.20
   1   5  -1   35.50    7.70
   1   5  -1   34.70    5.30
   1   5  -1   34.70    5.70
   1   5  -1   29.80    3.80
   1   5  -1   35.70    5.90
   1   5  -1   33.50    6.20
   1   5  -1   25.20    4.60
  -1  -5   1   35.50    4.80
  -1  -5   1   30.70    5.00
  -1  -5   1   29.50    5.10
  -1  -5   1   25.20    4.40
  -1  -5   1   33.60    3.60
  -1  -5   1   27.60    5.20
   0   5  -1 1532.75   79.09
   0   5  -1 1524.35   79.19
   0   5  -1 1621.94   78.29
   0   5  -1 1685.33   79.59
   0   5  -1 1489.15   78.09
   0   5  -1 1405.36   77.99
   0   5  -1 1497.85   78.79
   0   5  -1 1519.45   76.89
   0   5  -1 1447.86   78.59
   0  -5   1 1417.16   77.09
   0  -5   1 1436.66   76.59
   0  -5   1 1525.15   78.19
   0  -5   1 1665.03   77.99
   0  -5   1 1474.05   78.79
   0  -5   1 1633.24   78.39
   0  -5   1 1566.14   79.39
  -1   5  -1  140.09    9.90
  -1   5  -1  134.19   10.10
  -1   5  -1  131.89    9.60
  -1   5  -1  125.49    8.70
  -1   5  -1  124.79    8.40
  -1   5  -1  125.89    9.30
  -1   5  -1  125.09    9.20
  -1   5  -1  117.09    8.80
  -1   5  -1  112.39    9.30
  -1   5  -1  122.59    9.40
  -1   5  -1  113.89    9.00
   1  -5   1  121.69    8.20
   1  -5   1  122.69   10.20
   1  -5   1  107.89    9.80
   1  -5   1  125.29    9.20
   1  -5   1  117.99    9.40
   1  -5   1  126.69    9.90
   1  -5   1  118.09    8.70
   1  -5   1  129.29    9.10
   1  -5   1  124.79    6.90
   1  -5   1  142.59    9.70
  -2   5  -1  141.09    9.10
  -2   5  -1  132.09    9.50
  -2   5  -1  120.09    9.10
  -2   5  -1  130.29    8.40
  -2   5  -1  136.79    9.50
  -2   5  -1  124.49    8.90
  -2   5  -1  127.19    9.10
  -2   5  -1  115.19    9.30
  -2   5  -1  136.59    9.70
  -2   5  -1  131.89   10.20
   2  -5   1  121.89   10.00
   2  -5   1  153.78   11.20
   2  -5   1  123.99    9.10
   2  -5   1  130.79    7.90
   2  -5   1  141.59   10.40
   2  -5   1  138.09    9.80
   2  -5   1  152.18    9.80
   2  -5   1  119.99    8.90
   2  -5   1  135.69    9.00
  -3   5  -1  293.07   17.10
  -3   5  -1  265.87   14.90
  -3   5  -1  246.28   15.70
  -3   5  -1  250.47   14.90
  -3   5  -1  287.17   17.50
  -3   5  -1  244.88   15.50
  -3   5  -1  256.47   13.70
  -3   5  -1  248.18   15.20
  -3   5  -1  278.37   15.90
   3  -5   1  256.47   16.80
   3  -5   1  265.37   16.30
   3  -5   1  269.57   16.50
   3  -5   1  257.97   14.90
   3  -5   1  254.87   15.40
   3  -5   1  254.17   16.30
   3  -5   1  241.08   15.60
   3  -5   1  239.78   15.40
   3  -5   1  268.17   13.30
   3  -5   1  269.47   15.40
  -4   5  -1   92.19    8.10
  -4   5  -1   94.39    6.30
  -4   5  -1   89.39    7.30
  -4   5  -1   89.89    7.10
  -4   5  -1   82.29    6.50
  -4   5  -1  101.59    7.10
   4  -5   1   96.79    7.30
   4  -5   1   71.59    6.60
   4  -5   1   97.69    7.00
   4  -5   1   93.99    8.10
   4  -5   1   80.99    7.50
   4  -5   1   92.19    7.50
   4  -5   1   87.09    7.70
   4  -5   1   76.39    6.70
   4  -5   1   88.29    6.90
  -5   5  -1   36.50    3.00
  -5   5  -1   36.10    3.90
  -5   5  -1   36.10    2.80
  -5   5  -1   35.20    5.70
  -5   5  -1   37.80    6.40
  -5   5  -1   38.90    4.20
  -5   5  -1   38.20    4.10
   5  -5   1   56.59    5.80
   5  -5   1   33.20    4.20
   5  -5   1   33.50    4.90
   5  -5   1   38.10    4.60
   5  -5   1   39.70    5.40
   5  -5   1   47.50    4.60
   5  -5   1   39.40    5.50
  -6   5  -1 1450.75   72.19
  -6   5  -1 1402.76   71.89
  -6   5  -1 1475.45   71.79
  -6   5  -1 1455.95   72.39
  -6   5  -1 1363.86   74.99
  -6   5  -1 1316.27   75.49
   6  -5   1 1411.86   74.49
   6  -5   1 1529.55   73.89
   6  -5   1 1470.55   73.69
   6  -5   1 1531.15   72.89
   6  -5   1 1298.27   72.49
   6  -5   1 1483.05   72.59
  -7   5  -1   76.29   10.70
  -7   5  -1   81.99    7.10
  -7   5  -1   76.39    6.40
  -7   5  -1   80.89    5.60
  -7   5  -1   58.09    9.80
  -7   5  -1   75.09    6.40
   7  -5   1   72.09    7.50
   7  -5   1   79.19    6.50
   7  -5   1   82.29    8.00
   7  -5   1   78.69    6.80
   7  -5   1   74.29    8.00
   7  -5   1   80.09    6.40
   7  -5   1   72.39    8.30
  -8   5  -1 1177.58   67.39
  -8   5  -1 1195.78   66.99
   8  -5   1 1234.98   61.49
   8  -5   1 1237.98   62.49
   8  -5   1 1212.08   61.99
   8  -5   1 1207.78   62.99
   8  -5   1 1211.28   61.49
   8  -5   1 1170.78   63.99
  -9   5  -1   34.20   11.20
  -9   5  -1   11.40    9.40
   9  -5   1   31.80    5.10
   9  -5   1   29.90    4.80
   9  -5   1   25.10    6.80
   9  -5   1   26.90    3.50
   9  -5   1   22.60    5.50
   9  -5   1   23.40    4.40
 -10   5  -1    1.20    8.20
 -10   5  -1   -2.20   12.90
  10  -5   1    3.30    6.00
  10  -5   1   13.70   11.50
  10  -5   1   21.10    8.80
 -11   5  -1   -8.60   13.10
   8   4  -1    8.40   11.50
   7   4  -1   95.99   11.50
   7   4  -1   97.49   12.80
   7   4  -1   97.49   11.40
   7   4  -1   82.39   16.40
   7   4  -1   92.29   13.40
  -7  -4   1   77.99   14.60
  -7  -4   1   87.49   14.50
  -7  -4   1   90.79   18.20
   6   4  -1  158.98   19.00
   6   4  -1  164.78   13.90
   6   4  -1  143.99   13.50
   6   4  -1  136.79   13.50
   6   4  -1  119.09   14.30
  -6  -4   1  162.18   15.80
  -6  -4   1  168.08   15.60
  -6  -4   1  151.88   19.80
   5   4  -1  175.98   16.30
   5   4  -1  135.09   12.50
   5   4  -1  136.89   14.10
   5   4  -1  124.69   13.30
   5   4  -1  159.58   10.00
   5   4  -1  164.48   12.70
   5   4  -1  137.29   12.90
   5   4  -1  157.38   12.20
  -5  -4   1  165.08   14.20
  -5  -4   1  141.59   15.90
  -5  -4   1  144.49   13.80
   4   4  -1  125.59   11.60
   4   4  -1  137.19    8.00
   4   4  -1  136.19   13.10
   4   4  -1  114.09   10.70
   4   4  -1  110.49    9.80
   4   4  -1  132.69   10.50
   4   4  -1  101.29   10.60
   4   4  -1  124.29   11.40
  -4  -4   1  127.39    7.90
  -4  -4   1  129.49    7.80
  -4  -4   1  108.09   11.10
  -4  -4   1   99.29   13.40
  -4  -4   1  136.79    7.90
  -4  -4   1  122.19   11.00
  -4  -4   1  103.99   11.00
   3   4  -1  254.17   18.00
   3   4  -1  305.57   17.70
   3   4  -1  305.87   19.70
   3   4  -1  271.07   17.80
   3   4  -1  279.17   18.30
   3   4  -1  282.77   17.50
   3   4  -1  287.37   18.50
  -3  -4   1  295.87   18.30
  -3  -4   1  260.37   19.70
  -3  -4   1  272.87   15.70
  -3  -4   1  276.67   18.30
  -3  -4   1  284.97   16.00
  -3  -4   1  274.47   17.00
  -3  -4   1  267.57   18.20
   2   4  -1  629.04   36.00
   2   4  -1  665.53   32.20
   2   4  -1  631.14   34.30
   2   4  -1  626.94   34.20
   2   4  -1  606.34   35.00
   2   4  -1  572.24   34.70
   2   4  -1  622.84   35.10
   2   4  -1  686.73   36.30
  -2  -4   1  649.93   31.90
  -2  -4   1  629.04   36.10
  -2  -4   1  682.93   35.30
  -2  -4   1  634.14   35.00
  -2  -4   1  610.84   34.00
  -2  -4   1  582.84   33.10
  -2  -4   1  635.64   34.80
  -2  -4   1  618.34   34.00
   1   4  -1  459.45   26.20
   1   4  -1  512.25   28.70
   1   4  -1  484.35   26.30
   1   4  -1  462.25   27.50
   1   4  -1  483.85   27.60
   1   4  -1  443.66   26.80
   1   4  -1  494.85   26.30
   1   4  -1  460.45   27.00
   1   4  -1  485.75   24.80
   1   4  -1  444.06   26.10
   1   4  -1  497.75   26.70
   1   4  -1  498.65   27.00
  -1  -4   1  508.15   26.40
  -1  -4   1  493.45   24.60
  -1  -4   1  467.65   26.20
  -1  -4   1  471.95   26.30
  -1  -4   1  434.46   26.50
  -1  -4   1  489.85   27.50
  -1  -4   1  448.96   27.00
  -1  -4   1  442.26   26.70
  -1  -4   1  473.75   25.70
  -1  -4   1  480.95   27.30
   0   4  -1   12.10    2.70
   0   4  -1   13.80    3.30
   0   4  -1    8.90    2.50
   0   4  -1   16.40    3.00
   0   4  -1   12.20    3.20
   0   4  -1   14.70    3.50
   0   4  -1   17.50    3.30
   0   4  -1   16.80    3.40
   0   4  -1   22.50    4.00
   0   4  -1   11.90    3.40
   0   4  -1   11.50    2.10
   0  -4   1   15.50    3.00
   0  -4   1   12.30    3.00
   0  -4   1   13.40    3.30
   0  -4   1   17.80    3.00
   0  -4   1   16.80    3.90
   0  -4   1   15.50    2.40
   0  -4   1   15.80    3.00
   0  -4   1   19.10    3.60
   0  -4   1   13.00    2.80
   0  -4   1   14.70    3.70
  -1   4  -1  580.64   31.50
  -1   4  -1  578.64   31.00
  -1   4  -1  555.04   30.90
  -1   4  -1  608.94   30.60
  -1   4  -1  604.94   31.00
  -1   4  -1  583.54   30.80
  -1   4  -1  563.94   31.00
  -1   4  -1  566.84   31.00
  -1   4  -1  596.14   31.50
  -1   4  -1  604.84   31.70
  -1   4  -1  583.94   31.70
  -1   4  -1  638.74   30.70
   1  -4   1  488.25   30.60
   1  -4   1  539.85   31.60
   1  -4   1  590.14   29.40
   1  -4   1  593.24   31.70
   1  -4   1  584.14   31.80
   1  -4   1  566.14   31.00
   1  -4   1  579.14   30.90
   1  -4   1  606.04   30.60
   1  -4   1  634.04   31.90
   1  -4   1  608.74   31.20
  -2   4  -1 1124.29   58.69
  -2   4  -1 1119.19   57.09
  -2   4  -1 1167.38   57.99
  -2   4  -1 1157.88   57.49
  -2   4  -1 1212.18   57.49
  -2   4  -1 1179.88   57.99
  -2   4  -1 1109.89   58.09
  -2   4  -1 1102.69   57.49
  -2   4  -1 1183.88   57.49
   2  -4   1 1158.58   57.59
   2  -4   1 1130.09   56.79
   2  -4   1 1122.39   58.19
   2  -4   1 1180.48   57.89
   2  -4   1 1107.29   57.39
   2  -4   1 1049.49   57.89
   2  -4   1 1063.99   57.39
   2  -4   1 1090.99   57.99
   2  -4   1 1111.89   58.29
   2  -4   1 1098.19   57.49
  -3   4  -1  192.68   12.10
  -3   4  -1  196.78   11.70
  -3   4  -1  199.58   11.90
  -3   4  -1  224.38   12.30
  -3   4  -1  217.88   11.70
  -3   4  -1  239.88   13.60
  -3   4  -1  212.08   10.30
  -3   4  -1  196.58   12.10
  -3   4  -1  204.28   13.30
  -3   4  -1  197.78   12.80
  -3   4  -1  222.18   12.60
   3  -4   1  207.48   11.00
   3  -4   1  217.98   12.10
   3  -4   1  212.48   12.90
   3  -4   1  195.78   12.00
   3  -4   1  189.28   12.50
   3  -4   1  179.08   12.10
   3  -4   1  215.08   12.80
   3  -4   1  173.18   12.00
   3  -4   1  198.88   12.10
   3  -4   1  195.88   12.10
  -4   4  -1  426.36   23.30
  -4   4  -1  438.56   21.80
  -4   4  -1  460.85   24.00
  -4   4  -1  432.06   22.40
  -4   4  -1  440.76   21.70
  -4   4  -1  428.66   22.00
  -4   4  -1  432.46   22.80
  -4   4  -1  417.66   23.20
   4  -4   1  404.86   23.20
   4  -4   1  398.36   22.60
   4  -4   1  392.46   22.60
   4  -4   1  391.16   22.80
   4  -4   1  444.56   23.40
   4  -4   1  445.66   23.50
   4  -4   1  431.06   22.60
   4  -4   1  426.56   22.80
   4  -4   1  406.26   24.60
   4  -4   1  401.66   23.60
  -5   4  -1  620.74   32.60
  -5   4  -1  603.24   32.30
  -5   4  -1  641.44   35.60
  -5   4  -1  627.04   33.40
  -5   4  -1  682.63   33.20
  -5   4  -1  659.63   35.30
  -5   4  -1  636.04   32.60
   5  -4   1  614.54   33.10
   5  -4   1  658.13   33.00
   5  -4   1  636.54   33.00
   5  -4   1  542.75   32.70
   5  -4   1  674.43   35.50
   5  -4   1  659.23   33.10
   5  -4   1  648.44   33.70
   5  -4   1  635.74   33.90
  -6   4  -1 2601.14  136.89
  -6   4  -1 2816.72  132.49
  -6   4  -1 2656.93  134.49
  -6   4  -1 2421.86  136.69
  -6   4  -1 2783.22  133.49
   6  -4   1 2615.14  133.39
   6  -4   1 2847.92  134.09
   6  -4   1 2558.24  134.39
   6  -4   1 2607.34  133.29
   6  -4   1 2615.04  134.89
   6  -4   1 2839.32  134.09
   6  -4   1 2839.92  133.39
  -7   4  -1  122.09   12.40
  -7   4  -1  126.09   13.10
  -7   4  -1  132.89    9.20
  -7   4  -1  125.89    9.10
  -7   4  -1  137.69   10.30
   7  -4   1  107.79    9.80
   7  -4   1  122.99    8.90
   7  -4   1  128.39    8.80
   7  -4   1  114.69    8.40
   7  -4   1  129.59    8.20
   7  -4   1  133.79    8.40
   7  -4   1  119.99    9.50
   7  -4   1  127.49    9.20
  -8   4  -1    1.20    4.40
  -8   4  -1   -1.80    6.50
  -8   4  -1   -2.30    3.80
  -8   4  -1   -0.40    6.50
   8  -4   1    0.30    2.70
   8  -4   1   -0.20    2.40
   8  -4   1    0.80    2.40
   8  -4   1   -1.10    1.60
   8  -4   1   -1.40    2.60
   8  -4   1    0.20    1.60
   8  -4   1    0.20    3.50
   8  -4   1    6.30    4.10
   8  -4   1    2.30    2.50
  -9   4  -1    0.80    9.10
  -9   4  -1    1.00    5.80
  -9   4  -1    4.60   10.60
  -9   4  -1    0.40    6.50
   9  -4   1   -0.10    2.50
   9  -4   1    3.80    4.10
   9  -4   1    2.10    7.30
   9  -4   1    1.00    2.50
   9  -4   1   12.00    5.80
   9  -4   1    2.50    3.20
 -10   4  -1   30.50   10.40
 -10   4  -1   38.30   15.40
  10  -4   1   24.00   11.10
  10  -4   1   36.20    9.20
   8   3  -1   87.99   10.60
   8   3  -1   80.99   12.10
   8   3  -1   70.69   15.90
  -8  -3   1   90.79   15.10
   7   3  -1    6.90    8.80
   7   3  -1   -3.00    7.70
   7   3  -1   -3.70    4.80
   7   3  -1    7.00    7.00
   7   3  -1   -2.50    5.20
  -7  -3   1    7.10    7.40
  -7  -3   1   -5.80    9.50
  -7  -3   1   -3.20    8.10
   6   3  -1   17.10    5.50
   6   3  -1   24.30    5.70
   6   3  -1   25.70   10.10
   6   3  -1   24.00    6.00
   6   3  -1   12.30    6.90
  -6  -3   1   28.00    7.10
  -6  -3   1   29.50    7.50
  -6  -3   1    3.00    5.20
  -6  -3   1    1.80    5.30
  -6  -3   1   14.80    7.90
   5   3  -1   86.69   10.30
   5   3  -1   88.49    8.90
   5   3  -1   82.39    7.30
   5   3  -1   67.49   10.50
   5   3  -1   82.19    7.80
   5   3  -1   87.39    9.20
   5   3  -1   78.89    7.90
   5   3  -1   85.69    8.90
  -5  -3   1   87.99   10.80
  -5  -3   1   78.49    8.50
  -5  -3   1   91.19    8.70
  -5  -3   1   98.89   11.20
  -5  -3   1   67.99   11.90
  -5  -3   1   80.39    5.50
   4   3  -1    8.40    4.80
   4   3  -1    7.40    3.30
   4   3  -1    8.90    3.30
   4   3  -1   17.70    4.00
   4   3  -1   15.50    4.30
   4   3  -1    8.20    2.50
   4   3  -1    7.00    3.80
   4   3  -1   12.60    3.30
  -4  -3   1   10.20    4.20
  -4  -3   1    6.10    3.50
  -4  -3   1    2.20    4.50
  -4  -3   1    9.70    1.80
  -4  -3   1    9.00    3.20
  -4  -3   1    8.30    2.00
  -4  -3   1   11.80    1.90
  -4  -3   1   16.20    4.80
   3   3  -1  431.26   24.00
   3   3  -1  423.46   26.20
   3   3  -1  474.45   24.50
   3   3  -1  414.16   26.10
   3   3  -1  385.76   24.60
   3   3  -1  459.35   25.10
   3   3  -1  453.15   25.20
   3   3  -1  429.76   24.30
   3   3  -1  454.95   22.80
  -3  -3   1  422.16   25.20
  -3  -3   1  402.56   24.50
  -3  -3   1  376.36   26.20
  -3  -3   1  404.26   25.10
  -3  -3   1  432.16   22.30
  -3  -3   1  452.95   23.00
  -3  -3   1  431.16   22.60
  -3  -3   1  428.96   23.90
  -3  -3   1  458.05   24.10
   2   3  -1   18.50    4.20
   2   3  -1   22.00    2.10
   2   3  -1   15.90    3.50
   2   3  -1   21.10    3.70
   2   3  -1   23.10    2.00
   2   3  -1   30.40    4.90
   2   3  -1   23.80    3.50
   2   3  -1   33.00    4.80
   2   3  -1   26.70    5.80
   2   3  -1   24.00    4.10
   2   3  -1   18.80    4.10
   2   3  -1   29.00    3.90
   2   3  -1   26.90    5.40
  -2  -3   1   25.50    3.10
  -2  -3   1   25.60    3.70
  -2  -3   1   24.40    4.10
  -2  -3   1   28.00    5.00
  -2  -3   1   33.70    4.20
  -2  -3   1   23.50    4.20
  -2  -3   1   17.30    4.40
  -2  -3   1   28.30    4.80
  -2  -3   1   21.20    1.90
  -2  -3   1   32.20    3.50
  -2  -3   1   19.30    3.80
  -2  -3   1   22.40    3.90
   1   3  -1 1108.09   58.89
   1   3  -1 1174.78   58.09
   1   3  -1 1183.08   58.79
   1   3  -1 1112.69   57.89
   1   3  -1 1056.69   58.49
   1   3  -1 1242.58   58.99
   1   3  -1 1130.49   58.99
   1   3  -1 1100.59   58.09
   1   3  -1 1178.58   56.79
   1   3  -1 1176.78   58.59
   1   3  -1 1067.99   57.79
   1   3  -1 1183.38   58.39
  -1  -3   1 1206.88   59.09
  -1  -3   1 1158.68   58.09
  -1  -3   1 1108.69   58.89
  -1  -3   1 1111.39   57.89
  -1  -3   1 1148.49   57.69
  -1  -3   1 1133.79   58.79
  -1  -3   1  966.00   57.99
  -1  -3   1 1133.79   58.69
  -1  -3   1 1198.78   57.79
  -1  -3   1 1161.38   56.69
  -1  -3   1 1124.99   58.59
   0   3  -1 2713.43  129.99
   0   3  -1 2504.75  129.69
   0   3  -1 2667.23  129.79
   0   3  -1 2652.73  129.69
   0   3  -1 2575.54  130.29
   0   3  -1 2684.63  129.99
   0   3  -1 2711.73  130.59
   0   3  -1 2570.54  129.79
   0   3  -1 2589.14  128.99
   0   3  -1 2683.53  130.49
   0   3  -1 2562.14  130.29
   0  -3   1 2414.26  129.69
   0  -3   1 2610.24  130.39
   0  -3   1 2819.92  129.99
   0  -3   1 2610.94  129.79
   0  -3   1 2535.65  128.99
   0  -3   1 2760.72  129.79
   0  -3   1 2612.14  130.49
   0  -3   1 2573.74  130.29
   0  -3   1 2540.25  130.39
   0  -3   1 2462.35  129.49
  -1   3  -1  178.58   10.60
  -1   3  -1  174.98   10.00
  -1   3  -1  176.18   10.30
  -1   3  -1  183.58   10.10
  -1   3  -1  181.88   10.40
  -1   3  -1  174.58   10.80
  -1   3  -1  164.28   10.10
  -1   3  -1  180.28   10.40
  -1   3  -1  188.58   10.40
  -1   3  -1  162.38   10.50
  -1   3  -1  183.28   10.70
   1  -3   1  178.38   10.30
   1  -3   1  162.58   10.50
   1  -3   1  182.68   10.50
   1  -3   1  180.18   10.40
   1  -3   1  179.28    9.40
   1  -3   1  155.08   10.50
   1  -3   1  168.58   10.20
   1  -3   1  173.78   10.80
   1  -3   1  170.18   10.00
   1  -3   1  177.38   10.80
  -2   3  -1  259.47   14.10
  -2   3  -1  273.67   14.30
  -2   3  -1  261.47   14.40
  -2   3  -1  252.57   14.70
  -2   3  -1  259.27   14.10
  -2   3  -1  253.07   14.20
  -2   3  -1  248.38   13.90
  -2   3  -1  254.17   14.00
  -2   3  -1  267.27   12.90
  -2   3  -1  261.27   13.80
  -2   3  -1  233.18   13.60
   2  -3   1  258.87   13.90
   2  -3   1  232.48   13.90
   2  -3   1  224.58   13.80
   2  -3   1  251.47   14.40
   2  -3   1  242.18   14.20
   2  -3   1  242.68   13.90
   2  -3   1  255.27   13.90
   2  -3   1  266.67   13.10
   2  -3   1  261.67   14.40
   2  -3   1  240.88   14.20
  -3   3  -1 1855.21   91.09
  -3   3  -1 1848.72   91.79
  -3   3  -1 1847.42   91.09
  -3   3  -1 1885.31   90.79
  -3   3  -1 1817.62   91.39
  -3   3  -1 1832.22   92.39
  -3   3  -1 1886.71   90.49
  -3   3  -1 1820.42   90.49
  -3   3  -1 1881.01   91.59
  -3   3  -1 1927.81   90.99
  -3   3  -1 1839.22   90.39
   3  -3   1 1714.73   91.19
   3  -3   1 1911.01   92.59
   3  -3   1 1701.53   91.39
   3  -3   1 1845.42   91.49
   3  -3   1 1769.92   91.79
   3  -3   1 1847.92   91.49
   3  -3   1 1649.93   90.89
   3  -3   1 1776.52   90.99
   3  -3   1 1934.71   91.89
   3  -3   1 1879.41   91.09
   3  -3   1 1850.01   90.99
  -4   3  -1 1712.43   87.39
  -4   3  -1 1705.93   86.59
  -4   3  -1 1847.22   89.09
  -4   3  -1 1717.03   86.59
  -4   3  -1 1754.02   87.09
  -4   3  -1 1744.93   88.79
  -4   3  -1 1707.73   86.49
  -4   3  -1 1777.62   87.29
  -4   3  -1 1774.72   86.29
   4  -3   1 1741.83   87.99
   4  -3   1 1775.42   86.79
   4  -3   1 1800.42   87.09
   4  -3   1 1831.82   85.59
   4  -3   1 1679.93   85.69
   4  -3   1 1800.52   87.19
   4  -3   1 1755.12   86.89
   4  -3   1 1751.32   87.59
   4  -3   1 1632.94   86.59
   4  -3   1 1739.13   86.69
   4  -3   1 1844.82   87.79
   4  -3   1 1715.33   88.09
   4  -3   1 1779.42   88.99
   4  -3   1 1802.72   88.59
   4  -3   1 1528.35   86.59
  -5   3  -1   20.90    4.70
  -5   3  -1   30.70    5.50
  -5   3  -1   17.20    2.00
  -5   3  -1   19.60    3.30
  -5   3  -1   15.30    3.10
  -5   3  -1   14.90    2.10
  -5   3  -1   17.90    2.90
  -5   3  -1   16.20    1.80
  -5   3  -1   19.30    2.70
   5  -3   1   19.20    2.80
   5  -3   1   19.90    2.90
   5  -3   1   18.20    2.70
   5  -3   1   19.10    2.60
   5  -3   1   17.30    2.30
   5  -3   1   17.90    2.40
   5  -3   1   18.80    2.40
   5  -3   1   16.70    2.20
   5  -3   1   13.10    2.70
   5  -3   1   17.10    1.80
   5  -3   1   11.80    5.00
   5  -3   1   15.30    2.90
  -6   3  -1  568.34   31.30
  -6   3  -1  507.25   32.90
  -6   3  -1  561.54   33.70
  -6   3  -1  569.74   30.10
   6  -3   1  556.94   29.40
   6  -3   1  578.44   29.40
   6  -3   1  557.84   29.40
   6  -3   1  572.84   29.30
   6  -3   1  599.44   29.00
   6  -3   1  585.94   29.50
   6  -3   1  586.64   29.00
   6  -3   1  540.35   29.40
   6  -3   1  563.44   31.00
   6  -3   1  528.15   29.60
   6  -3   1  583.04   31.20
  -7   3  -1  114.69   13.30
  -7   3  -1  106.29    9.20
  -7   3  -1   91.09    7.90
  -7   3  -1  104.99   13.10
   7  -3   1   93.39    6.30
   7  -3   1   93.89    6.60
   7  -3   1   95.99    6.80
   7  -3   1   81.29    7.10
   7  -3   1   93.69    6.50
   7  -3   1   90.59    8.30
   7  -3   1   87.99    7.30
   7  -3   1   89.79    8.00
   7  -3   1   95.99    6.20
   7  -3   1   94.99    6.30
  -8   3  -1  398.66   26.00
  -8   3  -1  348.37   27.10
   8  -3   1  363.26   25.60
   8  -3   1  374.26   20.30
   8  -3   1  377.16   20.10
   8  -3   1  384.66   20.80
   8  -3   1  398.96   23.80
   8  -3   1  376.66   21.20
  -9   3  -1   54.49   10.00
  -9   3  -1   51.99   13.50
  -9   3  -1   80.49   14.60
   9  -3   1   66.89    6.50
   9  -3   1   43.90    5.90
   9  -3   1   50.99    5.80
   9  -3   1   52.19   11.00
   9  -3   1   55.79    8.80
 -10   3  -1  -14.80    9.30
 -10   3  -1    7.50   15.00
  10  -3   1   -7.90   11.00
  10  -3   1    2.80    8.90
  -9  -2   1   19.90   14.90
   8   2  -1   14.10    5.70
   8   2  -1   10.00   10.00
   8   2  -1   12.20    6.00
   8   2  -1    9.90    7.30
   8   2  -1    4.00    8.30
  -8  -2   1   30.60   11.80
  -8  -2   1   13.00    8.50
  -8  -2   1   18.80    9.60
   7   2  -1   53.09    8.00
   7   2  -1   43.10   10.70
   7   2  -1   54.19    6.20
   7   2  -1   42.00    7.10
   7   2  -1   54.49    7.60
   7   2  -1   85.79   10.60
  -7  -2   1   58.99   10.50
  -7  -2   1   55.79   13.10
  -7  -2   1   51.59   10.30
   6   2  -1   29.60    6.30
   6   2  -1   14.20    4.50
   6   2  -1   21.60    4.90
   6   2  -1   23.70    4.20
   6   2  -1   13.00    6.50
   6   2  -1   22.90    4.70
   6   2  -1   20.90    4.80
  -6  -2   1   21.70    8.00
  -6  -2   1   26.20    4.50
  -6  -2   1   23.00    2.60
  -6  -2   1    6.30    4.30
  -6  -2   1   24.60    6.70
  -6  -2   1   18.20    6.00
   5   2  -1   37.50    5.20
   5   2  -1   39.80    5.40
   5   2  -1   27.30    6.80
   5   2  -1   37.00    5.80
   5   2  -1   44.20    6.60
   5   2  -1   45.50    5.20
   5   2  -1   39.40    5.90
  -5  -2   1   45.50    5.80
  -5  -2   1   45.30    3.40
  -5  -2   1   48.30    8.90
  -5  -2   1   44.40    6.60
  -5  -2   1   45.20    7.60
  -5  -2   1   41.60    6.80
   4   2  -1  582.44   28.50
   4   2  -1  499.95   31.30
   4   2  -1  546.45   30.00
   4   2  -1  561.34   28.70
   4   2  -1  574.04   30.20
   4   2  -1  498.45   28.70
   4   2  -1  508.75   29.10
   4   2  -1  503.85   29.60
   4   2  -1  598.64   30.80
  -4  -2   1  567.94   27.20
  -4  -2   1  520.75   26.80
  -4  -2   1  509.25   28.50
  -4  -2   1  530.45   27.00
  -4  -2   1  477.85   30.00
  -4  -2   1  544.55   29.50
  -4  -2   1  582.14   33.20
  -4  -2   1  496.85   30.40
   3   2  -1  297.67   17.60
   3   2  -1  297.67   15.70
   3   2  -1  271.77   18.10
   3   2  -1  308.07   16.50
   3   2  -1  287.37   16.50
   3   2  -1  264.87   17.00
   3   2  -1  309.87   19.30
   3   2  -1  292.27   18.40
   3   2  -1  296.97   17.90
   3   2  -1  284.07   17.10
   3   2  -1  284.17   17.40
   3   2  -1  301.47   16.50
   3   2  -1  269.67   17.10
  -3  -2   1  254.67   18.60
  -3  -2   1  290.07   15.50
  -3  -2   1  274.57   16.80
  -3  -2   1  308.57   17.20
  -3  -2   1  298.57   15.20
  -3  -2   1  308.47   18.10
  -3  -2   1  287.57   17.10
  -3  -2   1  286.97   17.00
  -3  -2   1  298.27   15.00
  -3  -2   1  243.28   17.20
  -3  -2   1  308.27   17.80
   2   2  -1   20.50    3.40
   2   2  -1   16.50    3.00
   2   2  -1   21.70    3.30
   2   2  -1   17.90    3.60
   2   2  -1   16.90    3.10
   2   2  -1   16.60    3.40
   2   2  -1   20.70    2.00
   2   2  -1   21.00    3.00
   2   2  -1   24.50    4.50
   2   2  -1   20.50    2.90
   2   2  -1   20.30    1.50
   2   2  -1   26.90    3.80
   2   2  -1   20.90    2.80
  -2  -2   1   22.90    2.80
  -2  -2   1   19.60    1.70
  -2  -2   1   15.60    3.10
  -2  -2   1   18.80    2.90
  -2  -2   1   26.10    3.10
  -2  -2   1   20.60    2.40
  -2  -2   1   18.70    1.30
  -2  -2   1   19.80    3.30
  -2  -2   1   23.90    3.50
  -2  -2   1   26.40    3.70
  -2  -2   1   19.60    3.70
  -2  -2   1   15.40    3.70
   1   2  -1 1456.85   67.89
   1   2  -1 1353.56   66.39
   1   2  -1 1325.27   67.29
   1   2  -1 1303.87   67.29
   1   2  -1 1281.07   67.39
   1   2  -1 1429.46   67.79
   1   2  -1 1256.97   67.79
   1   2  -1 1170.48   67.59
   1   2  -1 1374.06   68.29
   1   2  -1 1313.47   67.29
   1   2  -1 1342.27   65.99
   1   2  -1 1314.27   68.09
  -1  -2   1 1277.87   67.09
  -1  -2   1 1351.56   67.79
  -1  -2   1 1320.87   67.79
  -1  -2   1 1469.65   66.59
  -1  -2   1 1302.67   68.19
  -1  -2   1 1220.78   67.59
  -1  -2   1 1426.36   67.49
  -1  -2   1 1416.16   67.09
  -1  -2   1 1374.66   67.39
  -1  -2   1 1415.66   68.19
  -1  -2   1 1387.46   67.99
   0   2  -1  661.93   32.00
   0   2  -1  657.63   31.90
   0   2  -1  610.64   32.10
   0   2  -1  599.24   32.20
   0   2  -1  610.44   31.30
   0   2  -1  680.03   31.90
   0   2  -1  586.64   31.70
   0   2  -1  592.74   32.20
   0   2  -1  596.04   30.70
   0   2  -1  618.44   32.20
   0   2  -1  590.24   31.80
   0   2  -1  630.84   31.90
   0  -2   1  648.74   31.80
   0  -2   1  624.34   32.20
   0  -2   1  630.84   32.30
   0  -2   1  664.93   32.00
   0  -2   1  618.24   31.80
   0  -2   1  613.24   32.30
   0  -2   1  646.14   32.40
   0  -2   1  597.14   31.80
   0  -2   1  603.74   31.80
   0  -2   1  631.14   31.40
  -1   2  -1  775.42   40.70
  -1   2  -1  835.72   41.00
  -1   2  -1  827.52   40.70
  -1   2  -1  848.92   40.40
  -1   2  -1  858.21   40.70
  -1   2  -1  752.82   40.50
  -1   2  -1  734.73   40.30
  -1   2  -1  858.61   40.20
  -1   2  -1  866.21   41.00
  -1   2  -1  873.21   40.70
  -1   2  -1  838.32   40.90
   1  -2   1  887.11   40.90
   1  -2   1  742.23   40.80
   1  -2   1  741.33   40.20
   1  -2   1  749.33   40.80
   1  -2   1  843.82   40.40
   1  -2   1  749.42   40.60
   1  -2   1  785.32   40.80
   1  -2   1  893.61   41.20
   1  -2   1  779.12   41.00
   1  -2   1  774.02   40.60
   1  -2   1  781.42   40.60
  -2   2  -1 1240.48   58.49
  -2   2  -1 1078.49   58.99
  -2   2  -1 1167.28   58.49
  -2   2  -1 1257.67   58.89
  -2   2  -1 1262.87   58.49
  -2   2  -1 1207.68   58.09
  -2   2  -1 1234.08   58.19
  -2   2  -1 1099.79   59.29
  -2   2  -1 1128.99   58.49
  -2   2  -1 1220.28   58.79
  -2   2  -1 1217.38   58.09
   2  -2   1 1139.59   58.89
   2  -2   1 1139.39   58.89
   2  -2   1 1173.98   58.79
   2  -2   1 1172.38   58.39
   2  -2   1 1188.58   58.59
   2  -2   1 1154.78   57.79
   2  -2   1 1239.48   59.09
   2  -2   1 1092.79   58.39
   2  -2   1 1087.99   58.59
   2  -2   1 1141.59   58.69
   2  -2   1 1180.88   58.89
   2  -2   1 1244.48   59.49
  -3   2  -1 1308.57   64.69
  -3   2  -1 1144.99   63.89
  -3   2  -1 1294.67   63.49
  -3   2  -1 1277.17   64.49
  -3   2  -1 1246.18   62.69
  -3   2  -1 1319.47   62.49
  -3   2  -1 1190.68   63.49
  -3   2  -1 1299.67   62.99
   3  -2   1 1233.48   63.39
   3  -2   1 1329.67   62.69
   3  -2   1 1192.78   63.69
   3  -2   1 1258.57   62.69
   3  -2   1 1187.28   62.69
   3  -2   1 1259.07   64.39
   3  -2   1 1368.06   62.49
   3  -2   1 1352.56   62.99
   3  -2   1 1343.77   63.09
   3  -2   1 1189.48   62.79
   3  -2   1 1279.17   64.09
   3  -2   1 1276.87   64.49
   3  -2   1 1227.88   62.99
  -4   2  -1 1475.05   71.69
  -4   2  -1 1447.46   71.79
  -4   2  -1 1465.35   72.49
  -4   2  -1 1481.55   72.69
  -4   2  -1 1453.25   71.29
  -4   2  -1 1452.75   73.39
  -4   2  -1 1389.86   71.39
  -4   2  -1 1482.25   74.99
  -4   2  -1 1495.45   74.69
   4  -2   1 1478.55   74.29
   4  -2   1 1406.16   71.89
   4  -2   1 1478.65   72.19
   4  -2   1 1429.16   71.99
   4  -2   1 1424.06   73.69
   4  -2   1 1357.96   71.89
   4  -2   1 1449.06   74.59
   4  -2   1 1454.75   73.69
   4  -2   1 1437.16   71.79
   4  -2   1 1503.65   71.89
   4  -2   1 1456.15   72.19
   4  -2   1 1414.96   72.99
   4  -2   1 1500.25   72.69
  -5   2  -1  107.89    9.70
  -5   2  -1  102.69   10.20
  -5   2  -1  105.39    6.40
  -5   2  -1  124.09    7.90
  -5   2  -1  104.39    6.10
   5  -2   1  105.09    7.50
   5  -2   1  113.29    6.50
   5  -2   1  104.89    6.60
   5  -2   1  106.89    7.90
   5  -2   1  112.99    6.80
   5  -2   1  120.39    6.80
   5  -2   1  109.19    7.30
   5  -2   1  114.69   10.40
   5  -2   1  109.59    6.30
   5  -2   1  124.09    6.60
   5  -2   1  112.79    7.30
   5  -2   1  104.99    6.80
  -6   2  -1  333.37   22.10
  -6   2  -1  314.87   18.70
  -6   2  -1  287.97   21.30
  -6   2  -1  351.86   20.40
   6  -2   1  330.37   16.80
   6  -2   1  330.67   16.90
   6  -2   1  335.37   17.00
   6  -2   1  308.27   18.50
   6  -2   1  303.37   18.10
   6  -2   1  323.77   17.60
   6  -2   1  325.87   17.10
   6  -2   1  308.67   17.30
   6  -2   1  328.07   20.80
   6  -2   1  339.27   17.90
   6  -2   1  309.37   18.90
   6  -2   1  315.67   17.50
  -7   2  -1   96.09   13.30
  -7   2  -1  119.79   10.50
  -7   2  -1  111.99   14.30
   7  -2   1  115.49    7.00
   7  -2   1  102.49    9.20
   7  -2   1  115.39    9.70
   7  -2   1  112.89    7.70
   7  -2   1  113.19    8.40
   7  -2   1   98.89    7.20
   7  -2   1  111.59   11.40
   7  -2   1  106.89    9.60
  -8   2  -1  456.15   32.40
  -8   2  -1  435.26   28.60
  -8   2  -1  484.95   27.20
  -8   2  -1  444.16   32.20
   8  -2   1  448.36   25.80
   8  -2   1  476.35   24.60
   8  -2   1  466.35   24.70
   8  -2   1  458.85   23.50
   8  -2   1  449.56   27.80
   8  -2   1  481.55   30.90
   8  -2   1  477.05   24.70
  -9   2  -1   40.60    9.50
  -9   2  -1   49.40   14.30
  -9   2  -1   11.20    7.30
   9  -2   1   44.60    6.60
   9  -2   1   35.30    8.10
   9  -2   1   31.10   10.70
  10  -2   1   76.79   13.30
   9   1  -1   60.49   13.40
   9   1  -1   61.59    6.90
   9   1  -1   60.19    7.50
  -9  -1   1   67.69   12.70
   8   1  -1   25.00    5.50
   8   1  -1   42.90    9.40
   8   1  -1   20.10    9.60
   8   1  -1   35.90    6.20
   8   1  -1   31.00    6.50
  -8  -1   1   24.10    9.00
  -8  -1   1   47.10   12.80
  -8  -1   1   37.80    9.50
   7   1  -1    4.10    3.60
   7   1  -1    1.00    3.60
   7   1  -1    4.90    3.60
   7   1  -1   -0.50    6.00
   7   1  -1   -0.10    2.60
  -7  -1   1    4.90    6.80
  -7  -1   1    1.00    5.40
  -7  -1   1    1.90    5.00
  -7  -1   1    1.20    4.10
   6   1  -1  526.45   31.10
   6   1  -1  492.35   31.00
   6   1  -1  585.24   30.30
   6   1  -1  609.34   32.60
   6   1  -1  537.15   34.10
   6   1  -1  603.04   29.90
  -6  -1   1  510.95   35.30
  -6  -1   1  573.94   28.60
  -6  -1   1  554.14   33.40
  -6  -1   1  611.34   33.20
  -6  -1   1  554.54   32.90
  -6  -1   1  560.64   29.60
   5   1  -1  433.56   28.50
   5   1  -1  385.56   26.20
   5   1  -1  467.25   26.10
   5   1  -1  511.35   26.80
   5   1  -1  470.25   27.00
   5   1  -1  472.55   25.60
   5   1  -1  494.85   25.90
   5   1  -1  524.15   26.10
   5   1  -1  498.75   26.40
  -5  -1   1  430.46   27.20
  -5  -1   1  492.45   24.20
  -5  -1   1  467.45   25.30
  -5  -1   1  507.15   30.60
  -5  -1   1  456.75   26.00
  -5  -1   1  507.05   28.40
   4   1  -1 2113.59  106.19
   4   1  -1 2053.29  105.99
   4   1  -1 1892.91  105.49
   4   1  -1 2214.38  104.69
   4   1  -1 2157.08  105.09
   4   1  -1 2038.90  105.69
   4   1  -1 2078.29  105.59
   4   1  -1 2250.57  104.59
   4   1  -1 2156.58  104.99
   4   1  -1 1894.61  106.99
   4   1  -1 2134.49  105.09
  -4  -1   1 1989.90  105.19
  -4  -1   1 2308.87  105.69
  -4  -1   1 2239.58  107.09
  -4  -1   1 2071.69  104.59
  -4  -1   1 2160.08  105.09
  -4  -1   1 2057.59  104.79
  -4  -1   1 2079.09  103.39
  -4  -1   1 2164.78  108.69
  -4  -1   1 1938.91  106.09
   3   1  -1  639.24   33.90
   3   1  -1  619.74   33.60
   3   1  -1  627.14   33.50
   3   1  -1  651.43   35.60
   3   1  -1  606.14   33.90
   3   1  -1  667.43   32.90
   3   1  -1  667.73   34.80
   3   1  -1  685.43   32.80
   3   1  -1  652.03   33.30
   3   1  -1  632.34   32.90
   3   1  -1  554.44   34.40
   3   1  -1  639.04   33.10
   3   1  -1  566.64   33.50
  -3  -1   1  656.53   31.80
  -3  -1   1  669.23   33.20
  -3  -1   1  635.04   33.20
  -3  -1   1  621.94   34.30
  -3  -1   1  598.24   35.30
  -3  -1   1  686.53   33.00
  -3  -1   1  601.44   33.40
  -3  -1   1  636.54   32.20
  -3  -1   1  654.73   33.20
  -3  -1   1  654.43   31.90
  -3  -1   1  701.53   34.40
   2   1  -1 2589.44  129.99
   2   1  -1 2590.64  130.59
   2   1  -1 2705.63  130.59
   2   1  -1 2605.14  130.09
   2   1  -1 2281.57  130.59
   2   1  -1 2626.64  129.99
   2   1  -1 2432.86  131.19
   2   1  -1 2744.63  131.49
   2   1  -1 2658.33  130.79
   2   1  -1 2630.44  130.29
   2   1  -1 2802.42  132.09
   2   1  -1 2692.73  130.89
   2   1  -1 2565.34  130.79
  -2  -1   1 2863.01  130.79
  -2  -1   1 2744.23  130.69
  -2  -1   1 2593.44  129.89
  -2  -1   1 2807.22  130.39
  -2  -1   1 2840.32  131.29
  -2  -1   1 2636.34  130.59
  -2  -1   1 2487.25  130.89
  -2  -1   1 2455.85  131.69
   1   1  -1   10.00    1.70
   1   1  -1    8.90    1.70
   1   1  -1    4.60    1.10
   1   1  -1   10.50    2.00
   1   1  -1    9.00    1.40
   1   1  -1    7.50    1.50
   1   1  -1    7.20    1.40
   1   1  -1    7.50    1.30
   1   1  -1    7.70    1.90
   1   1  -1    7.40    1.60
  -1  -1   1    5.70    1.30
  -1  -1   1    7.20    1.90
  -1  -1   1    9.40    1.40
  -1  -1   1    8.70    1.40
  -1  -1   1    7.40    1.80
  -1  -1   1   10.30    1.70
  -1  -1   1    6.00    1.80
  -1  -1   1   11.10    1.40
  -1  -1   1    8.10    1.70
  -1  -1   1    8.00    0.70
  -1  -1   1    9.00    1.70
  -1  -1   1    6.90    1.30
   0   1  -1 2874.11  160.28
   0  -1   1 3556.94  160.98
   1  -1   1 6281.97  309.47
  -3   1  -1  133.59    9.20
  -3   1  -1  125.09    7.60
  -3   1  -1  128.99    8.10
  -3   1  -1  113.99    8.10
  -3   1  -1  113.59    7.10
  -3   1  -1  123.99    8.70
  -3   1  -1  129.59    6.60
  -3   1  -1  128.79    6.60
   3  -1   1  123.49    6.80
   3  -1   1  116.99    9.00
   3  -1   1  141.79    6.70
   3  -1   1  118.89    7.00
   3  -1   1  118.69    6.80
   3  -1   1  127.79    7.60
   3  -1   1  129.49    8.10
   3  -1   1  121.99    7.30
   3  -1   1  133.39    6.60
   3  -1   1  120.69    8.50
   3  -1   1  128.09    8.40
  -4   1  -1   29.60    2.10
  -4   1  -1   33.60    5.50
  -4   1  -1   36.50    4.60
  -4   1  -1   38.40    6.10
  -4   1  -1   29.40    1.90
  -4   1  -1   29.90    3.80
  -4   1  -1   27.50    2.50
   4  -1   1   27.40    3.00
   4  -1   1   29.50    4.00
   4  -1   1   27.90    2.50
   4  -1   1   33.30    2.00
   4  -1   1   31.30    2.40
   4  -1   1   25.70    4.70
   4  -1   1   30.40    2.10
   4  -1   1   24.40    3.40
   4  -1   1   26.40    2.40
   4  -1   1   33.50    3.80
   4  -1   1   27.30    2.50
   4  -1   1   31.60    5.60
   4  -1   1   27.30    2.10
  -5   1  -1   81.39    9.90
  -5   1  -1   81.69    9.70
  -5   1  -1   66.49    6.90
  -5   1  -1   71.69    6.30
   5  -1   1   75.59    7.70
   5  -1   1   73.99    4.60
   5  -1   1   74.89    6.30
   5  -1   1   78.79    4.50
   5  -1   1   74.79    5.30
   5  -1   1   73.99    6.70
   5  -1   1   79.09    5.00
   5  -1   1   83.69    5.40
   5  -1   1   68.69    4.90
   5  -1   1   74.69    6.50
   5  -1   1   78.89    5.30
   5  -1   1   65.39    7.30
  -6   1  -1   24.70    4.80
  -6   1  -1   34.70    7.30
  -6   1  -1   44.10    8.40
  -6   1  -1   18.90    5.10
   6  -1   1   31.80    4.00
   6  -1   1   37.30    2.80
   6  -1   1   36.60    5.40
   6  -1   1   30.90    6.30
   6  -1   1   30.60    3.50
   6  -1   1   37.10    3.70
   6  -1   1   36.30    3.50
   6  -1   1   39.20    6.20
   6  -1   1   38.50    3.30
   6  -1   1   34.40    3.20
   6  -1   1   35.40    2.90
   6  -1   1   30.50    5.50
  -7   1  -1   31.00    6.10
  -7   1  -1   38.30    8.40
  -7   1  -1   47.00    7.80
  -7   1  -1   38.00    9.50
   7  -1   1   32.80    3.80
   7  -1   1   35.40    3.30
   7  -1   1   37.40    6.90
   7  -1   1   34.40    3.90
   7  -1   1   37.10    8.20
   7  -1   1   29.10    5.70
   7  -1   1   38.30    4.40
   7  -1   1   39.70    3.60
  -8   1  -1    1.90    5.90
  -8   1  -1   -1.00    7.80
  -8   1  -1   -0.30    5.60
   8  -1   1    4.10    8.20
   8  -1   1    4.20    5.50
   8  -1   1   -2.00    3.50
   8  -1   1    2.50    1.60
   8  -1   1    0.80    1.30
  -9   1  -1   40.70   10.20
   9  -1   1   52.09    8.40
   9  -1   1   48.30   11.90
   9  -1   1   58.29   10.10
 -10   0   1   -5.70   13.10
   9   0  -1    1.80    4.60
   9   0  -1    9.90   10.20
   9   0  -1    2.90    6.50
   9   0  -1   14.30    9.10
  -9   0   1    4.00    8.90
  -9   0   1   10.30   13.60
  -9   0   1    4.40    8.70
   8   0  -1    7.90    7.90
   8   0  -1   10.50    5.70
   8   0  -1    7.00    4.10
   8   0  -1    7.40    4.70
   8   0  -1   10.10    3.50
   8   0  -1   17.40    4.60
  -8   0   1   10.30    8.90
  -8   0   1   23.80    7.40
   7   0  -1   21.40    3.50
   7   0  -1   22.70    4.40
   7   0  -1   10.80    4.70
   7   0  -1   14.20    7.20
   7   0  -1   19.90    3.40
   7   0  -1   21.90    4.10
  -7   0   1   14.10    6.60
  -7   0   1   21.00    5.50
  -7   0   1   21.10    4.30
  -7   0   1   19.00    7.50
   6   0  -1   48.90    6.10
   6   0  -1   43.10    5.70
   6   0  -1   59.89    4.90
   6   0  -1   53.19    6.10
   6   0  -1   51.59    6.80
   6   0  -1   52.79    4.90
   6   0  -1   45.90    7.50
  -6   0   1   65.49    8.10
  -6   0   1   47.40    8.90
  -6   0   1   66.29    8.40
  -6   0   1   51.29    8.70
  -6   0   1   59.09    4.80
   5   0  -1    1.40    0.40
   5   0  -1    0.70    1.90
   5   0  -1    0.60    1.00
   5   0  -1    0.20    2.20
   5   0  -1    1.30    1.20
   5   0  -1   -1.20    3.10
   5   0  -1   -1.90    2.30
   5   0  -1    4.50    2.60
   5   0  -1    4.40    1.50
   5   0  -1    1.40    2.10
   5   0  -1    0.10    1.70
   5   0  -1   -0.70    3.20
  -5   0   1    0.90    2.00
  -5   0   1    4.10    2.70
  -5   0   1    0.20    3.50
  -5   0   1   -0.40    2.80
  -5   0   1    0.50    1.50
  -5   0   1   -1.60    2.50
  -5   0   1    0.20    1.70
   4   0  -1  531.05   32.50
   4   0  -1  631.04   31.80
   4   0  -1  627.34   29.50
   4   0  -1  606.34   31.50
   4   0  -1  639.04   30.50
   4   0  -1  565.64   30.20
   4   0  -1  613.54   30.90
   4   0  -1  632.44   33.00
   4   0  -1  611.44   31.80
   4   0  -1  576.34   31.30
   4   0  -1  571.54   31.50
   4   0  -1  589.04   29.70
   4   0  -1  610.84   34.00
   4   0  -1  614.74   30.80
   4   0  -1  488.65   31.10
  -4   0   1  613.24   32.60
  -4   0   1  609.94   32.00
  -4   0   1  596.54   30.50
  -4   0   1  622.54   30.60
  -4   0   1  622.14   34.20
  -4   0   1  561.64   33.20
  -4   0   1  543.85   31.00
  -4   0   1  559.84   31.90
  -4   0   1  619.64   30.70
  -4   0   1  616.14   29.80
   3   0  -1  100.09    6.20
   3   0  -1   85.19    7.00
   3   0  -1   94.99    5.20
   3   0  -1  100.49    5.70
   3   0  -1  110.29    6.90
   3   0  -1  103.09    7.50
   3   0  -1  100.59    6.50
   3   0  -1   96.39    6.50
   3   0  -1   98.69    5.80
   3   0  -1   94.39    6.10
   3   0  -1   89.39    6.40
   3   0  -1  104.99    5.20
   3   0  -1  100.99    6.70
   3   0  -1   91.99    6.50
   3   0  -1   86.19    7.80
  -3   0   1  103.19    7.00
  -3   0   1  105.79    8.30
  -3   0   1   97.89    5.30
  -3   0   1  103.49    6.10
  -3   0   1  107.19    5.30
  -3   0   1   97.69    5.40
  -3   0   1  102.39    5.20
  -3   0   1   89.69    7.50
  -3   0   1   93.49    6.90
  -3   0   1  101.29    6.10
  -3   0   1   97.79    6.00
  -3   0   1   94.39    6.30
  -3   0   1   96.69    6.30
   2   0  -1 1379.46   69.89
   2   0  -1 1278.27   69.79
   2   0  -1 1394.26   69.99
   2   0  -1 1470.95   70.19
   2   0  -1 1295.57   69.59
   2   0  -1 1343.67   69.59
   2   0  -1 1329.27   69.89
   2   0  -1 1282.47   68.99
   2   0  -1 1320.37   69.39
   2   0  -1 1493.95   70.59
   2   0  -1 1348.57   68.89
   2   0  -1 1500.05   71.19
  -2   0   1 1373.16   70.59
  -2   0   1 1474.85   69.09
  -2   0   1 1501.75   68.99
  -2   0   1 1483.05   69.49
  -2   0   1 1458.95   69.79
  -2   0   1 1337.97   70.09
  -2   0   1 1498.55   69.89
  -2   0   1 1491.05   69.19
  -2   0   1 1469.75   69.89
  -2   0   1 1506.75   69.79
  -2   0   1 1299.37   70.99
   1   0  -1 1346.47   64.69
   1   0  -1 1177.08   64.39
   1   0  -1 1243.98   64.59
   1   0  -1 1270.67   64.59
   1   0  -1 1288.77   64.69
   1   0  -1 1369.96   64.79
   1   0  -1 1370.16   65.19
   1   0  -1 1279.77   64.59
   1   0  -1 1228.88   64.29
   1   0  -1 1305.57   64.69
   1   0  -1 1312.97   64.59
  -1   0   1 1362.86   64.59
  -1   0   1 1415.56   64.69
  -1   0   1 1291.07   64.69
  -1   0   1 1310.87   65.19
  -1   0   1 1376.56   64.69
  -1   0   1 1271.47   64.79
  -1   0   1 1337.37   64.59
  -1   0  -1   78.49    5.40
  -1   0  -1   75.69    3.50
  -1   0  -1   73.79    4.30
  -1   0  -1   72.49    3.60
  -1   0  -1   62.79    3.50
  -1   0  -1   74.79    4.10
  -1   0  -1   65.99    4.10
  -1   0  -1   73.19    3.80
  -1   0  -1   73.59    4.40
   1   0   1   61.89    3.60
   1   0   1   67.69    4.70
   1   0   1   64.59    4.40
   1   0   1   64.49    4.20
   1   0   1   65.19    3.60
   1   0   1   71.99    4.40
   1   0   1   68.39    4.10
   1   0   1   62.09    3.50
   1   0   1   62.29    3.70
   1   0   1   68.09    4.00
   1   0   1   71.59    3.80
   1   0   1   70.19    3.80
  -2   0  -1  755.32   37.60
  -2   0  -1  689.03   38.40
  -2   0  -1  745.63   36.90
  -2   0  -1  800.32   37.20
  -2   0  -1  781.72   36.50
  -2   0  -1  723.83   37.60
  -2   0  -1  791.52   36.70
  -2   0  -1  686.33   38.60
  -2   0  -1  791.62   36.50
  -2   0  -1  692.73   37.90
  -2   0  -1  791.62   36.70
   2   0   1  711.73   36.80
   2   0   1  796.22   38.30
   2   0   1  779.22   38.40
   2   0   1  699.13   38.00
   2   0   1  715.03   38.00
   2   0   1  734.33   36.80
   2   0   1  745.43   37.10
   2   0   1  676.83   36.80
   2   0   1  736.53   38.80
   2   0   1  684.13   36.80
   2   0   1  735.93   37.20
  -3   0  -1  315.17   15.40
  -3   0  -1  295.27   17.30
  -3   0  -1  292.57   15.60
  -3   0  -1  304.17   16.70
  -3   0  -1  288.77   18.00
  -3   0  -1  302.97   15.10
  -3   0  -1  352.76   19.00
  -3   0  -1  289.47   16.60
  -3   0  -1  311.07   15.50
  -3   0  -1  311.17   15.10
   3   0   1  291.77   16.30
   3   0   1  308.57   15.60
   3   0   1  297.47   15.10
   3   0   1  303.47   15.50
   3   0   1  303.07   15.40
   3   0   1  282.97   17.40
   3   0   1  312.77   18.60
   3   0   1  303.77   15.30
   3   0   1  291.47   16.50
   3   0   1  285.77   17.30
   3   0   1  299.87   17.60
   3   0   1  288.27   15.50
   3   0   1  303.47   15.80
   3   0   1  292.97   16.60
   3   0   1  271.67   15.70
  -4   0  -1   17.70    1.80
  -4   0  -1   20.90    2.30
  -4   0  -1   16.60    4.70
  -4   0  -1   20.60    3.30
  -4   0  -1   16.80    1.40
  -4   0  -1   15.90    1.30
  -4   0  -1   12.70    4.90
  -4   0  -1   17.10    3.80
  -4   0  -1   16.00    2.00
   4   0   1   20.30    2.30
   4   0   1   24.60    3.50
   4   0   1   19.20    2.10
   4   0   1   17.10    2.40
   4   0   1   12.70    4.60
   4   0   1    9.10    3.10
   4   0   1   15.90    1.90
   4   0   1   14.40    2.20
   4   0   1   17.00    4.40
   4   0   1   13.90    3.30
   4   0   1   17.10    1.80
   4   0   1   18.80    2.30
   4   0   1   20.90    2.20
   4   0   1   19.00    3.20
  -5   0  -1  204.08   11.00
  -5   0  -1  182.28   15.80
  -5   0  -1  212.88   11.80
  -5   0  -1  201.18   13.50
  -5   0  -1  203.38   12.20
  -5   0  -1  200.48   14.40
  -5   0  -1  190.08   15.70
   5   0   1  220.58   11.40
   5   0   1  195.28   13.10
   5   0   1  218.98   12.00
   5   0   1  211.38   11.20
   5   0   1  202.28   15.10
   5   0   1  220.98   13.70
   5   0   1  203.38   12.20
   5   0   1  204.58   14.10
   5   0   1  211.28   12.20
   5   0   1  227.28   11.70
   5   0   1  207.08   13.50
   5   0   1  219.58   11.70
  -6   0  -1    2.00    3.50
  -6   0  -1    6.00    2.10
  -6   0  -1    7.50    4.10
  -6   0  -1    5.90    5.30
   6   0   1    0.60    3.30
   6   0   1    4.30    1.60
   6   0   1    4.60    2.40
   6   0   1    2.10    2.20
   6   0   1    1.10    2.00
   6   0   1    2.90    1.00
   6   0   1    2.80    2.00
   6   0   1    2.80    4.40
   6   0   1    5.50    3.40
  -7   0  -1   71.59    8.90
  -7   0  -1   67.29   12.40
  -7   0  -1   65.29    9.80
   7   0   1   62.19    4.70
   7   0   1   57.19    8.10
   7   0   1   73.19    5.00
   7   0   1   72.39    4.50
   7   0   1   60.39    6.50
   7   0   1   51.89    6.00
   7   0   1   79.59   11.80
  -8   0  -1  202.18   17.80
  -8   0  -1  173.08   16.00
  -8   0  -1  186.88   23.00
   8   0   1  180.38   18.80
   8   0   1  208.28   10.90
   8   0   1  180.48   13.70
   8   0   1  194.08   11.20
   8   0   1  194.08   16.50
  -9   0  -1   -5.60    9.90
  -9   0  -1   -4.80   12.80
   9   0   1   16.00    9.90
   9   0   1   10.40   10.90
  10  -1  -1  -13.20   12.00
  10  -1  -1    0.70    3.60
 -10   1   1   17.00   12.40
   9  -1  -1   44.10    9.40
   9  -1  -1   26.70    4.50
   9  -1  -1   37.50    4.70
   9  -1  -1   42.80    6.90
   9  -1  -1   31.30   11.10
   9  -1  -1   33.70    5.60
  -9   1   1   43.80   13.40
  -9   1   1   29.10    9.20
  -9   1   1   48.80   11.00
   8  -1  -1  305.57   20.00
   8  -1  -1  337.07   25.00
   8  -1  -1  335.17   19.50
   8  -1  -1  361.66   22.60
   8  -1  -1  356.86   18.90
   8  -1  -1  337.77   19.70
  -8   1   1  328.37   26.20
  -8   1   1  342.07   26.70
  -8   1   1  322.67   23.00
  -8   1   1  335.87   22.30
   7  -1  -1  329.77   17.50
   7  -1  -1  287.17   18.60
   7  -1  -1  330.87   16.00
   7  -1  -1  293.47   18.20
   7  -1  -1  295.97   16.30
   7  -1  -1  328.67   22.30
   7  -1  -1  311.87   19.80
   7  -1  -1  326.97   17.40
   7  -1  -1  319.07   17.30
  -7   1   1  321.57   20.20
  -7   1   1  290.97   23.30
  -7   1   1  288.57   17.50
  -7   1   1  304.17   23.10
  -7   1   1  316.87   20.90
   6  -1  -1  426.26   22.00
   6  -1  -1  402.16   26.20
   6  -1  -1  419.56   24.60
   6  -1  -1  461.55   22.90
   6  -1  -1  478.05   22.80
   6  -1  -1  422.76   23.50
   6  -1  -1  453.35   22.80
   6  -1  -1  430.86   24.30
   6  -1  -1  478.55   22.20
   6  -1  -1  397.46   23.70
   6  -1  -1  366.86   23.60
  -6   1   1  419.06   27.90
  -6   1   1  462.15   27.70
  -6   1   1  404.26   24.80
  -6   1   1  424.86   22.50
  -6   1   1  394.36   25.30
   5  -1  -1  111.49    8.10
   5  -1  -1  105.19    8.10
   5  -1  -1  100.49    7.70
   5  -1  -1  121.19    8.40
   5  -1  -1  124.69    7.10
   5  -1  -1  124.39    8.00
   5  -1  -1  114.29    8.60
   5  -1  -1  109.09    7.50
   5  -1  -1  116.19    6.70
   5  -1  -1  112.69    6.40
   5  -1  -1  122.09    7.20
   5  -1  -1  123.19    6.80
  -5   1   1  105.89   10.40
  -5   1   1  101.59    7.30
  -5   1   1  107.69    7.00
  -5   1   1  112.39    9.10
  -5   1   1  105.79    8.50
  -5   1   1  118.69    9.90
   4  -1  -1  495.95   25.60
   4  -1  -1  514.95   26.80
   4  -1  -1  506.15   25.40
   4  -1  -1  451.05   26.70
   4  -1  -1  531.95   29.10
   4  -1  -1  492.45   26.40
   4  -1  -1  537.65   26.30
   4  -1  -1  530.85   25.90
   4  -1  -1  447.36   26.30
   4  -1  -1  551.04   26.10
   4  -1  -1  537.55   26.70
   4  -1  -1  508.05   27.20
   4  -1  -1  487.55   25.70
  -4   1   1  519.45   27.60
  -4   1   1  505.05   25.80
  -4   1   1  519.45   26.00
  -4   1   1  490.95   27.10
  -4   1   1  489.05   25.80
  -4   1   1  529.35   29.30
  -4   1   1  458.55   28.00
  -4   1   1  498.65   26.30
  -4   1   1  521.85   25.90
   3  -1  -1   23.50    1.70
   3  -1  -1   22.90    2.30
   3  -1  -1   23.40    2.30
   3  -1  -1   21.50    1.90
   3  -1  -1   21.80    1.80
   3  -1  -1   29.30    3.70
   3  -1  -1   25.60    2.30
   3  -1  -1   22.10    2.70
   3  -1  -1   24.60    3.10
   3  -1  -1   20.00    2.50
   3  -1  -1   24.30    3.90
   3  -1  -1   22.80    2.20
   3  -1  -1   21.30    2.10
   3  -1  -1   25.10    2.00
  -3   1   1   25.60    2.20
  -3   1   1   19.70    2.70
  -3   1   1   14.30    2.50
  -3   1   1   27.70    2.20
  -3   1   1   24.00    1.70
  -3   1   1   18.50    1.90
  -3   1   1   20.50    3.70
  -3   1   1   17.30    3.00
  -3   1   1   22.80    1.80
  -3   1   1   24.50    2.30
   2  -1  -1 1776.72   88.59
   2  -1  -1 1715.43   88.59
   2  -1  -1 1854.81   89.69
   2  -1  -1 1717.23   88.39
   2  -1  -1 1768.32   88.49
   2  -1  -1 1732.73   88.69
   2  -1  -1 1856.71   89.19
   2  -1  -1 1694.23   88.19
   2  -1  -1 1588.14   88.29
   2  -1  -1 1727.23   88.49
   2  -1  -1 1697.13   88.99
   2  -1  -1 1833.32   88.69
  -2   1   1 1758.12   89.19
  -2   1   1 1896.31   88.29
  -2   1   1 1916.81   88.59
  -2   1   1 1913.11   88.59
  -2   1   1 1741.73   88.69
  -2   1   1 1872.21   88.49
  -2   1   1 1906.61   88.39
  -2   1   1 1978.90   88.59
  -2   1   1 1716.53   89.59
   1  -1  -1  490.95   26.00
   1  -1  -1  523.45   26.30
   1  -1  -1  480.65   26.30
   1  -1  -1  501.45   26.30
   1  -1  -1  526.15   26.20
   1  -1  -1  508.75   26.20
   1  -1  -1  551.24   26.60
   1  -1  -1  539.25   26.30
   1  -1  -1  491.15   26.60
  -1   1   1  541.25   26.40
  -1   1   1  552.64   26.30
  -1   1   1  482.95   26.70
  -1   1   1  499.85   26.30
  -1   1   1  524.05   26.30
  -1   1   1  552.84   26.00
  -1   1   1  553.24   26.30
  -1   1   1  546.15   26.40
  -1   1   1  558.54   26.20
  -1   1   1  529.05   26.60
   0   1   1 2493.95  125.59
  -1  -1  -1 4695.93  231.88
  -2  -1  -1  471.25   23.10
  -2  -1  -1  438.76   23.30
  -2  -1  -1  453.55   22.90
  -2  -1  -1  402.96   25.00
  -2  -1  -1  460.25   23.30
  -2  -1  -1  466.35   24.40
  -2  -1  -1  422.66   24.10
  -2  -1  -1  453.65   22.70
  -2  -1  -1  470.15   23.30
  -2  -1  -1  453.25   23.90
   2   1   1  462.75   25.40
   2   1   1  440.66   22.70
   2   1   1  440.76   24.50
   2   1   1  467.35   23.10
   2   1   1  453.95   23.70
   2   1   1  425.66   23.30
   2   1   1  450.15   24.30
   2   1   1  417.26   23.20
   2   1   1  455.95   22.90
   2   1   1  460.65   22.30
   2   1   1  416.76   23.30
   2   1   1  452.95   23.40
   2   1   1  431.36   23.90
   2   1   1  456.35   24.80
  -3  -1  -1  384.16   20.60
  -3  -1  -1  375.66   18.80
  -3  -1  -1  358.56   19.40
  -3  -1  -1  366.06   19.30
  -3  -1  -1  348.77   20.90
  -3  -1  -1  349.07   19.70
  -3  -1  -1  376.56   19.00
  -3  -1  -1  400.96   22.80
  -3  -1  -1  328.97   19.30
   3   1   1  366.36   18.30
   3   1   1  362.56   19.60
   3   1   1  386.96   19.30
   3   1   1  359.36   19.90
   3   1   1  321.07   19.50
   3   1   1  368.56   19.60
   3   1   1  371.86   21.60
   3   1   1  355.16   22.30
   3   1   1  386.06   19.80
   3   1   1  361.36   21.40
   3   1   1  343.77   19.10
   3   1   1  372.26   18.90
   3   1   1  391.26   20.90
   3   1   1  366.86   19.70
  -4  -1  -1   37.00    3.10
  -4  -1  -1   46.00    7.70
  -4  -1  -1   48.10    6.40
  -4  -1  -1   42.40    4.10
  -4  -1  -1   38.10    3.20
  -4  -1  -1   41.70    5.40
   4   1   1   36.80    5.00
   4   1   1   30.70    3.90
   4   1   1   38.60    3.30
   4   1   1   36.80    3.80
   4   1   1   41.30    4.80
   4   1   1   32.00    5.60
   4   1   1   38.70    2.60
   4   1   1   39.90    6.00
   4   1   1   45.90    3.70
   4   1   1   38.90    4.20
   4   1   1   43.50    4.00
   4   1   1   39.30    2.40
   4   1   1   34.40    3.60
  -5  -1  -1   83.69    5.90
  -5  -1  -1   68.69   10.50
  -5  -1  -1   85.49    9.70
  -5  -1  -1   75.89    5.90
  -5  -1  -1   81.99    5.40
  -5  -1  -1   80.79    5.70
  -5  -1  -1   73.79    7.50
   5   1   1   78.69    7.50
   5   1   1   64.69    6.50
   5   1   1   73.79    6.00
   5   1   1   79.19    7.50
   5   1   1   82.59    6.00
   5   1   1   77.29    5.60
   5   1   1   67.39    6.20
   5   1   1   58.29    8.80
   5   1   1   68.89    6.00
  -6  -1  -1  732.53   36.40
  -6  -1  -1  699.93   38.60
  -6  -1  -1  617.84   42.30
  -6  -1  -1  702.13   35.40
   6   1   1  694.53   36.50
   6   1   1  712.03   36.10
   6   1   1  726.53   35.70
   6   1   1  650.93   38.20
   6   1   1  601.04   40.30
   6   1   1  653.03   36.40
   6   1   1  703.93   35.40
  -7  -1  -1    0.10    2.70
  -7  -1  -1   14.60    6.70
  -7  -1  -1    4.60    6.30
  -7  -1  -1   11.40    8.90
   7   1   1   10.80    3.00
   7   1   1   14.90    7.80
   7   1   1    0.00    5.20
   7   1   1    7.20    4.30
   7   1   1    6.80    2.50
   7   1   1   13.80    3.50
  -8  -1  -1   25.60   11.20
  -8  -1  -1   47.60   10.00
   8   1   1   29.70    7.00
   8   1   1   32.40    4.40
   8   1   1   32.60    3.90
   8   1   1   38.70    9.50
   8   1   1   32.40   11.10
   9   1   1   47.30   13.10
  10  -2  -1  605.34   39.20
  10  -2  -1  481.55   29.10
  10  -2  -1  534.25   28.00
 -10   2   1  572.14   35.20
 -10   2   1  517.75   40.10
   9  -2  -1  150.78   10.30
   9  -2  -1  153.88   11.50
   9  -2  -1  141.79   10.20
   9  -2  -1  135.89   10.90
   9  -2  -1  171.68   14.70
   9  -2  -1  180.98   17.50
  -9   2   1  140.59   14.70
  -9   2   1  160.28   20.00
  -9   2   1  166.68   20.60
  -9   2   1  156.28   15.00
   8  -2  -1  385.56   21.20
   8  -2  -1  408.76   20.30
   8  -2  -1  387.06   21.90
   8  -2  -1  404.76   21.30
   8  -2  -1  368.56   23.90
   8  -2  -1  377.36   26.50
   8  -2  -1  378.76   22.40
   8  -2  -1  381.36   20.20
  -8   2   1  342.87   27.20
  -8   2   1  375.36   23.80
  -8   2   1  360.46   28.00
   7  -2  -1  195.58   15.20
   7  -2  -1  169.58   12.10
   7  -2  -1  193.28   10.70
   7  -2  -1  168.68   12.00
   7  -2  -1  182.78   11.00
   7  -2  -1  175.78   13.00
   7  -2  -1  173.68   10.20
   7  -2  -1  204.98   11.30
   7  -2  -1  159.88   11.60
   7  -2  -1  199.48   10.90
   7  -2  -1  176.98   12.20
  -7   2   1  179.28   11.40
  -7   2   1  184.78   13.80
  -7   2   1  183.08   16.50
  -7   2   1  177.28   15.80
  -7   2   1  180.18   13.20
  -7   2   1  176.58   10.10
   6  -2  -1    2.00    1.60
   6  -2  -1   -1.00    2.50
   6  -2  -1   -0.90    2.40
   6  -2  -1    4.30    2.10
   6  -2  -1   -0.60    2.30
   6  -2  -1   -0.30    2.90
   6  -2  -1    1.00    1.20
   6  -2  -1    0.90    2.10
   6  -2  -1    2.20    1.40
   6  -2  -1    0.50    1.70
   6  -2  -1    3.40    1.50
  -6   2   1   -2.30    2.70
  -6   2   1   -1.30    2.00
  -6   2   1    1.00    2.00
  -6   2   1   -1.00    3.50
  -6   2   1    3.10    3.30
  -6   2   1    0.10    1.50
  -6   2   1    3.70    4.10
   5  -2  -1    8.10    1.60
   5  -2  -1    7.40    1.90
   5  -2  -1    6.60    1.70
   5  -2  -1   10.70    4.30
   5  -2  -1    6.10    1.70
   5  -2  -1    8.80    1.90
   5  -2  -1    8.70    2.60
   5  -2  -1    4.30    2.20
   5  -2  -1    3.40    2.80
   5  -2  -1    5.90    2.00
   5  -2  -1    5.10    1.40
   5  -2  -1    7.80    1.80
   5  -2  -1    7.30    2.20
  -5   2   1   -0.40    3.00
  -5   2   1    7.30    2.80
  -5   2   1    5.80    1.90
  -5   2   1    9.50    2.30
  -5   2   1    7.30    2.70
  -5   2   1    6.60    1.80
  -5   2   1    1.30    2.60
  -5   2   1    6.70    1.70
   4  -2  -1  233.08   14.40
   4  -2  -1  265.97   14.40
   4  -2  -1  236.08   14.90
   4  -2  -1  258.37   14.10
   4  -2  -1  275.27   14.10
   4  -2  -1  283.77   14.60
   4  -2  -1  266.37   14.60
   4  -2  -1  272.67   14.60
   4  -2  -1  260.47   14.00
   4  -2  -1  268.17   14.70
   4  -2  -1  281.37   14.60
   4  -2  -1  245.28   16.40
   4  -2  -1  275.47   15.60
   4  -2  -1  275.67   17.10
  -4   2   1  278.17   14.60
  -4   2   1  270.17   13.50
  -4   2   1  255.87   14.60
  -4   2   1  274.77   15.30
  -4   2   1  268.77   14.40
  -4   2   1  275.87   13.60
  -4   2   1  278.07   14.20
  -4   2   1  274.97   14.60
  -4   2   1  276.67   15.10
  -4   2   1  284.87   17.20
  -4   2   1  222.18   15.80
   3  -2  -1 1110.89   53.79
   3  -2  -1 1001.10   54.59
   3  -2  -1 1124.29   54.59
   3  -2  -1 1150.08   55.89
   3  -2  -1 1107.19   54.69
   3  -2  -1  981.80   54.59
   3  -2  -1 1056.79   54.29
   3  -2  -1 1055.59   54.59
   3  -2  -1 1051.69   54.59
  -3   2   1 1140.29   54.39
  -3   2   1  982.30   55.49
  -3   2   1 1067.69   56.09
  -3   2   1 1148.59   54.79
  -3   2   1 1117.99   54.59
  -3   2   1 1078.79   54.69
  -3   2   1 1102.09   54.59
  -3   2   1 1166.28   54.39
  -3   2   1 1133.49   54.79
  -3   2   1 1143.29   54.79
  -2   2   1 9999.00  495.15
   1  -2  -1    1.70    1.00
   1  -2  -1    0.70    0.80
   1  -2  -1   -0.20    0.50
   1  -2  -1   -0.20    0.80
   1  -2  -1    1.80    0.90
   1  -2  -1    0.50    0.30
   1  -2  -1   -0.50    0.60
   1  -2  -1    1.30    0.80
  -1   2   1    3.70    1.10
  -1   2   1    1.00    1.00
  -1   2   1    0.10    0.80
  -1   2   1    0.80    0.70
  -1   2   1    0.50    0.80
  -1   2   1    0.80    1.00
  -1   2   1    1.30    0.80
  -1   2   1    0.70    0.40
  -1   2   1   -0.20    0.70
   0  -2  -1   19.20    2.10
   0  -2  -1   25.50    2.90
   0  -2  -1   20.70    2.40
   0  -2  -1   20.00    2.00
   0  -2  -1   16.80    2.00
   0  -2  -1   17.20    2.50
   0  -2  -1   20.00    3.00
   0  -2  -1   20.70    2.50
   0  -2  -1   17.60    1.70
   0   2   1   17.40    2.40
   0   2   1   13.40    1.80
   0   2   1   13.90    2.10
   0   2   1   15.20    2.10
   0   2   1   21.60    2.30
   0   2   1   19.80    2.20
   0   2   1   18.40    2.60
   0   2   1   23.00    2.70
   0   2   1   15.40    2.10
   0   2   1   13.40    2.10
  -1  -2  -1 2263.47  114.19
  -1  -2  -1 2370.76  114.79
  -1  -2  -1 2310.87  114.19
  -1  -2  -1 2366.76  112.79
  -1  -2  -1 2318.47  113.09
  -1  -2  -1 2210.18  112.99
  -1  -2  -1 2113.89  113.89
  -1  -2  -1 2384.66  113.39
  -1  -2  -1 2421.56  114.09
  -1  -2  -1 2408.66  113.49
  -1  -2  -1 2378.16  112.79
  -1  -2  -1 2216.38  115.19
  -1  -2  -1 2344.47  114.09
   1   2   1 2254.87  113.49
   1   2   1 2051.39  113.79
   1   2   1 2311.87  114.09
   1   2   1 2455.85  115.49
   1   2   1 2190.28  113.59
   1   2   1 2295.87  113.59
   1   2   1 2158.68  113.89
   1   2   1 2324.37  114.29
   1   2   1 2365.06  113.69
   1   2   1 2144.59  114.59
   1   2   1 2332.27  112.89
  -2  -2  -1 1061.49   58.29
  -2  -2  -1 1113.09   54.79
  -2  -2  -1 1123.29   55.69
  -2  -2  -1 1126.79   56.79
  -2  -2  -1 1004.30   56.69
  -2  -2  -1 1115.59   57.39
  -2  -2  -1 1135.89   54.89
  -2  -2  -1 1092.59   55.29
  -2  -2  -1 1126.99   56.39
  -2  -2  -1 1106.49   55.09
  -2  -2  -1 1069.39   56.09
  -2  -2  -1 1082.49   56.29
  -2  -2  -1 1116.29   55.59
   2   2   1 1155.38   56.99
   2   2   1 1174.38   56.19
   2   2   1 1061.29   56.29
   2   2   1 1223.98   55.29
   2   2   1 1083.59   58.19
   2   2   1 1149.98   55.79
   2   2   1 1022.10   57.39
   2   2   1 1028.20   56.19
   2   2   1 1113.39   57.79
   2   2   1 1039.60   56.19
   2   2   1 1160.28   55.89
   2   2   1 1096.89   54.69
   2   2   1 1107.09   55.89
  -3  -2  -1  173.28   10.20
  -3  -2  -1  159.38   12.90
  -3  -2  -1  148.99   11.60
  -3  -2  -1  184.38    9.60
  -3  -2  -1  169.98   11.00
  -3  -2  -1  177.38   12.40
  -3  -2  -1  170.18   10.30
  -3  -2  -1  162.88   11.50
  -3  -2  -1  171.68   10.70
   3   2   1  175.78   10.50
   3   2   1  170.68   10.50
   3   2   1  168.48   10.50
   3   2   1  185.18   12.10
   3   2   1  178.28    9.00
   3   2   1  180.08   11.00
   3   2   1  154.78   10.70
   3   2   1  143.89   12.00
   3   2   1  174.88   11.10
   3   2   1  178.98   10.20
   3   2   1  150.18   10.80
  -4  -2  -1  204.08   12.80
  -4  -2  -1  222.18   14.50
  -4  -2  -1  205.98   12.20
  -4  -2  -1  200.68   14.60
  -4  -2  -1  223.58   12.90
  -4  -2  -1  218.58   11.80
  -4  -2  -1  228.98   17.10
   4   2   1  202.38   12.80
   4   2   1  211.58   13.30
   4   2   1  204.58   15.50
   4   2   1  221.28   13.30
   4   2   1  180.68   13.00
   4   2   1  225.18   12.90
   4   2   1  204.38   13.10
  -5  -2  -1  299.37   15.70
  -5  -2  -1  271.77   19.40
  -5  -2  -1  278.77   21.80
  -5  -2  -1  291.87   15.80
  -5  -2  -1  334.47   19.50
   5   2   1  277.37   18.40
   5   2   1  297.47   16.60
   5   2   1  273.27   17.00
   5   2   1  304.67   17.20
   5   2   1  280.37   20.60
   5   2   1  255.37   17.10
   5   2   1  274.07   17.10
   5   2   1  276.47   17.00
  -6  -2  -1  245.08   22.20
  -6  -2  -1  253.07   19.30
  -6  -2  -1  276.67   15.10
  -6  -2  -1  260.17   18.90
   6   2   1  278.87   15.70
   6   2   1  274.97   16.20
   6   2   1  285.97   16.40
   6   2   1  241.78   16.30
   6   2   1  269.27   18.20
   6   2   1  225.38   20.30
   6   2   1  263.77   16.90
  -7  -2  -1   41.80   10.00
  -7  -2  -1   45.30   12.30
  -7  -2  -1   50.19    9.90
   7   2   1   51.89    7.90
   7   2   1   50.19    9.40
   7   2   1   53.89    6.40
   7   2   1   43.80    5.80
   7   2   1   53.89   11.20
  -8  -2  -1   -4.20   14.00
   8   2   1   -2.90    3.80
   8   2   1    1.70    8.70
   8   2   1    6.80   12.80
  10  -3  -1    4.80    8.50
  10  -3  -1    4.20   10.20
  10  -3  -1   -0.30    4.60
 -10   3   1    2.70   12.60
 -10   3   1   -4.70   13.90
 -10   3   1    5.60    9.60
 -10   3   1   11.00    8.00
   9  -3  -1  219.78   16.10
   9  -3  -1  241.88   15.40
   9  -3  -1  242.08   21.10
   9  -3  -1  266.87   15.80
   9  -3  -1  272.37   18.90
   9  -3  -1  252.57   15.40
   9  -3  -1  253.27   15.60
   9  -3  -1  272.57   17.50
  -9   3   1  280.47   23.90
  -9   3   1  281.77   18.60
  -9   3   1  225.88   24.20
  -9   3   1  282.17   19.30
   8  -3  -1  197.38   12.00
   8  -3  -1  196.68   11.40
   8  -3  -1  173.78   11.70
   8  -3  -1  178.58   10.70
   8  -3  -1  156.38   13.20
   8  -3  -1  181.08   12.20
   8  -3  -1  210.38   11.40
   8  -3  -1  160.38   12.30
   8  -3  -1  179.98   11.80
  -8   3   1  200.68   13.80
  -8   3   1  177.68   14.00
  -8   3   1  167.98   18.10
  -8   3   1  131.39   17.50
   7  -3  -1    0.30    2.30
   7  -3  -1    1.60    2.30
   7  -3  -1   -1.60    2.10
   7  -3  -1    2.90    3.80
   7  -3  -1    2.60    1.80
   7  -3  -1    1.10    2.60
   7  -3  -1    3.60    2.80
   7  -3  -1    1.10    2.00
   7  -3  -1   -1.40    2.40
  -7   3   1   -2.50    3.40
  -7   3   1    0.60    2.60
  -7   3   1    0.60    2.10
  -7   3   1   -0.20    5.00
  -7   3   1    5.40    3.70
  -7   3   1   -0.90    4.20
   6  -3  -1    3.00    1.80
   6  -3  -1    4.90    1.70
   6  -3  -1    3.00    2.30
   6  -3  -1    3.70    1.90
   6  -3  -1    6.90    2.40
   6  -3  -1    4.50    2.00
   6  -3  -1    4.70    1.80
   6  -3  -1    8.40    2.20
   6  -3  -1   12.10    2.60
  -6   3   1    2.50    2.70
  -6   3   1    3.30    1.60
  -6   3   1    6.30    3.70
  -6   3   1    0.50    2.40
  -6   3   1    4.10    2.10
  -6   3   1   14.70    5.50
  -6   3   1    3.70    2.40
   5  -3  -1  344.57   18.40
   5  -3  -1  312.47   18.90
   5  -3  -1  364.16   18.50
   5  -3  -1  339.07   19.60
   5  -3  -1  338.27   18.50
   5  -3  -1  326.37   18.30
   5  -3  -1  338.67   17.00
   5  -3  -1  339.37   18.50
   5  -3  -1  313.37   18.30
   5  -3  -1  341.57   17.90
   5  -3  -1  320.57   17.80
  -5   3   1  350.36   18.80
  -5   3   1  343.07   17.80
  -5   3   1  342.67   18.90
  -5   3   1  320.77   18.40
  -5   3   1  317.97   18.50
  -5   3   1  340.87   20.60
  -5   3   1  319.27   20.90
   4  -3  -1  988.20   45.30
   4  -3  -1  887.11   45.40
   4  -3  -1  909.91   45.50
   4  -3  -1  828.22   45.40
   4  -3  -1  912.91   47.10
   4  -3  -1  863.31   45.40
   4  -3  -1  897.41   45.70
   4  -3  -1  901.01   46.20
   4  -3  -1  826.72   45.30
  -4   3   1  905.41   44.90
  -4   3   1  898.21   45.30
  -4   3   1  931.41   45.40
  -4   3   1  868.21   45.60
  -4   3   1  855.61   45.10
  -4   3   1  959.20   47.50
  -4   3   1  854.51   45.20
  -4   3   1  846.52   46.80
  -4   3   1  913.21   45.60
   3  -3  -1    3.50    1.40
   3  -3  -1   14.20    2.60
   3  -3  -1    5.10    1.70
   3  -3  -1    1.60    1.90
   3  -3  -1    4.80    1.70
   3  -3  -1    4.60    1.40
   3  -3  -1    4.50    1.60
   3  -3  -1    5.40    1.50
  -3   3   1    5.50    0.60
  -3   3   1    7.40    2.10
  -3   3   1    4.70    1.90
  -3   3   1    5.80    1.60
  -3   3   1    5.20    1.50
  -3   3   1    7.90    1.70
  -3   3   1    5.40    2.30
  -3   3   1    6.80    1.70
  -3   3   1   14.60    2.10
  -3   3   1    5.80    1.50
   2  -3  -1  134.09    8.00
   2  -3  -1  114.49    7.60
   2  -3  -1  128.59    8.20
   2  -3  -1  119.89    7.70
   2  -3  -1  122.39    8.30
   2  -3  -1  132.69    8.00
   2  -3  -1  133.09    8.40
   2  -3  -1  110.09    7.90
  -2   3   1  128.49    7.90
  -2   3   1  130.99    8.30
  -2   3   1  133.69    8.00
  -2   3   1  137.69    7.90
  -2   3   1  135.79    7.80
  -2   3   1  114.79    8.10
  -2   3   1  132.19    7.00
  -2   3   1  125.49    7.90
  -2   3   1  122.19    8.00
   1  -3  -1 2263.67  105.09
   1  -3  -1 2095.49  105.69
   1  -3  -1 2250.57  106.29
   1  -3  -1 2163.98  106.19
   1  -3  -1 2049.40  106.49
   1  -3  -1 2345.77  106.09
   1  -3  -1 2162.98  106.69
   1  -3  -1 1964.30  105.79
   1  -3  -1 2083.59  106.49
   1  -3  -1 2184.18  106.79
  -1   3   1 2012.50  106.09
  -1   3   1 1876.31  106.39
  -1   3   1 2177.88  106.69
  -1   3   1 2107.49  106.19
  -1   3   1 2244.18  106.19
  -1   3   1 2160.28  106.39
  -1   3   1 2016.90  106.39
  -1   3   1 2233.38  105.89
   0  -3  -1 2099.09  110.09
   0  -3  -1 2190.28  109.79
   0  -3  -1 2336.37  110.49
   0  -3  -1 2232.48  110.59
   0  -3  -1 2328.37  110.59
   0  -3  -1 2341.57  110.29
   0  -3  -1 2280.67  111.29
   0  -3  -1 2276.37  111.59
   0  -3  -1 2179.48  110.99
   0  -3  -1 2149.08  111.09
   0   3   1 2150.48  110.29
   0   3   1 2318.87  111.09
   0   3   1 2247.18  110.69
   0   3   1 2153.38  109.89
   0   3   1 2296.07  111.09
   0   3   1 2267.17  111.69
   0   3   1 2113.29  111.39
   0   3   1 2083.39  110.59
   0   3   1 2172.68  111.09
   0   3   1 2081.99  110.89
   0   3   1 2340.77  110.59
  -1  -3  -1  123.59    7.70
  -1  -3  -1  125.49    6.90
  -1  -3  -1  123.69    9.30
  -1  -3  -1  123.29    8.80
  -1  -3  -1  130.09    8.00
  -1  -3  -1  123.69    8.50
  -1  -3  -1  118.09    6.50
  -1  -3  -1  112.89    8.60
  -1  -3  -1  132.99    8.10
  -1  -3  -1  125.89    7.40
  -1  -3  -1  118.09    8.30
   1   3   1  118.69    8.00
   1   3   1  118.59    8.00
   1   3   1  115.49    8.10
   1   3   1  115.79    8.80
   1   3   1  103.89    8.80
   1   3   1  116.49    9.60
   1   3   1  120.79    8.60
   1   3   1  126.79    7.20
   1   3   1  118.19    8.30
   1   3   1  108.39    8.30
  -2  -3  -1 1474.35   77.49
  -2  -3  -1 1581.14   78.29
  -2  -3  -1 1565.84   79.19
  -2  -3  -1 1583.94   79.09
  -2  -3  -1 1542.75   76.89
  -2  -3  -1 1485.05   75.49
  -2  -3  -1 1554.64   76.29
  -2  -3  -1 1423.76   79.89
  -2  -3  -1 1537.05   76.19
  -2  -3  -1 1556.54   76.09
  -2  -3  -1 1528.05   77.99
   2   3   1 1594.84   80.19
   2   3   1 1652.43   77.49
   2   3   1 1525.85   78.49
   2   3   1 1546.05   75.79
   2   3   1 1546.45   78.09
   2   3   1 1287.77   80.19
   2   3   1 1510.85   77.29
   2   3   1 1575.64   77.99
   2   3   1 1451.65   77.29
  -3  -3  -1  176.28    9.20
  -3  -3  -1  159.38    9.80
  -3  -3  -1  179.18   10.80
  -3  -3  -1  175.08   14.20
  -3  -3  -1  164.78   12.20
  -3  -3  -1  177.78   11.50
  -3  -3  -1  162.38   12.40
  -3  -3  -1  176.28   10.90
   3   3   1  177.38   11.60
   3   3   1  166.58    9.50
   3   3   1  170.08   11.30
   3   3   1  149.79   11.80
   3   3   1  162.08   11.50
   3   3   1  154.08   11.40
   3   3   1  156.88   13.10
   3   3   1  189.58   11.40
   3   3   1  178.28   11.80
  -4  -3  -1  322.17   22.50
  -4  -3  -1  283.47   19.60
  -4  -3  -1  329.17   20.40
  -4  -3  -1  313.27   18.10
  -4  -3  -1  304.17   19.50
   4   3   1  297.47   18.60
   4   3   1  285.27   18.30
   4   3   1  269.07   17.70
   4   3   1  331.77   18.60
   4   3   1  280.77   16.70
   4   3   1  281.97   20.60
   4   3   1  295.57   17.80
   4   3   1  286.87   19.60
  -5  -3  -1   19.80    6.10
  -5  -3  -1    1.60    3.60
  -5  -3  -1   13.80    2.70
  -5  -3  -1   16.20    5.80
  -5  -3  -1   14.10    3.80
  -5  -3  -1   24.80    8.50
   5   3   1   14.00    4.30
   5   3   1   14.70    4.40
   5   3   1   11.90    3.80
   5   3   1   15.90    5.30
   5   3   1   17.40    5.20
   5   3   1    8.80    4.30
   5   3   1   11.80    4.10
  -6  -3  -1   72.49    6.60
  -6  -3  -1   74.09   14.50
  -6  -3  -1   99.29   12.70
   6   3   1  109.69    9.30
   6   3   1   82.19    9.40
   6   3   1   85.59    8.40
   6   3   1   89.89   11.00
   6   3   1   69.49    8.40
   6   3   1   90.29   13.50
  -7  -3  -1    8.20    8.50
  -7  -3  -1   44.30   13.80
   7   3   1   14.60    8.40
   7   3   1   11.00    4.90
 -11   4   1   11.10   12.00
  10  -4  -1  147.89   19.50
  10  -4  -1  165.08   16.10
  10  -4  -1  166.98   15.80
  10  -4  -1  160.48   12.00
 -10   4   1  167.78   16.20
 -10   4   1  160.98   21.60
   9  -4  -1  123.69   10.20
   9  -4  -1  149.88   12.90
   9  -4  -1  146.19   10.00
   9  -4  -1  126.99    9.20
   9  -4  -1  130.19   10.70
  -9   4   1   90.89   15.80
  -9   4   1  120.79   16.40
   8  -4  -1  330.17   19.30
   8  -4  -1  314.27   20.50
   8  -4  -1  291.47   19.10
   8  -4  -1  335.67   18.30
   8  -4  -1  352.26   19.30
   8  -4  -1  328.07   19.10
   8  -4  -1  330.57   18.90
  -8   4   1  355.16   20.80
  -8   4   1  332.07   20.00
  -8   4   1  315.17   24.20
  -8   4   1  239.38   22.30
   7  -4  -1   19.60    3.70
   7  -4  -1   26.80    3.80
   7  -4  -1   25.90    4.70
   7  -4  -1   23.80    4.50
   7  -4  -1   18.20    3.70
   7  -4  -1   20.80    3.80
   7  -4  -1   25.00    4.20
  -7   4   1   30.90    5.20
  -7   4   1   15.30    4.40
  -7   4   1   22.40    3.20
  -7   4   1   21.00    3.80
  -7   4   1   24.90    6.30
  -7   4   1   33.40    8.10
   6  -4  -1  438.96   24.80
   6  -4  -1  469.25   24.90
   6  -4  -1  413.36   24.00
   6  -4  -1  473.95   24.80
   6  -4  -1  456.75   25.60
   6  -4  -1  473.25   25.00
   6  -4  -1  483.05   25.20
   6  -4  -1  416.36   24.60
   6  -4  -1  449.46   24.10
  -6   4   1  456.15   24.80
  -6   4   1  489.95   27.70
  -6   4   1  444.26   27.80
  -6   4   1  425.16   24.80
   5  -4  -1  780.92   39.90
   5  -4  -1  760.02   39.40
   5  -4  -1  761.82   39.60
   5  -4  -1  692.43   38.70
   5  -4  -1  720.83   39.20
   5  -4  -1  858.61   42.10
   5  -4  -1  771.92   39.40
   5  -4  -1  776.52   39.70
  -5   4   1  711.43   38.90
  -5   4   1  776.22   39.70
  -5   4   1  769.72   41.60
  -5   4   1  762.22   41.30
  -5   4   1  760.12   38.30
  -5   4   1  720.03   38.30
  -5   4   1  776.92   39.20
  -5   4   1  765.12   38.60
  -5   4   1  705.13   38.60
   4  -4  -1  103.69    7.60
   4  -4  -1  123.39    8.00
   4  -4  -1  108.49    8.50
   4  -4  -1   92.19    8.00
   4  -4  -1  105.89    7.80
   4  -4  -1  107.59    8.60
   4  -4  -1  117.79    8.10
   4  -4  -1  125.49    7.60
   4  -4  -1  113.19    8.10
  -4   4   1  119.99    9.90
  -4   4   1  114.99    7.80
  -4   4   1  118.19    7.60
  -4   4   1   97.09    8.70
  -4   4   1  113.89    7.40
  -4   4   1  108.89    8.00
  -4   4   1  109.69    7.80
  -4   4   1  121.29    7.40
  -4   4   1  110.89    7.30
  -4   4   1  111.09    7.60
   3  -4  -1  833.02   43.80
   3  -4  -1  848.12   43.40
   3  -4  -1  867.71   44.00
   3  -4  -1  743.73   43.00
   3  -4  -1  785.22   43.00
   3  -4  -1  824.72   45.10
   3  -4  -1  823.62   43.60
   3  -4  -1  895.61   43.30
   3  -4  -1  880.21   43.50
  -3   4   1  844.72   43.10
  -3   4   1  871.61   44.10
  -3   4   1  867.11   43.50
  -3   4   1  854.91   43.30
  -3   4   1  847.92   43.50
  -3   4   1  849.72   43.20
  -3   4   1  774.72   44.20
   2  -4  -1  120.19    9.00
   2  -4  -1  137.99    8.90
   2  -4  -1  113.39    7.90
   2  -4  -1  126.49    8.40
   2  -4  -1  136.09    8.70
   2  -4  -1  143.89    9.30
   2  -4  -1  130.19    9.00
   2  -4  -1  131.99    8.50
   2  -4  -1  111.09    8.00
  -2   4   1  145.39    9.30
  -2   4   1  115.59    8.40
  -2   4   1  119.59    8.70
  -2   4   1  132.29    8.80
  -2   4   1  136.39    8.60
  -2   4   1  125.69    8.20
  -2   4   1  119.09    8.30
  -2   4   1  131.99    8.60
   1  -4  -1 2172.88  103.19
   1  -4  -1 2046.30  104.59
   1  -4  -1 2082.89  103.49
   1  -4  -1 2054.89  104.69
   1  -4  -1 2220.78  102.59
   1  -4  -1 2075.09  103.89
   1  -4  -1 2032.90  103.59
   1  -4  -1 2059.89  104.49
   1  -4  -1 2197.18  104.49
  -1   4   1 2013.90  103.69
  -1   4   1 2160.58  104.09
  -1   4   1 2035.00  104.49
  -1   4   1 1857.51  103.69
  -1   4   1 2093.99  104.39
  -1   4   1 2032.90  103.19
  -1   4   1 2132.39  104.29
  -1   4   1 2017.80  103.89
  -1   4   1 1995.80  104.49
   0  -4  -1    3.50    2.20
   0  -4  -1   -0.70    1.40
   0  -4  -1   -0.40    2.40
   0  -4  -1    0.70    0.50
   0  -4  -1    1.30    1.70
   0  -4  -1   -0.30    1.80
   0  -4  -1    0.80    1.10
   0  -4  -1    1.90    2.90
   0  -4  -1    0.70    1.90
   0  -4  -1    0.00    1.30
   0  -4  -1    0.60    2.30
   0   4   1    2.60    1.90
   0   4   1    8.50    2.90
   0   4   1    0.70    2.00
   0   4   1   -1.30    1.30
   0   4   1    1.70    1.70
   0   4   1    0.20    1.60
   0   4   1    0.00    2.30
   0   4   1   -2.50    2.30
   0   4   1   -0.60    1.50
   0   4   1    1.40    2.00
   0   4   1    1.30    2.80
  -1  -4  -1  273.27   15.40
  -1  -4  -1  263.37   15.90
  -1  -4  -1  308.07   16.60
  -1  -4  -1  262.77   16.10
  -1  -4  -1  287.27   16.80
  -1  -4  -1  251.67   15.90
  -1  -4  -1  291.37   14.70
   1   4   1  271.17   17.10
   1   4   1  279.07   16.40
   1   4   1  249.08   16.50
   1   4   1  277.57   15.00
   1   4   1  273.87   18.30
   1   4   1  282.67   16.50
   1   4   1  264.07   16.30
   1   4   1  289.57   16.90
   1   4   1  256.27   15.90
   1   4   1  239.38   17.10
  -2  -4  -1 1523.95   73.49
  -2  -4  -1 1383.36   72.09
  -2  -4  -1 1492.65   73.59
  -2  -4  -1 1451.75   72.49
  -2  -4  -1 1492.05   71.29
  -2  -4  -1 1356.66   71.49
  -2  -4  -1 1471.95   70.49
   2   4   1 1256.47   74.29
   2   4   1 1425.96   73.79
   2   4   1 1362.46   72.59
   2   4   1 1492.35   73.59
   2   4   1 1234.28   72.89
   2   4   1 1429.36   70.89
   2   4   1 1480.15   72.99
  -3  -4  -1  300.07   15.30
  -3  -4  -1  289.37   15.80
  -3  -4  -1  283.17   17.80
  -3  -4  -1  297.07   18.90
  -3  -4  -1  280.17   15.40
   3   4   1  259.47   18.60
   3   4   1  304.87   17.80
   3   4   1  270.27   17.70
   3   4   1  274.37   18.00
   3   4   1  285.27   15.10
   3   4   1  302.57   18.40
   3   4   1  279.87   17.70
   3   4   1  238.58   19.30
  -4  -4  -1  568.84   31.50
  -4  -4  -1  498.05   32.70
  -4  -4  -1  570.64   30.70
  -4  -4  -1  590.44   29.40
   4   4   1  564.84   32.00
   4   4   1  575.24   31.50
   4   4   1  558.64   31.70
   4   4   1  506.95   34.20
   4   4   1  571.54   32.70
   4   4   1  544.25   31.80
  -5  -4  -1  209.68   17.10
  -5  -4  -1  214.48   12.70
   5   4   1  217.68   15.70
   5   4   1  216.28   19.50
   5   4   1  233.78   15.90
   5   4   1  200.18   15.00
   5   4   1  185.68   18.30
   5   4   1  219.38   16.30
  -6  -4  -1   54.59   10.50
   6   4   1   60.89    8.10
   6   4   1   50.09    7.50
   6   4   1   55.19   10.20
   6   4   1   37.10   11.50
   6   4   1   60.79    9.40
   7   4   1  109.59   15.00
   7   4   1   95.09   11.50
  10  -5  -1  128.89   13.90
  10  -5  -1  113.99   10.30
  10  -5  -1  110.79   12.10
  10  -5  -1  111.99   11.00
 -10   5   1  120.19   18.90
 -10   5   1  103.99   17.10
 -10   5   1  112.29   13.20
   9  -5  -1    6.40    3.50
   9  -5  -1    4.40    3.80
   9  -5  -1   -0.60    4.00
   9  -5  -1    1.10    4.80
   9  -5  -1    1.70    5.00
   9  -5  -1   -0.90    4.20
  -9   5   1   -0.10    9.60
  -9   5   1    1.10    7.90
  -9   5   1    4.00    5.20
  -9   5   1    0.50    5.80
   8  -5  -1  563.64   32.80
   8  -5  -1  598.34   32.30
   8  -5  -1  598.94   31.40
   8  -5  -1  540.85   32.10
   8  -5  -1  570.04   32.00
   8  -5  -1  598.64   33.80
   8  -5  -1  625.34   32.90
  -8   5   1  581.94   32.50
  -8   5   1  621.34   32.70
  -8   5   1  530.35   36.10
  -8   5   1  631.84   32.60
  -8   5   1  552.04   36.50
   7  -5  -1  545.95   31.10
   7  -5  -1  552.44   30.80
   7  -5  -1  565.14   29.50
   7  -5  -1  507.45   30.00
   7  -5  -1  601.54   30.20
   7  -5  -1  531.65   30.50
  -7   5   1  540.45   33.50
  -7   5   1  546.05   29.50
  -7   5   1  532.55   29.90
  -7   5   1  557.64   29.00
  -7   5   1  532.35   33.10
   6  -5  -1   89.49    7.00
   6  -5  -1   94.59    8.60
   6  -5  -1   98.29    7.60
   6  -5  -1   96.49    8.30
   6  -5  -1   95.29    7.70
   6  -5  -1   91.09    7.50
  -6   5   1  100.29    6.70
  -6   5   1   90.69    6.00
  -6   5   1   94.79    7.50
  -6   5   1   73.49    9.60
  -6   5   1   94.19    9.60
  -6   5   1   95.09    7.30
  -6   5   1   92.99    7.00
   5  -5  -1  180.78   12.20
   5  -5  -1  192.58   12.90
   5  -5  -1  200.88   12.30
   5  -5  -1  183.38   11.80
   5  -5  -1  186.78   12.90
   5  -5  -1  174.88   12.10
  -5   5   1  212.58   11.90
  -5   5   1  175.28   13.40
  -5   5   1  181.08   11.70
  -5   5   1  198.58   11.80
  -5   5   1  184.38   11.50
  -5   5   1  207.28   14.20
  -5   5   1  209.88   12.30
   4  -5  -1    0.40    1.60
   4  -5  -1    0.80    2.60
   4  -5  -1    0.30    1.70
   4  -5  -1    0.70    2.50
   4  -5  -1    0.60    1.90
  -4   5   1    0.40    1.90
  -4   5   1    1.30    0.50
  -4   5   1   -0.90    2.20
  -4   5   1    0.30    2.00
  -4   5   1    1.40    1.90
  -4   5   1   -2.10    2.30
  -4   5   1    0.30    0.70
   3  -5  -1    8.50    2.80
   3  -5  -1    6.40    2.00
   3  -5  -1    7.50    3.10
   3  -5  -1    8.30    2.00
   3  -5  -1    8.90    3.40
   3  -5  -1    7.30    3.20
   3  -5  -1    4.60    2.10
   3  -5  -1    5.10    3.00
   3  -5  -1    9.70    3.20
  -3   5   1    9.10    2.90
  -3   5   1    7.90    2.80
  -3   5   1   12.70    3.10
  -3   5   1    9.00    1.70
  -3   5   1    8.60    3.20
  -3   5   1    7.40    2.50
  -3   5   1    7.10    2.50
   2  -5  -1   90.89    4.80
   2  -5  -1   81.09    8.00
   2  -5  -1   81.09    6.60
   2  -5  -1   87.99    7.50
   2  -5  -1   84.59    7.00
   2  -5  -1   89.99    8.30
   2  -5  -1   85.49    7.10
   2  -5  -1   86.79    7.20
   2  -5  -1   91.89    7.50
   2  -5  -1   97.39    6.00
   2  -5  -1   84.49    7.90
  -2   5   1   96.49    7.60
  -2   5   1   85.89    6.80
  -2   5   1   87.49    7.70
  -2   5   1   94.29    7.40
  -2   5   1   79.29    7.10
  -2   5   1   82.79    7.80
  -2   5   1   85.49    7.20
  -2   5   1   93.69    7.60
   1  -5  -1  335.97   19.90
   1  -5  -1  351.16   20.90
   1  -5  -1  367.26   21.00
   1  -5  -1  362.36   18.70
   1  -5  -1  369.56   19.50
   1  -5  -1  381.86   21.10
   1  -5  -1  343.17   21.40
   1  -5  -1  389.06   20.70
   1  -5  -1  323.37   21.70
  -1   5   1  386.76   22.00
  -1   5   1  361.26   21.10
  -1   5   1  375.16   21.30
  -1   5   1  370.06   20.30
  -1   5   1  368.46   22.10
  -1   5   1  370.96   21.40
  -1   5   1  357.66   21.30
  -1   5   1  391.66   23.30
   0  -5  -1  653.33   38.00
   0  -5  -1  801.02   39.60
   0  -5  -1  783.32   37.90
   0  -5  -1  681.53   38.10
   0  -5  -1  657.33   37.50
   0  -5  -1  734.83   38.50
   0  -5  -1  736.33   37.10
   0   5   1  744.23   40.00
   0   5   1  632.54   38.30
   0   5   1  777.12   39.60
   0   5   1  698.13   37.30
   0   5   1  661.23   38.80
   0   5   1  717.93   40.10
   0   5   1  708.33   39.60
   0   5   1  706.93   38.70
   0   5   1  784.22   38.30
  -1  -5  -1  161.48   12.20
  -1  -5  -1  163.08   11.70
  -1  -5  -1  158.08   11.70
  -1  -5  -1  173.48   10.80
  -1  -5  -1  180.58   10.10
  -1  -5  -1  152.48   11.50
  -1  -5  -1  163.58   11.70
   1   5   1  183.88   12.70
   1   5   1  178.88   13.60
   1   5   1  163.08   12.50
   1   5   1  168.08   12.10
   1   5   1  170.48   13.20
   1   5   1  162.08   12.00
   1   5   1  175.48   10.60
  -2  -5  -1  690.23   34.30
  -2  -5  -1  678.13   37.50
  -2  -5  -1  666.73   35.10
  -2  -5  -1  669.23   35.10
  -2  -5  -1  690.23   36.70
  -2  -5  -1  655.73   35.60
  -2  -5  -1  713.73   37.70
   2   5   1  669.73   36.70
   2   5   1  628.84   37.50
   2   5   1  657.73   39.30
   2   5   1  725.73   37.50
   2   5   1  647.34   34.70
   2   5   1  615.14   37.30
   2   5   1  692.03   37.40
  -3  -5  -1  609.94   31.90
  -3  -5  -1  641.34   35.70
  -3  -5  -1  642.44   31.70
  -3  -5  -1  645.34   35.10
  -3  -5  -1  635.34   32.30
   3   5   1  576.44   37.80
   3   5   1  650.13   34.70
   3   5   1  590.24   36.50
   3   5   1  564.44   36.80
   3   5   1  559.64   34.50
   3   5   1  620.34   34.60
   3   5   1  544.65   34.70
   3   5   1  623.24   31.40
  -4  -5  -1  260.77   15.20
  -4  -5  -1  248.28   18.90
   4   5   1  241.08   17.90
   4   5   1  270.47   18.30
   4   5   1  253.97   17.70
   4   5   1  260.27   21.10
   4   5   1  252.97   18.10
   4   5   1  289.37   18.80
  -5  -5  -1   11.10    3.70
  -5  -5  -1   25.40    8.40
   5   5   1   25.40    7.00
   5   5   1    4.80    8.70
   5   5   1   17.00    5.90
   5   5   1   18.50    7.20
   5   5   1   15.40    6.00
  -6  -5  -1   19.00    9.60
   6   5   1    3.80   11.10
   6   5   1   11.00    9.60
   6   5   1   21.00    7.90
   6   5   1   21.10    9.30
   6   5   1   20.10    9.60
   7   5   1    8.30   14.20
 -11   6   1   22.40   19.30
  10  -6  -1   23.50    6.60
  10  -6  -1   24.20    6.50
  10  -6  -1   42.30    6.80
  10  -6  -1   37.60    9.30
  10  -6  -1   29.20    5.90
 -10   6   1    4.60    7.50
 -10   6   1   33.50   12.10
 -10   6   1   37.60   13.00
   9  -6  -1    9.00    4.60
   9  -6  -1   16.10    4.30
   9  -6  -1   16.10    5.40
   9  -6  -1   18.40    6.30
   9  -6  -1    7.60    4.70
  -9   6   1   -4.80    4.80
  -9   6   1   13.00   10.30
  -9   6   1   10.90    9.00
  -9   6   1    4.20    5.60
   8  -6  -1   27.20    5.30
   8  -6  -1   37.30    5.60
   8  -6  -1   30.30    7.50
   8  -6  -1   29.60    4.70
   8  -6  -1   26.80    6.10
   8  -6  -1   31.80    5.40
  -8   6   1   34.40    8.50
  -8   6   1   26.00    5.50
  -8   6   1   26.00    4.60
  -8   6   1   30.60    8.80
  -8   6   1   18.90    4.50
   7  -6  -1   98.99   10.10
   7  -6  -1  110.09    8.90
   7  -6  -1  110.69   13.70
   7  -6  -1  112.19    8.40
   7  -6  -1  106.49   11.00
   7  -6  -1  104.69    9.00
  -7   6   1  105.39    8.50
  -7   6   1  105.39   12.70
  -7   6   1  109.99    8.50
   6  -6  -1 1132.59   59.39
   6  -6  -1 1060.59   59.79
   6  -6  -1 1177.88   60.19
   6  -6  -1 1161.48   60.99
   6  -6  -1 1161.68   60.09
   6  -6  -1 1126.59   61.09
  -6   6   1 1262.07   59.99
  -6   6   1 1149.89   58.59
  -6   6   1 1145.49   61.89
  -6   6   1 1140.79   59.19
  -6   6   1 1179.18   62.49
  -6   6   1 1137.69   58.79
   5  -6  -1  545.55   30.90
   5  -6  -1  495.05   28.20
   5  -6  -1  494.95   28.20
   5  -6  -1  506.95   27.80
   5  -6  -1  497.15   29.30
   5  -6  -1  499.35   28.50
  -5   6   1  553.04   28.50
  -5   6   1  482.85   27.80
  -5   6   1  499.15   30.00
  -5   6   1  525.55   28.90
  -5   6   1  470.05   29.10
  -5   6   1  498.25   27.70
   4  -6  -1  506.55   28.10
   4  -6  -1  567.24   29.60
   4  -6  -1  544.05   30.10
   4  -6  -1  531.65   28.60
   4  -6  -1  492.35   28.20
   4  -6  -1  473.05   28.50
   4  -6  -1  502.35   29.90
  -4   6   1  507.15   26.20
  -4   6   1  518.65   28.90
  -4   6   1  525.05   28.60
  -4   6   1  501.55   28.30
  -4   6   1  508.95   29.50
  -4   6   1  492.25   26.90
  -4   6   1  581.04   30.90
   3  -6  -1 1642.94   83.79
   3  -6  -1 1802.42   82.19
   3  -6  -1 1675.23   83.69
   3  -6  -1 1471.85   81.69
   3  -6  -1 1613.44   82.99
   3  -6  -1 1520.95   82.29
   3  -6  -1 1574.44   80.89
  -3   6   1 1483.05   81.99
  -3   6   1 1616.54   82.49
  -3   6   1 1759.12   83.69
  -3   6   1 1577.04   80.99
   2  -6  -1  121.99    9.10
   2  -6  -1  127.79    8.10
   2  -6  -1  129.19   10.10
   2  -6  -1  167.48   10.20
   2  -6  -1  125.29   11.20
   2  -6  -1  124.69   10.40
  -2   6   1  152.28   11.30
  -2   6   1  141.79   10.70
  -2   6   1  130.19   10.70
  -2   6   1  133.59   10.30
  -2   6   1  138.39   10.20
   1  -6  -1  154.58   10.90
   1  -6  -1  175.98   10.10
   1  -6  -1  160.08   10.50
   1  -6  -1  158.88    8.40
   1  -6  -1  140.19   11.90
   1  -6  -1  170.98   11.80
  -1   6   1  163.28   12.10
  -1   6   1  175.48   12.80
  -1   6   1  157.08   13.00
  -1   6   1  175.18   12.00
  -1   6   1  153.68   12.10
   0  -6  -1  836.22   44.60
   0  -6  -1  743.63   44.10
   0  -6  -1  836.92   46.30
   0  -6  -1  902.81   45.80
   0  -6  -1  867.21   43.80
   0   6   1  851.41   46.50
   0   6   1  869.91   45.20
   0   6   1  800.12   45.80
   0   6   1  950.50   47.80
   0   6   1  801.72   45.70
   0   6   1  868.01   46.40
  -1  -6  -1    1.80    2.00
  -1  -6  -1    1.50    4.00
  -1  -6  -1    0.30    2.40
  -1  -6  -1   -2.30    3.10
  -1  -6  -1   -1.10    3.40
   1   6   1   -2.20    3.10
   1   6   1    1.70    4.50
   1   6   1   -1.10    3.10
   1   6   1    3.80    3.60
   1   6   1   -0.20    3.40
   1   6   1   -3.80    3.30
   1   6   1    1.30    3.20
  -2  -6  -1  856.21   44.60
  -2  -6  -1  828.72   45.40
  -2  -6  -1  831.72   42.60
  -2  -6  -1  836.22   41.50
  -2  -6  -1  835.42   42.70
  -2  -6  -1  760.62   44.60
   2   6   1  813.72   42.30
   2   6   1  832.12   44.50
   2   6   1  669.73   46.10
   2   6   1  790.82   45.00
   2   6   1  878.41   45.60
  -3  -6  -1  345.77   22.60
  -3  -6  -1  300.67   20.40
  -3  -6  -1  283.67   17.00
  -3  -6  -1  296.17   16.60
   3   6   1  296.17   25.90
   3   6   1  244.98   21.30
   3   6   1  335.07   20.20
   3   6   1  281.57   20.30
   3   6   1  252.97   19.50
   3   6   1  309.37   20.70
  -4  -6  -1  108.89    8.50
  -4  -6  -1   75.69   11.90
   4   6   1   85.39   14.10
   4   6   1  116.89   12.80
   4   6   1   95.39   11.80
   4   6   1   80.09   12.40
   4   6   1  113.69   12.00
  -5  -6  -1  156.08   17.30
   5   6   1  113.99   14.80
   5   6   1  116.79   14.30
   5   6   1  144.79   19.20
   5   6   1  125.99   13.90
   5   6   1  157.88   14.50
 -11   7   1   16.20   20.00
  10  -7  -1   26.30    6.30
  10  -7  -1   18.50    7.10
  10  -7  -1   22.50    6.90
  10  -7  -1   25.20    6.60
 -10   7   1   38.50   15.50
   9  -7  -1   31.40    7.50
   9  -7  -1   31.30    6.20
   9  -7  -1   24.60    5.40
   9  -7  -1   35.20    6.70
   9  -7  -1   29.20    5.90
  -9   7   1   33.20   11.00
  -9   7   1   18.70   10.60
  -9   7   1    1.80    6.40
   8  -7  -1    4.70    3.60
   8  -7  -1    3.80    3.90
   8  -7  -1    9.80    4.40
   8  -7  -1    7.20    4.90
   8  -7  -1    5.90    4.10
   8  -7  -1    3.90    9.70
  -8   7   1    5.80    7.00
  -8   7   1    1.40    7.20
  -8   7   1    1.20    4.70
  -8   7   1    1.50    4.40
   7  -7  -1   11.70    4.20
   7  -7  -1    2.70    5.60
   7  -7  -1    0.80    3.30
   7  -7  -1    2.00    3.30
   7  -7  -1    4.60    3.10
  -7   7   1    2.60    3.00
  -7   7   1    7.60    5.70
  -7   7   1   -0.70    4.00
  -7   7   1    1.20    3.50
  -7   7   1    1.10    5.80
  -7   7   1    3.00    3.70
  -7   7   1    6.50    3.90
   6  -7  -1  616.74   35.50
   6  -7  -1  653.73   37.90
   6  -7  -1  621.64   36.90
   6  -7  -1  702.63   35.40
   6  -7  -1  566.64   35.20
   6  -7  -1  596.64   35.50
  -6   7   1  649.74   38.00
  -6   7   1  668.13   34.70
  -6   7   1  681.93   35.70
  -6   7   1  666.33   34.50
  -6   7   1  665.03   35.10
  -6   7   1  605.04   34.90
  -6   7   1  635.34   37.10
   5  -7  -1   16.10    4.70
   5  -7  -1   20.50    4.70
   5  -7  -1    5.10    5.50
   5  -7  -1   19.00    4.00
   5  -7  -1   21.10    4.30
  -5   7   1   22.50    4.50
  -5   7   1   15.00    5.70
  -5   7   1   17.10    4.10
  -5   7   1   14.10    4.30
  -5   7   1    7.20    4.60
   4  -7  -1    0.80    2.90
   4  -7  -1    7.00    3.50
   4  -7  -1   -3.00    5.00
   4  -7  -1    2.10    2.60
   4  -7  -1    3.10    3.40
   4  -7  -1    3.80    2.80
  -4   7   1    3.90    2.80
  -4   7   1    1.30    1.70
  -4   7   1    1.90    4.10
  -4   7   1    4.90    3.20
  -4   7   1    2.10    3.40
  -4   7   1    2.30    3.30
  -4   7   1    5.50    3.10
   3  -7  -1   32.30    5.80
   3  -7  -1   38.20    5.80
   3  -7  -1   28.00    6.90
   3  -7  -1   31.50    5.10
   3  -7  -1   39.00    4.60
   3  -7  -1   37.10    5.40
  -3   7   1   40.50    6.20
  -3   7   1   23.10    5.80
  -3   7   1   38.90    5.60
  -3   7   1   45.20    6.50
  -3   7   1   34.00    6.00
   2  -7  -1 2389.16  122.29
   2  -7  -1 2385.56  123.09
   2  -7  -1 2582.34  118.79
   2  -7  -1 2421.86  121.59
   2  -7  -1 2333.47  120.89
  -2   7   1 2506.85  123.79
  -2   7   1 2277.37  122.09
  -2   7   1 2349.76  122.89
  -2   7   1 2380.16  122.69
   1  -7  -1  121.99   10.60
   1  -7  -1  143.09   11.60
   1  -7  -1  120.09    9.70
   1  -7  -1  132.49    9.30
   1  -7  -1  125.69    8.70
  -1   7   1  114.89   11.00
  -1   7   1  134.59   11.10
  -1   7   1  124.09   11.10
  -1   7   1  131.29   12.10
   0  -7  -1  116.09    9.40
   0  -7  -1  116.79    8.20
   0  -7  -1  118.89   11.20
   0  -7  -1  121.29    9.10
   0  -7  -1  108.59   10.20
   0   7   1  127.99   11.40
   0   7   1   99.79   10.60
   0   7   1  120.19   11.90
   0   7   1  113.39   11.80
   0   7   1   91.89   10.00
  -1  -7  -1    4.10    2.70
  -1  -7  -1    7.20    3.10
  -1  -7  -1    3.40    4.70
  -1  -7  -1    5.20    3.40
  -1  -7  -1    2.20    4.00
  -1  -7  -1   -0.80    4.50
   1   7   1    7.60    4.50
   1   7   1   -0.50    5.40
   1   7   1    0.20    3.80
   1   7   1    4.20    4.50
  -2  -7  -1    5.30    5.80
  -2  -7  -1   15.20    3.10
  -2  -7  -1   22.00    6.00
  -2  -7  -1   21.40    4.50
  -2  -7  -1   36.10    8.30
   2   7   1   23.10    5.90
   2   7   1   19.50    8.10
   2   7   1   18.80    6.30
   2   7   1   14.10    5.80
   2   7   1    7.40    6.10
  -3  -7  -1   14.30    7.50
  -3  -7  -1   -1.70    7.50
  -3  -7  -1   23.30    4.50
   3   7   1   32.70    9.70
   3   7   1   25.30    7.00
   3   7   1   26.10    7.90
   3   7   1   32.90    7.80
   3   7   1   26.30    7.60
  -4  -7  -1  151.18   11.30
   4   7   1  132.99   14.70
   4   7   1  145.19   18.90
   4   7   1  129.79   14.60
   4   7   1  158.08   15.30
  10  -8  -1    2.10    6.10
  10  -8  -1   -1.00    6.20
  10  -8  -1    2.20    6.40
 -10   8   1    4.40   14.70
   9  -8  -1    3.30    5.20
   9  -8  -1   -2.10    5.00
   9  -8  -1    4.40    6.40
   9  -8  -1   10.90    5.20
   9  -8  -1    5.20    5.80
  -9   8   1    3.50   10.70
  -9   8   1    4.60    9.40
   8  -8  -1   36.00    6.60
   8  -8  -1   28.80    6.40
   8  -8  -1   35.20    6.50
   8  -8  -1   35.70    6.50
  -8   8   1   31.40    9.40
  -8   8   1   42.20   10.20
   7  -8  -1   36.20    6.50
   7  -8  -1   42.00    6.10
   7  -8  -1   46.60    6.90
   7  -8  -1   46.70    7.10
  -7   8   1   45.30    9.40
  -7   8   1   34.30    6.30
  -7   8   1   43.00    6.50
  -7   8   1   31.80    5.50
  -7   8   1   31.80    8.30
   6  -8  -1  118.09   11.10
   6  -8  -1  121.29   10.80
   6  -8  -1  137.79   10.70
   6  -8  -1  124.09   11.50
   6  -8  -1  124.59   14.50
  -6   8   1  120.39   14.30
  -6   8   1  124.79   12.80
  -6   8   1  133.09   11.20
  -6   8   1  136.29   10.60
   5  -8  -1   62.99    8.60
   5  -8  -1   66.59    8.10
   5  -8  -1   72.49    8.90
  -5   8   1   64.99   10.20
  -5   8   1   66.29    4.50
  -5   8   1   76.39    8.70
  -5   8   1   68.69    8.80
  -5   8   1   65.99    8.40
   4  -8  -1  427.16   27.90
   4  -8  -1  472.75   29.60
   4  -8  -1  489.35   27.00
   4  -8  -1  530.75   29.50
   4  -8  -1  445.56   29.50
  -4   8   1  538.05   29.30
  -4   8   1  524.55   26.30
  -4   8   1  529.85   29.80
  -4   8   1  492.65   28.70
  -4   8   1  433.16   29.50
  -4   8   1  487.15   27.80
   3  -8  -1   23.20    5.80
   3  -8  -1   31.30    4.20
   3  -8  -1   27.40    6.00
   3  -8  -1   27.60    5.10
   3  -8  -1   26.80    5.90
  -3   8   1   26.30    6.60
  -3   8   1   31.00    6.60
  -3   8   1   29.00    5.90
  -3   8   1   23.80    5.50
   2  -8  -1   15.20    4.90
   2  -8  -1   13.30    5.40
   2  -8  -1   15.50    4.30
   2  -8  -1   18.70    2.50
  -2   8   1   13.20    4.80
  -2   8   1    8.90    5.10
  -2   8   1    7.50    6.40
  -2   8   1   13.70    5.00
   1  -8  -1   36.70    4.90
   1  -8  -1   47.30    7.80
   1  -8  -1   29.10    5.50
   1  -8  -1   26.20    4.70
   1  -8  -1   41.90    7.70
  -1   8   1   26.00    7.00
  -1   8   1   35.20    7.40
  -1   8   1   42.60    7.40
  -1   8   1   41.20    7.70
   0  -8  -1  133.79    9.90
   0  -8  -1  130.29   10.80
   0  -8  -1  131.99   10.90
   0  -8  -1  129.89   13.00
   0   8   1  124.49   12.70
   0   8   1  133.29   12.60
   0   8   1  153.28   14.50
   0   8   1  135.19   13.00
  -1  -8  -1   13.40    4.60
  -1  -8  -1   25.30    5.60
  -1  -8  -1   -1.80    6.10
  -1  -8  -1   20.10    6.00
  -1  -8  -1    7.70    6.70
  -1  -8  -1   15.40    4.00
   1   8   1   19.00    6.50
   1   8   1   22.00    7.20
   1   8   1   22.70    6.70
   1   8   1   15.70    6.50
  -2  -8  -1  308.27   19.50
   2   8   1  301.87   25.80
   2   8   1  341.17   23.50
   2   8   1  323.67   26.40
   2   8   1  341.67   24.20
  -3  -8  -1  127.39   10.80
  -3  -8  -1  123.09   15.40
   3   8   1  139.39   14.80
   3   8   1  123.69   15.30
   3   8   1   97.79   18.50
   3   8   1  110.79   14.70
   3   8   1  122.19   13.80
  10  -9  -1   26.20    7.70
   9  -9  -1  112.79   12.70
   9  -9  -1   90.39   18.30
   9  -9  -1  119.69   12.40
   9  -9  -1  126.29   16.30
   9  -9  -1  115.79   11.00
  -9   9   1   92.09   18.20
   8  -9  -1   66.49    9.40
   8  -9  -1   72.29    9.60
   8  -9  -1   69.79    8.50
  -8   9   1    4.90    7.00
  -8   9   1    2.80    6.40
  -8   9   1   -1.20   10.00
   7  -9  -1   41.80    7.90
   7  -9  -1   45.70    7.70
   7  -9  -1   37.10    6.50
   7  -9  -1   41.20    7.70
  -7   9   1   42.00   10.40
  -7   9   1   32.40    9.30
  -7   9   1   41.30    7.50
  -7   9   1   39.30    6.80
   6  -9  -1   24.90    6.40
   6  -9  -1   31.50    6.00
   6  -9  -1   35.50    6.80
   6  -9  -1   35.40    7.00
  -6   9   1   26.40    6.40
  -6   9   1   40.60    9.90
  -6   9   1   35.70    9.10
  -6   9   1   40.30    8.00
   5  -9  -1    5.30    4.10
   5  -9  -1    0.10    4.20
   5  -9  -1    5.30    4.10
   5  -9  -1    3.90    4.70
  -5   9   1    4.70    5.20
  -5   9   1   -2.30    4.80
  -5   9   1    3.10    6.70
  -5   9   1    1.10    2.50
  -5   9   1    5.10    5.20
  -5   9   1    1.20    4.80
   4  -9  -1  133.39   11.00
   4  -9  -1  114.99   10.00
   4  -9  -1  118.19   12.20
   4  -9  -1  127.39   18.90
   4  -9  -1  113.29   10.50
  -4   9   1  128.99   12.20
  -4   9   1  115.09   13.70
  -4   9   1  121.89    9.20
  -4   9   1  126.89   12.20
  -4   9   1  111.79   11.10
   3  -9  -1  271.37   19.90
   3  -9  -1  257.17   18.50
   3  -9  -1  294.07   18.40
   3  -9  -1  289.17   20.80
  -3   9   1  280.17   20.40
  -3   9   1  251.27   20.50
  -3   9   1  302.97   20.70
  -3   9   1  316.17   20.30
   2  -9  -1  404.16   25.80
   2  -9  -1  368.86   26.30
   2  -9  -1  370.36   24.30
   2  -9  -1  350.76   23.30
  -2   9   1  424.86   26.10
  -2   9   1  413.26   26.70
  -2   9   1  425.36   27.60
  -2   9   1  413.46   26.40
   1  -9  -1  255.87   15.80
   1  -9  -1  217.58   16.80
   1  -9  -1  251.37   18.80
  -1   9   1  231.78   20.10
  -1   9   1  238.28   18.40
  -1   9   1  222.28   18.70
  -1   9   1  235.98   18.90
   0  -9  -1    3.80    5.30
   0  -9  -1   -3.00    7.00
   0  -9  -1   -1.90    3.80
   0  -9  -1    6.00    7.10
   0  -9  -1    2.60    5.10
   0   9   1    4.70    7.10
   0   9   1   -2.90    6.50
   0   9   1    2.10    7.50
   0   9   1    3.40    6.80
  -1  -9  -1   43.80    7.30
  -1  -9  -1   35.70    8.30
  -1  -9  -1   50.19    8.00
  -1  -9  -1   47.20   11.40
   1   9   1   26.30    9.20
   1   9   1   57.59   10.50
   1   9   1   51.49   12.20
   1   9   1   60.09   12.60
  -2  -9  -1    9.70    8.30
  -2  -9  -1    3.50    6.80
  -2  -9  -1    1.90    6.10
  -2  -9  -1  -10.90   10.40
  -3  -9  -1   13.60    9.00
   8 -10  -1  430.66   25.70
   8 -10  -1  358.76   26.10
   8 -10  -1  408.16   26.20
   8 -10  -1  370.76   26.40
  -8  10   1  384.66   32.60
   7 -10  -1   32.00   13.10
   7 -10  -1   37.20    7.90
   7 -10  -1   40.50    9.00
  -7  10   1    1.80    9.90
  -7  10   1   36.00    8.10
  -7  10   1   41.40   11.30
   6 -10  -1  737.13   44.90
   6 -10  -1  759.42   44.40
   6 -10  -1  791.32   43.30
   6 -10  -1  690.43   43.10
  -6  10   1  761.42   47.40
  -6  10   1  833.22   44.80
  -6  10   1  758.12   43.00
   5 -10  -1    3.60    5.50
   5 -10  -1    0.40    4.50
   5 -10  -1   -4.00    4.60
   5 -10  -1    2.30    6.00
  -5  10   1    0.60    3.60
  -5  10   1   -2.70    7.00
  -5  10   1    5.40    6.60
  -5  10   1    3.70    8.20
  -5  10   1    0.80    6.40
  -5  10   1   -0.30    6.40
   4 -10  -1    5.80    5.70
   4 -10  -1    8.90    7.00
   4 -10  -1    8.00    5.10
   4 -10  -1   13.30    6.40
  -4  10   1    7.80    7.20
  -4  10   1    1.60    4.60
  -4  10   1    8.00    6.60
  -4  10   1   -0.30    6.40
  -4  10   1    8.90    6.80
   3 -10  -1    5.60    6.70
   3 -10  -1    3.60    6.60
   3 -10  -1    7.50    5.10
   3 -10  -1    8.80    5.60
  -3  10   1    6.00    7.50
  -3  10   1    6.80    7.00
  -3  10   1    9.80    5.60
  -3  10   1    5.50    7.30
  -3  10   1   16.10    7.60
   2 -10  -1   93.19   10.90
   2 -10  -1   86.99   10.00
   2 -10  -1   96.99   20.30
   2 -10  -1  106.59   14.50
  -2  10   1   88.99   12.70
  -2  10   1   89.09   12.80
  -2  10   1   85.89   14.00
  -2  10   1   80.69   14.60
   1 -10  -1   53.79   10.90
   1 -10  -1   47.00    8.30
   1 -10  -1   62.59    8.30
  -1  10   1   49.10   10.40
  -1  10   1   55.69   11.10
  -1  10   1   69.39   11.50
  -1  10   1   46.80   11.60
   0 -10  -1  509.65   34.50
   0 -10  -1  533.85   30.10
   0 -10  -1  487.55   28.90
   0 -10  -1  485.35   36.40
   0  10   1  508.65   34.50
  -1 -10  -1   91.89   17.00
  -7  11   1    0.90   10.50
  -7  11   1   -6.80    9.00
  -7  11   1    6.10    8.70
   6 -11  -1    0.80    7.60
  -6  11   1   -5.70    8.60
  -6  11   1    0.20    8.90
   5 -11  -1  119.59   15.20
   5 -11  -1  139.99   13.50
   5 -11  -1  153.08   14.10
   5 -11  -1  140.69   17.40
  -5  11   1  147.49   16.50
  -5  11   1  148.19   17.40
  -5  11   1  143.09   18.90
  -5  11   1  126.99   17.60
   4 -11  -1   21.90    8.30
   4 -11  -1   28.00    9.70
   4 -11  -1   29.90    9.50
   4 -11  -1   20.10    7.20
  -4  11   1   25.40   10.20
  -4  11   1   40.30   12.40
  -4  11   1   10.80    9.60
  -4  11   1   11.20   11.60
  -4  11   1   26.50   10.20
   3 -11  -1   27.20    9.20
   3 -11  -1   40.60   10.60
   3 -11  -1   21.30   10.10
   3 -11  -1   29.40    7.80
  -3  11   1   13.60    9.90
  -3  11   1   10.80    8.00
  -3  11   1   35.90   10.20
  -3  11   1   19.40    9.60
  -3  11   1   16.70   12.00
   2 -11  -1    8.90    6.10
   2 -11  -1    4.10    9.70
   2 -11  -1    1.50   10.80
  -2  11   1   -7.60    7.60
  -2  11   1    0.60    9.80
   1 -11  -1   52.39    9.40
   1 -11  -1   59.19   13.30
  -1  11   1   66.09   13.60
  -6  12   1    7.40   12.30
   4 -12  -1    4.20   12.10
  -3  12   1  -16.00   13.90
   2 -12   2   50.59   16.50
   3 -12   2   -0.10   12.10
  -4  12  -2   11.20   11.20
  -5  12  -2    1.90   10.20
  -5  12  -2   12.10   12.70
   0  11  -2   37.10   20.30
   0 -11   2    2.80    8.10
  -1  11  -2   98.29   16.90
   1 -11   2   97.19   11.30
   1 -11   2  105.69   16.80
  -2  11  -2   40.20   11.20
  -2  11  -2   57.99   11.80
  -2  11  -2   29.00   12.30
  -2  11  -2   45.60   11.60
   2 -11   2   45.30   11.80
   2 -11   2   58.69   11.90
   2 -11   2   48.40   10.30
  -3  11  -2   22.80    8.50
  -3  11  -2   22.10   10.60
  -3  11  -2   29.00   10.80
   3 -11   2   17.00    7.90
   3 -11   2   14.10    9.30
   3 -11   2   23.80    8.10
   3 -11   2   35.30    9.80
  -4  11  -2   28.60    9.30
  -4  11  -2   19.60   11.20
  -4  11  -2   18.20    9.80
  -4  11  -2   23.60    9.40
   4 -11   2   29.90    9.50
   4 -11   2   21.70    7.70
   4 -11   2   17.60    8.40
   4 -11   2   18.50    7.00
  -5  11  -2   32.10    9.80
  -5  11  -2   22.20    9.00
  -5  11  -2   21.30    8.90
  -5  11  -2   34.90   12.00
   5 -11   2   37.00    8.80
   5 -11   2   32.00    8.70
   5 -11   2   18.80    8.40
   5 -11   2   23.40    8.70
  -6  11  -2  161.98   20.60
   6 -11   2  128.09   14.00
   6 -11   2  178.38   15.80
  -2 -10   2  120.59   11.90
  -2 -10   2  111.79   14.00
  -2 -10   2  113.69   19.60
   1  10  -2   48.90   12.00
  -1 -10   2   33.90    8.40
  -1 -10   2   41.50   10.20
  -1 -10   2   48.00   12.80
   0  10  -2   27.10   10.00
   0  10  -2   33.20    9.20
   0  10  -2   23.90   10.40
   0  10  -2   26.80   10.70
   0 -10   2    5.90    9.60
   0 -10   2   25.30   10.30
   0 -10   2   16.70    5.80
   0 -10   2   21.60    8.10
   0 -10   2   28.10    7.80
  -1  10  -2  124.59   15.80
  -1  10  -2  113.19   15.10
  -1  10  -2  111.79   15.70
  -1  10  -2  122.99   15.50
   1 -10   2  102.09   13.80
   1 -10   2   97.69   13.90
   1 -10   2  107.39   12.60
   1 -10   2   97.99   10.10
  -2  10  -2   68.99   11.60
  -2  10  -2   51.29   10.10
  -2  10  -2   69.19   11.70
  -2  10  -2   57.59   11.30
   2 -10   2   61.99   10.90
   2 -10   2   72.99   11.50
   2 -10   2   81.09   10.40
   2 -10   2   63.09    8.80
  -3  10  -2   -0.60    6.10
  -3  10  -2   -2.90    6.30
  -3  10  -2   -0.20    7.00
  -3  10  -2   -2.90    6.50
   3 -10   2   -2.70    5.70
   3 -10   2    3.60    6.10
   3 -10   2   -2.20    5.00
   3 -10   2   -2.20    4.60
  -4  10  -2   20.00    7.50
  -4  10  -2   21.20    9.30
  -4  10  -2   13.80    6.70
  -4  10  -2    6.20    7.20
   4 -10   2   19.50    6.70
   4 -10   2   24.80    6.90
   4 -10   2   16.60    6.00
   4 -10   2   19.30    7.00
  -5  10  -2   25.00    7.60
  -5  10  -2   11.30    6.30
  -5  10  -2   19.10    7.10
  -5  10  -2   11.40    9.20
  -5  10  -2    0.80    7.20
   5 -10   2   19.70    6.30
   5 -10   2   15.70    6.10
   5 -10   2   13.80    6.50
   5 -10   2   12.60    5.70
  -6  10  -2  157.58   18.80
  -6  10  -2  160.08   13.70
   6 -10   2  165.28   14.50
   6 -10   2  173.18   14.80
   6 -10   2  160.58   16.90
  -7  10  -2   57.09   13.70
   7 -10   2   51.49    9.30
   7 -10   2   80.09   10.60
   7 -10   2   76.69   10.10
   7 -10   2   73.39   10.60
   8 -10   2   10.50    6.70
   8 -10   2    9.60    8.00
   9 -10   2   22.60    8.60
   3   9  -2    3.10   10.70
  -3  -9   2    7.10    6.20
  -3  -9   2    2.60   14.50
  -3  -9   2   -1.40    7.90
  -3  -9   2    0.40   10.40
   2   9  -2   51.39   12.60
   2   9  -2   28.70    9.70
   2   9  -2   36.40   15.70
   2   9  -2   36.20   10.70
   2   9  -2   47.30   11.30
  -2  -9   2   38.20    6.20
  -2  -9   2   39.10    9.60
  -2  -9   2   33.30   10.70
  -2  -9   2   30.20    7.50
   1   9  -2  -11.50    7.50
   1   9  -2    5.30    7.80
   1   9  -2    7.10    7.20
   1   9  -2    4.70    6.90
   1   9  -2  -12.80    7.50
  -1  -9   2   10.70    7.90
  -1  -9   2    4.10    4.10
  -1  -9   2    0.70    7.50
  -1  -9   2    0.10    5.00
   0   9  -2   -7.60    6.60
   0   9  -2    7.60    6.80
   0   9  -2    9.10    7.60
   0   9  -2    7.80    6.00
   0  -9   2    8.60    6.80
   0  -9   2    9.10    4.90
   0  -9   2   11.20    7.40
   0  -9   2   10.10    4.30
   0  -9   2    7.50    5.80
  -1   9  -2   14.90    7.70
  -1   9  -2   15.00    7.10
  -1   9  -2   22.20    7.10
  -1   9  -2   10.10    6.40
   1  -9   2   19.20    6.80
   1  -9   2   12.90    6.90
   1  -9   2   15.70    5.20
   1  -9   2   10.10    5.10
   1  -9   2   12.00    5.50
  -2   9  -2    4.80    4.80
  -2   9  -2    8.90    6.40
  -2   9  -2    8.90    6.10
  -2   9  -2    6.80    5.30
   2  -9   2    9.60    5.60
   2  -9   2    5.60    5.60
   2  -9   2    8.70    5.00
   2  -9   2    2.10    4.20
   2  -9   2    9.40    3.30
  -3   9  -2   11.30    5.90
  -3   9  -2    6.70    5.20
  -3   9  -2   18.30    7.00
  -3   9  -2   13.10    8.10
  -3   9  -2   14.20    5.40
   3  -9   2   15.00    5.40
   3  -9   2   27.20    9.10
   3  -9   2   18.70    6.60
   3  -9   2    7.50    4.10
  -4   9  -2   10.40    7.20
  -4   9  -2    6.30    6.50
  -4   9  -2   10.70    6.50
  -4   9  -2   12.60    5.50
  -4   9  -2    2.20    5.10
  -4   9  -2   11.20    5.10
  -4   9  -2   19.40    6.10
   4  -9   2   17.50    5.50
   4  -9   2    9.00    4.50
   4  -9   2    8.80    4.60
   4  -9   2    4.70    4.70
  -5   9  -2   39.60    7.70
  -5   9  -2   47.00    9.20
  -5   9  -2   41.60    7.80
  -5   9  -2   41.20    6.60
   5  -9   2   46.80    7.80
   5  -9   2   56.79    8.10
   5  -9   2   51.09    7.50
   5  -9   2   43.80    7.90
  -6   9  -2    1.60    4.90
  -6   9  -2   -5.50    6.50
  -6   9  -2    5.60    4.50
  -6   9  -2    7.10    7.30
  -6   9  -2   -0.10    5.00
   6  -9   2    5.40    4.60
   6  -9   2    1.60    4.70
   6  -9   2    1.90    5.00
   6  -9   2    0.50    4.20
  -7   9  -2   29.30    8.90
   7  -9   2   34.80    7.40
   7  -9   2   35.10    6.90
   7  -9   2   28.50    6.20
   7  -9   2   17.50    6.30
  -8   9  -2  112.59   15.60
   8  -9   2  112.69   11.20
   8  -9   2  135.29   12.00
   8  -9   2  116.69   11.50
   8  -9   2  102.09   12.30
   9  -9   2   50.79    8.10
   9  -9   2   41.20    8.70
   9  -9   2   56.39    9.20
   4   8  -2   22.70   10.90
  -4  -8   2   25.80   10.50
  -4  -8   2   -2.60    6.00
   3   8  -2   28.70    9.50
   3   8  -2   15.40    9.80
   3   8  -2   41.10   10.50
   3   8  -2   19.50   13.60
  -3  -8   2   37.00    6.10
  -3  -8   2   51.89   12.40
  -3  -8   2   35.30    7.00
  -3  -8   2   38.70    9.80
   2   8  -2  100.69   13.70
   2   8  -2  131.59   13.60
   2   8  -2  107.49   13.90
   2   8  -2  105.09   13.30
   2   8  -2  141.39   17.10
  -2  -8   2  117.89   13.00
  -2  -8   2  117.19   11.10
  -2  -8   2  113.39   14.20
  -2  -8   2  122.69    9.70
   1   8  -2   96.89   11.40
   1   8  -2   99.49   13.60
   1   8  -2  108.79   13.10
   1   8  -2   90.09   12.10
   1   8  -2   94.99   12.60
  -1  -8   2   85.99   10.80
  -1  -8   2   91.49   12.40
  -1  -8   2   98.89    9.70
  -1  -8   2  106.69   12.20
  -1  -8   2  108.09    8.30
   0   8  -2   70.79   10.60
   0   8  -2   65.59    9.40
   0   8  -2   71.49   10.80
   0   8  -2   74.59   10.70
   0  -8   2   68.59    8.90
   0  -8   2   69.09    8.30
   0  -8   2   60.59    6.90
   0  -8   2   57.99    9.00
   0  -8   2   70.59   10.50
  -1   8  -2  122.59   12.80
  -1   8  -2  130.59   12.50
  -1   8  -2  148.69   12.90
  -1   8  -2  143.79   12.80
   1  -8   2  115.39   11.90
   1  -8   2  128.69   11.70
   1  -8   2  135.89   10.20
   1  -8   2  115.39   11.90
   1  -8   2  114.79    9.40
  -2   8  -2  145.79   13.00
  -2   8  -2  149.09   13.20
  -2   8  -2  131.79   11.90
  -2   8  -2  154.98   13.30
  -2   8  -2  137.59   13.10
   2  -8   2  160.48   11.50
   2  -8   2  166.38    9.90
   2  -8   2  154.18   12.50
   2  -8   2  153.08   12.00
   2  -8   2  125.99   12.60
  -3   8  -2    1.10    4.80
  -3   8  -2    1.00    4.00
  -3   8  -2    0.90    3.80
  -3   8  -2    1.20    4.20
  -3   8  -2    5.90    4.00
  -3   8  -2    1.90    3.90
   3  -8   2    4.60    3.00
   3  -8   2    3.20    3.80
   3  -8   2    3.20    3.40
   3  -8   2    6.00    7.60
   3  -8   2    2.20    3.10
   3  -8   2    2.80    3.50
  -4   8  -2  235.48   15.90
  -4   8  -2  190.98   14.20
  -4   8  -2  223.88   15.40
  -4   8  -2  228.28   15.90
  -4   8  -2  206.18   13.60
  -4   8  -2  214.68   12.40
  -4   8  -2  227.58   14.30
  -4   8  -2  202.88   16.70
   4  -8   2  180.18   14.30
   4  -8   2  212.58   15.20
   4  -8   2  189.78   14.60
   4  -8   2  206.88   17.90
  -5   8  -2   80.59    7.80
  -5   8  -2   94.09    8.40
  -5   8  -2   83.99   10.00
  -5   8  -2   85.99   12.90
  -5   8  -2   97.69    9.90
   5  -8   2   79.69   11.20
   5  -8   2  109.09    9.00
   5  -8   2   82.49    8.50
   5  -8   2  115.79    9.60
   5  -8   2   84.89    9.60
  -6   8  -2  644.84   36.00
  -6   8  -2  607.74   34.00
  -6   8  -2  699.63   39.20
  -6   8  -2  652.33   35.70
  -6   8  -2  658.63   33.60
  -6   8  -2  565.04   33.60
   6  -8   2  619.84   36.40
   6  -8   2  686.63   36.40
   6  -8   2  645.54   38.80
   6  -8   2  614.14   35.80
   6  -8   2  721.43   37.30
   6  -8   2  655.93   38.90
  -7   8  -2    2.00    3.30
  -7   8  -2   -0.50    6.00
  -7   8  -2    0.80    6.50
  -7   8  -2   -0.40    4.70
   7  -8   2    0.50    3.60
   7  -8   2    1.30    4.30
   7  -8   2    1.20    3.90
  -8   8  -2  128.09   15.70
   8  -8   2  113.99   10.60
   8  -8   2  119.29   10.50
   8  -8   2  115.69   11.60
   8  -8   2  107.89   10.00
  -9   8  -2    6.00   10.20
   9  -8   2   -6.50    4.90
   9  -8   2   -3.60    6.40
   9  -8   2    0.20    4.40
   9  -8   2    0.50    4.60
  10  -8   2   66.09   11.80
   5   7  -2   19.60    9.60
   5   7  -2   15.50   10.50
  -5  -7   2   35.30   10.20
   4   7  -2    6.70    7.70
   4   7  -2    4.40    7.20
   4   7  -2    7.00    7.90
   4   7  -2   15.40   12.20
  -4  -7   2    3.40    4.90
  -4  -7   2    5.10    7.20
  -4  -7   2    3.10    3.90
  -4  -7   2    6.60    9.30
   3   7  -2   96.99   12.20
   3   7  -2  100.49   12.70
   3   7  -2  114.79   14.00
   3   7  -2   96.49   13.10
   3   7  -2   92.59   14.30
  -3  -7   2   91.89   12.80
  -3  -7   2   96.39    9.40
  -3  -7   2  124.69    8.60
  -3  -7   2   99.59   12.40
   2   7  -2  318.87   22.10
   2   7  -2  281.37   22.10
   2   7  -2  303.37   23.00
   2   7  -2  293.57   20.90
   2   7  -2  297.67   21.80
  -2  -7   2  334.27   21.00
  -2  -7   2  307.87   19.40
  -2  -7   2  323.47   22.20
   1   7  -2   72.79   10.30
   1   7  -2   80.69    9.40
   1   7  -2   74.59   11.00
   1   7  -2   82.29   11.30
   1   7  -2   73.99   10.20
  -1  -7   2   86.49    9.90
  -1  -7   2   89.39    9.40
  -1  -7   2   72.19    6.50
  -1  -7   2   71.19    8.70
  -1  -7   2   76.89   10.60
   0   7  -2   15.60    5.20
   0   7  -2   16.30    5.50
   0   7  -2   12.10    5.30
   0   7  -2   12.30    4.20
   0   7  -2   14.90    4.80
   0  -7   2   12.90    4.30
   0  -7   2   10.60    3.10
   0  -7   2    5.70    4.10
   0  -7   2   11.10    3.80
   0  -7   2    6.60    4.40
  -1   7  -2  485.45   28.70
  -1   7  -2  384.86   27.00
  -1   7  -2  497.55   29.10
  -1   7  -2  469.45   27.70
   1  -7   2  512.85   26.50
   1  -7   2  476.05   27.90
   1  -7   2  462.45   27.30
   1  -7   2  479.65   25.90
   1  -7   2  464.85   28.70
  -2   7  -2  175.48   13.20
  -2   7  -2  161.98   12.90
  -2   7  -2  168.58   12.30
  -2   7  -2  162.88   11.70
  -2   7  -2  187.38   12.50
  -2   7  -2  174.48   13.30
   2  -7   2  184.08   12.60
   2  -7   2  156.78   11.50
   2  -7   2  159.08    9.70
   2  -7   2  162.98   12.60
   2  -7   2  163.68   14.60
   2  -7   2  176.48   13.40
  -3   7  -2   21.20    4.80
  -3   7  -2   17.40    3.40
  -3   7  -2   11.10    4.00
  -3   7  -2   17.90    4.40
  -3   7  -2   14.60    4.40
  -3   7  -2   12.70    4.20
  -3   7  -2    9.20    4.60
   3  -7   2   14.10    1.90
   3  -7   2   15.40    3.90
   3  -7   2   22.20    5.00
   3  -7   2   17.50    3.50
   3  -7   2   19.60    6.20
   3  -7   2    9.50    3.50
   3  -7   2   15.50    4.00
  -4   7  -2   13.30    5.00
  -4   7  -2   23.40    4.80
  -4   7  -2   13.60    3.60
  -4   7  -2   28.60    5.50
  -4   7  -2   16.40    4.90
  -4   7  -2   19.00    4.70
  -4   7  -2   15.40    3.80
  -4   7  -2   13.90    2.40
   4  -7   2   21.30    4.50
   4  -7   2   16.70    3.90
   4  -7   2   21.90    4.70
   4  -7   2   26.80    4.80
   4  -7   2   27.20    5.20
   4  -7   2   21.30    6.50
   4  -7   2   11.10    6.00
  -5   7  -2   21.10    4.40
  -5   7  -2   31.80    5.20
  -5   7  -2   25.90    5.10
  -5   7  -2   33.00    5.20
  -5   7  -2   31.30    6.30
  -5   7  -2   25.70    4.10
  -5   7  -2   27.10    4.80
   5  -7   2   24.90    4.70
   5  -7   2   25.00    6.50
   5  -7   2   25.90    5.30
   5  -7   2   19.60    4.60
   5  -7   2   27.50    7.50
   5  -7   2   27.70    5.20
  -6   7  -2  148.49   10.30
  -6   7  -2  146.99    9.70
  -6   7  -2  133.69   11.20
  -6   7  -2  123.59   12.50
  -6   7  -2  128.69   10.20
  -6   7  -2  133.79    8.70
   6  -7   2  134.69   12.10
   6  -7   2  134.49   10.50
   6  -7   2  135.99   10.30
   6  -7   2  137.59   13.40
   6  -7   2  117.59   10.00
   6  -7   2  138.09   12.60
  -7   7  -2   44.80    8.70
  -7   7  -2   45.40    5.50
   7  -7   2   47.50    6.40
   7  -7   2   44.30    5.90
   7  -7   2   45.40    6.10
   7  -7   2   53.29    8.80
   7  -7   2   40.60    6.80
   7  -7   2   51.89    8.90
  -8   7  -2    3.20    7.40
  -8   7  -2    5.50    7.00
   8  -7   2    5.10    3.50
   8  -7   2    4.10    3.60
   8  -7   2    2.60    4.40
   8  -7   2    5.70    6.30
   8  -7   2    3.30    3.90
  -9   7  -2  106.49   16.20
   9  -7   2  119.29    9.20
   9  -7   2   93.89    9.50
   9  -7   2   81.69   10.70
   9  -7   2  114.89   15.20
  10  -7   2    7.10    4.60
   6   6  -2   27.10   10.40
   5   6  -2   59.69   10.70
   5   6  -2   49.80    9.60
   5   6  -2   56.39   10.60
  -5  -6   2   67.09   11.40
   4   6  -2   53.39    9.40
   4   6  -2   55.99    8.80
   4   6  -2   52.59    9.50
   4   6  -2   42.70    9.40
   4   6  -2   57.49   11.80
  -4  -6   2   43.60    9.30
  -4  -6   2   49.80    9.30
  -4  -6   2   64.79   10.10
  -4  -6   2   59.89    6.40
  -4  -6   2   49.60    5.50
   3   6  -2   15.90    5.90
   3   6  -2    4.30    6.00
   3   6  -2   12.10    5.50
   3   6  -2   12.30    6.50
   3   6  -2   21.40    5.60
  -3  -6   2   12.10    5.40
  -3  -6   2    7.40    2.80
  -3  -6   2    9.20    3.90
  -3  -6   2    2.90    1.60
  -3  -6   2   -3.70    4.20
  -3  -6   2   10.20    6.30
  -3  -6   2    3.00    5.00
   2   6  -2   10.90    3.40
   2   6  -2    5.60    4.50
   2   6  -2   -0.30    3.90
   2   6  -2   11.00    5.30
   2   6  -2   19.80    5.40
   2   6  -2    7.00    5.20
  -2  -6   2    5.30    4.40
  -2  -6   2   12.10    3.90
  -2  -6   2   10.70    2.40
  -2  -6   2    8.50    4.70
  -2  -6   2   10.60    3.90
  -2  -6   2    4.20    4.20
   1   6  -2  234.48   16.00
   1   6  -2  246.28   17.10
   1   6  -2  247.98   17.20
   1   6  -2  230.38   17.20
   1   6  -2  248.28   14.30
   1   6  -2  222.38   15.90
  -1  -6   2  237.68   16.90
  -1  -6   2  217.58   16.10
  -1  -6   2  232.38   15.10
  -1  -6   2  233.28   15.90
  -1  -6   2  239.48   13.70
  -1  -6   2  222.58   15.30
   0   6  -2  103.89    9.70
   0   6  -2  108.69    9.70
   0   6  -2  106.69    9.80
   0   6  -2   95.09    9.30
   0   6  -2  111.49    9.20
   0   6  -2  117.19    8.30
   0   6  -2  111.59   10.40
   0   6  -2  104.09    9.10
   0  -6   2   92.49    8.30
   0  -6   2   97.29    9.40
   0  -6   2  100.39    7.60
   0  -6   2   94.89    8.80
  -1   6  -2   59.49    7.20
  -1   6  -2   40.00    6.40
  -1   6  -2   54.09    6.80
  -1   6  -2   56.79    7.50
  -1   6  -2   47.30    6.00
  -1   6  -2   42.20    6.70
  -1   6  -2   51.59    6.40
  -1   6  -2   43.10    6.10
   1  -6   2   61.29    8.90
   1  -6   2   41.00    5.80
   1  -6   2   57.09    7.60
   1  -6   2   56.09    5.40
   1  -6   2   60.29    6.00
  -2   6  -2  807.62   43.80
  -2   6  -2  836.52   44.20
  -2   6  -2  801.12   42.30
  -2   6  -2  740.43   42.80
  -2   6  -2  783.62   42.90
  -2   6  -2  807.92   42.10
  -2   6  -2  836.82   43.90
   2  -6   2  814.82   44.80
   2  -6   2  836.42   41.20
   2  -6   2  773.02   43.30
   2  -6   2  750.72   43.00
   2  -6   2  788.82   42.70
   2  -6   2  806.42   44.70
   2  -6   2  957.50   45.10
  -3   6  -2  159.78    9.90
  -3   6  -2  178.58   12.10
  -3   6  -2  163.38   12.70
  -3   6  -2  162.58   11.90
  -3   6  -2  173.18   11.30
  -3   6  -2  157.38   11.60
  -3   6  -2  176.98   11.90
  -3   6  -2  168.98   11.30
   3  -6   2  178.38   13.20
   3  -6   2  199.68   12.00
   3  -6   2  155.08   12.80
   3  -6   2  174.28    9.30
   3  -6   2  179.48   11.70
   3  -6   2  158.48   10.50
   3  -6   2  172.98   12.30
   3  -6   2  156.68   11.50
  -4   6  -2  750.22   41.70
  -4   6  -2  797.82   39.50
  -4   6  -2  794.92   42.20
  -4   6  -2  830.62   42.80
  -4   6  -2  772.52   43.90
  -4   6  -2  802.12   41.40
  -4   6  -2  813.82   41.60
  -4   6  -2  768.32   41.30
   4  -6   2  840.22   42.60
   4  -6   2  798.82   43.90
   4  -6   2  732.73   42.70
   4  -6   2  768.42   42.70
   4  -6   2  852.01   42.40
   4  -6   2  854.11   42.70
   4  -6   2  810.92   43.70
  -5   6  -2   21.70    4.60
  -5   6  -2   22.90    3.10
  -5   6  -2   19.10    3.50
  -5   6  -2   18.30    2.60
  -5   6  -2   16.60    5.30
  -5   6  -2   23.80    3.50
  -5   6  -2   17.60    3.80
   5  -6   2   20.30    3.90
   5  -6   2   22.80    3.90
   5  -6   2   24.00    4.30
   5  -6   2   19.80    4.90
   5  -6   2   23.80    5.70
   5  -6   2   17.60    4.30
  -6   6  -2    4.30    2.20
  -6   6  -2    3.40    4.10
  -6   6  -2    7.80    2.80
  -6   6  -2    5.10    2.60
  -6   6  -2   -0.20    4.30
   6  -6   2    0.00    2.50
   6  -6   2    3.60    3.90
   6  -6   2    8.00    3.20
   6  -6   2    2.00    2.30
   6  -6   2    5.80    2.70
  -7   6  -2   60.79    9.80
  -7   6  -2   50.99    8.40
   7  -6   2   34.80    6.60
   7  -6   2   49.70    6.90
   7  -6   2   41.60    5.10
   7  -6   2   46.80    6.70
   7  -6   2   44.20    5.50
   7  -6   2   41.20    5.10
  -8   6  -2  175.08   16.00
  -8   6  -2  173.18   16.50
   8  -6   2  160.28   12.60
   8  -6   2  138.69   12.70
   8  -6   2  167.38   12.50
   8  -6   2  149.39   12.50
   8  -6   2  163.08   10.60
   8  -6   2  152.38   11.10
   8  -6   2  171.28   11.10
  -9   6  -2   84.59   14.30
   9  -6   2   92.59    9.50
   9  -6   2   88.69    7.70
   9  -6   2   95.39    6.70
   9  -6   2   95.99   10.50
   9  -6   2   86.59    8.30
   9  -6   2   79.69   10.50
 -10   6  -2   -2.70   15.10
  10  -6   2   62.89   14.00
  10  -6   2   52.59    8.80
   7   5  -2    9.30    9.90
   7   5  -2    6.00   11.80
   6   5  -2  214.58   18.10
   6   5  -2  192.98   17.70
   6   5  -2  217.48   20.70
   6   5  -2  246.28   19.30
   6   5  -2  215.28   19.60
   5   5  -2  384.16   27.80
   5   5  -2  356.86   24.40
   5   5  -2  385.06   24.30
   5   5  -2  367.76   25.00
   5   5  -2  403.16   25.20
  -5  -5   2  355.76   25.50
  -5  -5   2  312.67   26.90
  -5  -5   2  360.76   25.30
   4   5  -2   87.79   10.70
   4   5  -2  102.69   10.50
   4   5  -2   99.49   10.10
   4   5  -2   91.59   10.60
   4   5  -2  107.59   13.60
   4   5  -2  106.69   11.10
  -4  -5   2   96.29   11.40
  -4  -5   2   91.39   11.70
  -4  -5   2   91.79    8.30
  -4  -5   2   96.39    7.70
  -4  -5   2   90.39    6.70
   3   5  -2  430.96   27.90
   3   5  -2  432.96   28.00
   3   5  -2  461.55   29.20
   3   5  -2  466.05   27.70
   3   5  -2  456.05   27.10
   3   5  -2  416.86   28.50
   3   5  -2  472.55   27.20
  -3  -5   2  454.85   29.50
  -3  -5   2  468.45   23.20
  -3  -5   2  470.05   28.00
  -3  -5   2  440.46   24.30
  -3  -5   2  456.75   26.80
  -3  -5   2  481.45   25.70
  -3  -5   2  489.75   28.50
  -3  -5   2  467.95   27.90
   2   5  -2   36.90    5.90
   2   5  -2   33.50    6.20
   2   5  -2   42.60    4.20
   2   5  -2   41.60    7.10
   2   5  -2   41.30    7.20
   2   5  -2   32.10    6.80
   2   5  -2   28.10    5.10
   2   5  -2   50.29    6.60
  -2  -5   2   36.50    7.00
  -2  -5   2   43.00    3.60
  -2  -5   2   30.20    5.90
  -2  -5   2   31.50    6.30
  -2  -5   2   53.39    7.10
  -2  -5   2   28.70    4.80
  -2  -5   2   43.20    6.10
   1   5  -2  616.44   32.20
   1   5  -2  610.04   35.20
   1   5  -2  606.14   34.10
   1   5  -2  620.24   35.30
   1   5  -2  629.64   34.10
   1   5  -2  544.25   33.70
   1   5  -2  725.03   35.90
   1   5  -2  607.74   35.00
   1   5  -2  599.54   35.10
  -1  -5   2  636.74   34.20
  -1  -5   2  562.54   33.30
  -1  -5   2  684.43   35.60
  -1  -5   2  578.04   34.20
  -1  -5   2  643.34   32.20
   0   5  -2  272.27   16.80
   0   5  -2  263.77   17.00
   0   5  -2  276.97   17.70
   0   5  -2  256.37   15.50
   0   5  -2  297.17   17.30
   0   5  -2  272.17   16.80
   0   5  -2  278.17   17.90
   0   5  -2  279.67   16.70
   0   5  -2  266.37   17.30
   0   5  -2  263.77   17.50
   0   5  -2  258.87   16.70
   0  -5   2  238.28   17.10
   0  -5   2  311.17   18.60
   0  -5   2  306.07   17.20
   0  -5   2  301.57   16.80
   0  -5   2  259.77   15.50
  -1   5  -2   46.80    4.70
  -1   5  -2   44.20    6.00
  -1   5  -2   59.19    6.00
  -1   5  -2   52.69    6.70
  -1   5  -2   53.09    5.20
  -1   5  -2   46.40    4.80
  -1   5  -2   47.80    5.90
  -1   5  -2   50.59    5.90
  -1   5  -2   42.80    6.10
   1  -5   2   44.90    6.60
   1  -5   2   54.69    6.00
   1  -5   2   49.50    4.60
   1  -5   2   36.70    5.00
   1  -5   2   56.39    6.70
   1  -5   2   74.09    9.00
   1  -5   2   55.59    6.50
   1  -5   2   60.49    7.90
   1  -5   2   46.80    5.70
  -2   5  -2 3126.49  154.18
  -2   5  -2 2892.81  153.78
  -2   5  -2 3047.79  153.28
  -2   5  -2 3270.27  154.48
  -2   5  -2 3098.09  152.98
  -2   5  -2 3116.09  153.68
  -2   5  -2 3280.27  154.78
  -2   5  -2 3043.40  153.08
  -2   5  -2 3043.30  152.38
  -2   5  -2 3126.19  154.58
  -2   5  -2 2896.51  153.18
   2  -5   2 2899.31  153.48
   2  -5   2 3071.09  154.78
   2  -5   2 3170.88  155.98
   2  -5   2 3078.69  153.58
   2  -5   2 3007.50  152.28
   2  -5   2 3191.88  154.18
   2  -5   2 2987.30  153.68
   2  -5   2 3103.79  154.68
   2  -5   2 3266.27  154.58
   2  -5   2 3010.60  154.18
  -3   5  -2  420.96   21.90
  -3   5  -2  397.26   20.80
  -3   5  -2  396.16   22.00
  -3   5  -2  383.86   22.30
  -3   5  -2  381.96   21.50
  -3   5  -2  385.76   22.60
  -3   5  -2  394.66   24.90
  -3   5  -2  379.36   21.40
  -3   5  -2  424.16   22.90
   3  -5   2  346.27   22.40
   3  -5   2  411.76   22.60
   3  -5   2  389.06   22.50
   3  -5   2  420.36   22.50
   3  -5   2  414.86   23.10
   3  -5   2  420.56   23.60
   3  -5   2  428.46   22.10
   3  -5   2  417.06   22.40
   3  -5   2  418.66   23.40
  -4   5  -2  162.48   10.90
  -4   5  -2  158.88   12.10
  -4   5  -2  163.98    9.90
  -4   5  -2  165.58   10.90
  -4   5  -2  162.18   10.10
  -4   5  -2  177.18   10.70
  -4   5  -2  175.98    9.90
   4  -5   2  182.88   11.40
   4  -5   2  178.58   11.00
   4  -5   2  180.58   12.00
   4  -5   2  166.08   11.30
   4  -5   2  169.68   11.80
   4  -5   2  169.68   10.80
   4  -5   2  168.68   11.90
   4  -5   2  181.38   10.30
   4  -5   2  159.88   11.00
   4  -5   2  173.78   11.20
  -5   5  -2  502.15   28.30
  -5   5  -2  521.85   28.30
  -5   5  -2  511.95   25.70
  -5   5  -2  464.35   29.10
  -5   5  -2  512.45   26.80
   5  -5   2  439.56   26.70
   5  -5   2  492.25   28.00
   5  -5   2  539.45   28.10
   5  -5   2  492.15   26.90
   5  -5   2  509.05   27.10
   5  -5   2  517.55   27.20
   5  -5   2  509.45   28.00
   5  -5   2  497.95   27.30
  -6   5  -2  231.58   17.40
  -6   5  -2  256.17   13.50
  -6   5  -2  255.27   13.40
  -6   5  -2  243.28   16.70
   6  -5   2  266.17   15.90
   6  -5   2  230.08   14.20
   6  -5   2  235.48   15.30
   6  -5   2  254.17   14.60
   6  -5   2  243.08   15.10
   6  -5   2  249.88   15.50
   6  -5   2  230.58   14.20
  -7   5  -2  653.33   35.00
  -7   5  -2  615.64   37.50
  -7   5  -2  672.13   41.60
   7  -5   2  663.03   34.90
   7  -5   2  648.04   35.50
   7  -5   2  610.14   33.80
   7  -5   2  656.53   34.00
   7  -5   2  613.44   35.80
   7  -5   2  658.23   33.70
   7  -5   2  672.13   34.70
  -8   5  -2   80.09   12.10
  -8   5  -2   80.99    9.10
  -8   5  -2   66.39   11.50
   8  -5   2   93.29    8.40
   8  -5   2   86.09    6.80
   8  -5   2   80.69    7.70
   8  -5   2   90.09   10.20
   8  -5   2   89.29    6.80
   8  -5   2   88.19    6.30
   8  -5   2   74.09    6.70
  -9   5  -2   17.40   11.30
  -9   5  -2    6.50    6.30
  -9   5  -2    4.90   10.20
   9  -5   2    5.40    2.40
   9  -5   2    3.00    5.70
   9  -5   2    4.30    3.60
   9  -5   2   10.60    5.20
 -10   5  -2    6.60   14.20
 -10   5  -2    9.80    8.80
  10  -5   2   -0.90   11.20
  10  -5   2   23.50    8.60
   8   4  -2   32.90   12.00
   7   4  -2   -5.50    7.20
   7   4  -2    5.50   10.50
   7   4  -2   -0.80    9.10
   7   4  -2    2.70    6.80
   7   4  -2   -1.40    6.30
  -7  -4   2   -2.60   12.60
  -7  -4   2    6.50    8.90
  -7  -4   2    0.30   11.70
   6   4  -2  486.35   31.40
   6   4  -2  571.94   32.60
   6   4  -2  527.35   32.30
   6   4  -2  507.55   35.50
   6   4  -2  526.15   33.20
  -6  -4   2  513.75   33.70
  -6  -4   2  518.35   33.50
  -6  -4   2  541.15   37.30
   5   4  -2   45.00    5.00
   5   4  -2   52.19    8.90
   5   4  -2   38.60    7.00
   5   4  -2   39.70    7.20
   5   4  -2   36.60    7.20
   5   4  -2   44.30    7.00
   5   4  -2   29.80    7.00
   5   4  -2   53.19    9.10
  -5  -4   2   38.90    7.80
  -5  -4   2   47.10    8.50
  -5  -4   2   37.20    7.40
  -5  -4   2   42.60    3.80
  -5  -4   2   36.70    3.90
  -5  -4   2   20.80    7.60
  -5  -4   2   38.40    4.00
   4   4  -2   90.59   10.60
   4   4  -2  107.69   10.10
   4   4  -2  116.09   11.80
   4   4  -2  112.39    7.00
   4   4  -2  113.59    9.50
   4   4  -2  105.09   10.30
   4   4  -2  113.49   10.40
   4   4  -2  111.79    9.60
  -4  -4   2  111.39    9.40
  -4  -4   2   97.99    8.00
  -4  -4   2  113.19    6.70
  -4  -4   2   90.69   12.40
  -4  -4   2  100.79    9.60
  -4  -4   2  110.49   11.90
  -4  -4   2   98.09    7.60
  -4  -4   2   85.69   10.70
   3   4  -2   22.30    5.00
   3   4  -2   24.60    5.90
   3   4  -2   28.50    6.30
   3   4  -2   17.40    4.40
   3   4  -2   25.20    4.50
   3   4  -2   22.20    2.20
   3   4  -2   27.20    4.80
   3   4  -2   20.20    4.70
  -3  -4   2   21.80    2.70
  -3  -4   2   25.60    5.50
  -3  -4   2   16.70    4.60
  -3  -4   2   23.20    4.90
  -3  -4   2   24.50    5.90
  -3  -4   2   17.20    3.90
  -3  -4   2   18.30    3.40
   2   4  -2  107.59    9.50
   2   4  -2   95.89    8.00
   2   4  -2  116.39    9.60
   2   4  -2  113.49    6.60
   2   4  -2   90.69    8.70
   2   4  -2  108.39    9.10
   2   4  -2  106.99    8.30
   2   4  -2   98.89   10.50
   2   4  -2   98.69    8.50
  -2  -4   2  102.49    8.30
  -2  -4   2   92.59    8.20
  -2  -4   2  114.19    6.30
  -2  -4   2   99.89   10.80
  -2  -4   2   95.99    8.70
  -2  -4   2  108.39    9.00
  -2  -4   2  102.39    7.90
   1   4  -2 1346.17   65.29
   1   4  -2 1268.57   67.59
   1   4  -2 1397.26   68.09
   1   4  -2 1319.47   66.89
   1   4  -2 1291.57   67.09
   1   4  -2 1305.67   67.59
   1   4  -2 1196.08   66.49
   1   4  -2 1406.76   68.09
   1   4  -2 1330.37   66.79
   1   4  -2 1328.37   66.99
   1   4  -2 1172.88   66.69
   1   4  -2 1181.28   67.29
  -1  -4   2 1244.18   67.39
  -1  -4   2 1265.87   67.69
  -1  -4   2 1348.47   67.59
  -1  -4   2 1329.57   66.39
  -1  -4   2 1392.46   66.59
  -1  -4   2 1335.77   66.89
  -1  -4   2 1216.68   66.89
  -1  -4   2 1316.97   66.89
  -1  -4   2 1245.88   67.59
  -1  -4   2 1373.76   65.19
   0   4  -2  588.64   32.40
   0   4  -2  599.94   31.70
   0   4  -2  607.54   32.80
   0   4  -2  589.34   33.40
   0   4  -2  548.75   32.50
   0   4  -2  645.44   33.60
   0   4  -2  631.94   33.60
   0   4  -2  646.14   33.70
   0   4  -2  659.43   33.50
   0   4  -2  604.84   32.60
   0   4  -2  611.24   32.70
   0  -4   2  574.74   32.50
   0  -4   2  672.93   33.80
   0  -4   2  605.44   33.60
   0  -4   2  627.14   32.90
   0  -4   2  593.84   32.50
   0  -4   2  644.54   31.80
   0  -4   2  596.04   33.50
   0  -4   2  595.24   32.60
   0  -4   2  594.94   32.80
   0  -4   2  618.04   33.40
  -1   4  -2  328.37   18.50
  -1   4  -2  319.67   18.50
  -1   4  -2  306.47   18.20
  -1   4  -2  304.77   17.70
  -1   4  -2  332.67   17.90
  -1   4  -2  336.97   17.30
  -1   4  -2  306.17   17.50
  -1   4  -2  319.57   18.00
  -1   4  -2  316.27   17.70
  -1   4  -2  292.27   17.70
  -1   4  -2  310.47   16.50
  -1   4  -2  309.77   17.30
  -1   4  -2  318.47   17.10
   1  -4   2  306.97   18.50
   1  -4   2  309.47   18.30
   1  -4   2  320.07   17.70
   1  -4   2  295.47   18.00
   1  -4   2  285.87   17.60
   1  -4   2  319.37   18.70
   1  -4   2  314.17   17.30
   1  -4   2  291.57   16.30
   1  -4   2  312.17   18.00
   1  -4   2  350.16   18.10
  -2   4  -2 1097.89   56.19
  -2   4  -2 1121.69   54.79
  -2   4  -2 1138.59   56.19
  -2   4  -2 1109.59   55.59
  -2   4  -2 1149.19   55.59
  -2   4  -2 1129.49   56.49
  -2   4  -2 1102.79   55.79
  -2   4  -2 1098.99   55.89
  -2   4  -2 1106.89   56.59
  -2   4  -2 1124.69   55.39
  -2   4  -2 1124.49   55.99
   2  -4   2 1099.59   56.29
   2  -4   2  958.10   56.09
   2  -4   2 1090.89   56.29
   2  -4   2 1087.19   56.69
   2  -4   2 1012.60   55.79
   2  -4   2 1027.80   55.79
   2  -4   2 1110.89   55.39
   2  -4   2 1090.29   56.69
   2  -4   2 1158.38   56.19
  -3   4  -2  124.49    8.00
  -3   4  -2  130.69    8.70
  -3   4  -2  136.89    8.60
  -3   4  -2  133.69    6.90
  -3   4  -2  127.79    8.70
  -3   4  -2  126.59    7.70
  -3   4  -2  129.49    8.00
  -3   4  -2  133.29    7.60
  -3   4  -2  121.49    8.30
  -3   4  -2  135.79    9.50
   3  -4   2  114.49    8.50
   3  -4   2  121.49    8.50
   3  -4   2  145.59    8.70
   3  -4   2  129.19    9.00
   3  -4   2  131.49    8.50
   3  -4   2  129.69    8.40
   3  -4   2  126.39    7.70
   3  -4   2  136.19    9.00
   3  -4   2  130.29    9.20
   3  -4   2  137.79    8.50
  -4   4  -2  620.04   32.70
  -4   4  -2  633.94   31.40
  -4   4  -2  668.63   32.40
  -4   4  -2  624.04   32.60
  -4   4  -2  581.24   31.60
  -4   4  -2  573.54   32.20
   4  -4   2  610.44   31.80
   4  -4   2  621.04   31.80
   4  -4   2  645.44   32.90
   4  -4   2  531.15   31.50
   4  -4   2  604.24   31.80
   4  -4   2  584.84   31.90
   4  -4   2  646.44   32.60
   4  -4   2  619.64   32.00
   4  -4   2  607.54   32.50
  -5   4  -2  129.69    7.60
  -5   4  -2  141.79    9.00
  -5   4  -2  129.99    8.80
  -5   4  -2  134.59   10.60
  -5   4  -2  110.99   10.40
   5  -4   2  144.89    9.20
   5  -4   2  142.39   11.00
   5  -4   2  120.69    9.50
   5  -4   2  138.39    8.70
   5  -4   2  122.39    8.20
   5  -4   2  137.59    9.10
   5  -4   2  143.99    8.50
   5  -4   2  142.29    9.50
  -6   4  -2    3.70    4.20
  -6   4  -2    5.30    1.90
  -6   4  -2    2.60    2.60
  -6   4  -2    3.30    2.30
  -6   4  -2    5.40    4.50
  -6   4  -2    3.70    2.00
   6  -4   2    6.00    1.80
   6  -4   2    2.90    1.80
   6  -4   2    5.50    1.70
   6  -4   2    4.50    2.20
   6  -4   2    5.70    2.60
   6  -4   2    3.50    2.90
   6  -4   2    7.70    6.50
   6  -4   2    6.60    2.70
   6  -4   2    2.70    2.40
  -7   4  -2  153.08   15.10
  -7   4  -2  187.08   16.00
  -7   4  -2  170.08   12.70
  -7   4  -2  176.58   10.80
   7  -4   2  172.68   13.10
   7  -4   2  187.38   10.70
   7  -4   2  179.18   11.20
   7  -4   2  183.88   10.30
   7  -4   2  183.68    9.90
   7  -4   2  186.08   10.80
   7  -4   2  199.38   10.90
   7  -4   2  191.08   11.90
   7  -4   2  174.38   12.40
  -8   4  -2   96.69   13.40
  -8   4  -2   98.99    9.90
  -8   4  -2   77.99   13.10
   8  -4   2  100.59    7.00
   8  -4   2   94.79    6.00
   8  -4   2  109.99    9.90
   8  -4   2   85.09    8.40
   8  -4   2   98.39    6.40
  -9   4  -2   27.90    7.60
  -9   4  -2   37.40   11.00
  -9   4  -2   36.00   12.60
   9  -4   2   28.80   10.60
   9  -4   2   28.80    7.60
   9  -4   2   27.00    5.70
 -10   4  -2   11.00    9.90
  10  -4   2    4.50    9.20
  10  -4   2   40.70   12.90
   8   3  -2   24.50   10.70
   8   3  -2   28.80    9.80
  -8  -3   2   10.60   10.10
   7   3  -2   56.89   12.70
   7   3  -2   82.39   10.30
   7   3  -2   67.19   11.50
   7   3  -2   82.59   10.00
   7   3  -2   80.59   10.50
  -7  -3   2   91.99   16.30
  -7  -3   2   63.89   11.30
  -7  -3   2   91.39   13.10
   6   3  -2   77.19    9.40
   6   3  -2   48.60   10.50
   6   3  -2   64.29    7.40
   6   3  -2   74.39    9.50
   6   3  -2   65.99   11.50
   6   3  -2   75.39    9.10
   6   3  -2   62.49    8.90
  -6  -3   2   78.59   13.50
  -6  -3   2   69.99   10.40
  -6  -3   2   71.99   10.70
   5   3  -2  318.77   17.90
   5   3  -2  272.87   16.60
   5   3  -2  282.67   19.10
   5   3  -2  293.67   19.50
   5   3  -2  305.37   21.50
   5   3  -2  278.57   19.10
   5   3  -2  293.17   18.90
   5   3  -2  254.67   17.80
  -5  -3   2  283.07   18.70
  -5  -3   2  291.97   15.00
  -5  -3   2  281.67   19.90
  -5  -3   2  267.97   17.50
  -5  -3   2  266.87   19.50
  -5  -3   2  300.97   15.10
  -5  -3   2  258.87   21.50
   4   3  -2  416.96   23.80
   4   3  -2  382.46   20.80
   4   3  -2  370.46   23.30
   4   3  -2  390.16   23.00
   4   3  -2  354.56   23.10
   4   3  -2  410.76   25.30
   4   3  -2  366.36   22.20
   4   3  -2  368.66   22.00
  -4  -3   2  395.26   23.90
  -4  -3   2  396.56   19.90
  -4  -3   2  318.57   24.70
  -4  -3   2  359.16   23.60
  -4  -3   2  416.96   20.40
  -4  -3   2  386.36   20.80
  -4  -3   2  417.96   23.50
   3   3  -2  537.75   30.40
   3   3  -2  606.84   27.40
   3   3  -2  524.05   28.20
   3   3  -2  524.35   29.50
   3   3  -2  486.35   28.50
   3   3  -2  561.64   28.60
   3   3  -2  527.05   29.20
   3   3  -2  513.65   29.10
   3   3  -2  438.76   28.80
  -3  -3   2  464.75   28.00
  -3  -3   2  425.26   28.70
  -3  -3   2  453.45   30.20
  -3  -3   2  567.44   29.90
  -3  -3   2  557.34   26.40
  -3  -3   2  546.55   29.30
  -3  -3   2  496.05   26.90
  -3  -3   2  520.85   27.50
   2   3  -2 2460.15  118.99
   2   3  -2 2280.67  117.19
   2   3  -2 2417.76  115.29
   2   3  -2 2451.15  118.49
   2   3  -2 2260.97  117.69
   2   3  -2 2275.27  117.09
   2   3  -2 2231.38  117.59
   2   3  -2 2268.97  118.19
   2   3  -2 2442.36  118.09
   2   3  -2 2282.67  118.39
   2   3  -2 2417.36  118.09
   2   3  -2 2367.26  118.99
  -2  -3   2 2398.36  118.59
  -2  -3   2 2355.96  115.29
  -2  -3   2 2345.27  118.19
  -2  -3   2 2399.16  117.39
  -2  -3   2 2396.06  118.19
  -2  -3   2 2370.86  116.49
  -2  -3   2 2271.87  116.79
  -2  -3   2 2176.28  117.79
  -2  -3   2 2334.67  118.09
  -2  -3   2 2309.97  118.89
   1   3  -2  744.83   41.20
   1   3  -2  839.32   42.30
   1   3  -2  796.92   42.10
   1   3  -2  725.53   41.30
   1   3  -2  858.51   42.20
   1   3  -2  821.12   40.10
   1   3  -2  817.62   41.50
   1   3  -2  786.12   41.60
   1   3  -2  782.92   41.90
   1   3  -2  775.62   41.20
   1   3  -2  809.62   41.40
   1   3  -2  784.02   42.10
  -1  -3   2  797.62   40.10
  -1  -3   2  822.72   42.10
  -1  -3   2  750.62   42.00
  -1  -3   2  785.22   41.40
  -1  -3   2  812.32   42.00
  -1  -3   2  804.72   42.10
  -1  -3   2  816.42   42.20
  -1  -3   2  807.02   41.20
  -1  -3   2  730.03   41.40
  -1  -3   2  836.32   41.10
  -1  -3   2  785.62   41.30
   0   3  -2 2462.95  123.59
   0   3  -2 2468.95  123.49
   0   3  -2 2478.05  121.29
   0   3  -2 2235.78  122.79
   0   3  -2 2459.85  122.09
   0   3  -2 2582.94  122.99
   0   3  -2 2620.14  122.99
   0   3  -2 2503.65  123.49
   0   3  -2 2613.04  122.79
   0   3  -2 2579.04  123.29
   0   3  -2 2344.17  122.69
   0   3  -2 2335.27  122.69
   0  -3   2 2441.86  123.59
   0  -3   2 2585.64  123.19
   0  -3   2 2261.47  122.69
   0  -3   2 2388.86  122.09
   0  -3   2 2464.65  122.89
   0  -3   2 2545.95  123.39
   0  -3   2 2502.05  122.89
   0  -3   2 2479.35  123.59
   0  -3   2 2473.45  122.59
   0  -3   2 2581.34  122.89
   0  -3   2 2474.65  123.49
   0  -3   2 2393.86  122.79
  -1   3  -2 1374.26   64.19
  -1   3  -2 1164.08   63.89
  -1   3  -2 1298.97   63.69
  -1   3  -2 1262.17   64.59
  -1   3  -2 1284.87   64.49
  -1   3  -2 1395.96   64.79
  -1   3  -2 1371.86   64.39
  -1   3  -2 1273.97   64.69
  -1   3  -2 1299.57   65.29
  -1   3  -2 1180.58   64.69
  -1   3  -2 1303.07   65.29
  -1   3  -2 1287.47   64.59
  -1   3  -2 1321.97   65.19
   1  -3   2 1207.58   65.09
   1  -3   2 1227.88   64.49
   1  -3   2 1303.87   64.59
   1  -3   2 1331.57   64.99
   1  -3   2 1271.77   64.79
   1  -3   2 1342.07   63.99
   1  -3   2 1229.08   64.19
   1  -3   2 1290.07   64.79
   1  -3   2 1307.27   65.39
   1  -3   2 1294.57   64.19
   1  -3   2 1221.68   64.69
   1  -3   2 1298.27   65.39
  -2   3  -2  846.32   42.90
  -2   3  -2  861.41   42.30
  -2   3  -2  891.61   42.20
  -2   3  -2  875.51   42.00
  -2   3  -2  834.32   43.10
  -2   3  -2  868.21   42.50
  -2   3  -2  809.02   43.00
  -2   3  -2  799.62   43.00
  -2   3  -2  878.61   43.80
  -2   3  -2  892.81   43.50
   2  -3   2  871.11   43.50
   2  -3   2  806.42   42.90
   2  -3   2  944.11   42.60
   2  -3   2  823.32   43.10
   2  -3   2  882.81   43.50
   2  -3   2  781.42   42.80
   2  -3   2  769.62   43.10
   2  -3   2  838.02   43.50
   2  -3   2  763.92   43.00
   2  -3   2  883.01   43.00
   2  -3   2  818.12   42.80
  -3   3  -2 1339.77   66.59
  -3   3  -2 1364.36   65.59
  -3   3  -2 1312.87   65.79
  -3   3  -2 1301.37   64.99
  -3   3  -2 1325.07   65.69
  -3   3  -2 1454.95   67.49
  -3   3  -2 1134.29   66.59
  -3   3  -2 1347.57   66.49
  -3   3  -2 1335.87   66.19
   3  -3   2 1322.27   66.19
   3  -3   2 1409.06   64.99
   3  -3   2 1379.16   66.79
   3  -3   2 1407.86   65.99
   3  -3   2 1345.77   66.59
   3  -3   2 1237.88   65.89
   3  -3   2 1330.37   66.29
   3  -3   2 1280.77   66.49
   3  -3   2 1282.97   67.29
   3  -3   2 1295.47   66.29
   3  -3   2 1338.97   65.79
   3  -3   2 1116.09   65.59
   3  -3   2 1338.07   65.99
  -4   3  -2 1299.57   63.09
  -4   3  -2 1269.97   61.59
  -4   3  -2 1182.78   64.29
  -4   3  -2 1187.58   62.29
  -4   3  -2 1195.08   61.99
  -4   3  -2 1264.17   64.19
  -4   3  -2 1278.67   63.89
  -4   3  -2 1154.08   63.79
  -4   3  -2 1227.98   61.79
  -4   3  -2 1168.68   61.69
   4  -3   2 1301.17   62.59
   4  -3   2 1145.49   61.99
   4  -3   2 1245.68   63.19
   4  -3   2 1310.27   62.19
   4  -3   2 1252.87   63.49
   4  -3   2 1243.88   63.39
   4  -3   2 1293.77   64.09
   4  -3   2 1282.77   62.09
   4  -3   2 1315.27   62.19
   4  -3   2 1254.37   64.49
   4  -3   2 1265.77   62.59
   4  -3   2 1251.67   63.79
  -5   3  -2  768.52   41.20
  -5   3  -2  747.83   39.60
  -5   3  -2  725.23   39.10
  -5   3  -2  800.52   43.10
  -5   3  -2  715.03   42.60
  -5   3  -2  762.92   39.10
   5  -3   2  787.32   39.50
   5  -3   2  809.62   39.90
   5  -3   2  787.82   40.10
   5  -3   2  743.03   44.00
   5  -3   2  820.72   39.50
   5  -3   2  804.22   39.60
   5  -3   2  797.22   42.00
   5  -3   2  843.52   39.40
   5  -3   2  821.82   39.80
   5  -3   2  814.12   39.80
   5  -3   2  729.23   40.70
   5  -3   2  788.82   39.40
  -6   3  -2   -0.10    3.70
  -6   3  -2    0.50    4.00
  -6   3  -2    4.20    2.80
  -6   3  -2    0.10    2.20
   6  -3   2    0.10    2.20
   6  -3   2    3.00    1.50
   6  -3   2    0.40    1.40
   6  -3   2    2.10    1.40
   6  -3   2    2.30    1.30
   6  -3   2    2.60    1.60
   6  -3   2    0.10    2.30
   6  -3   2    4.20    2.10
   6  -3   2    2.40    2.60
   6  -3   2    2.40    1.30
  -7   3  -2   11.30    6.80
  -7   3  -2    3.70    6.20
  -7   3  -2   10.80    3.40
  -7   3  -2   13.50    4.70
   7  -3   2    7.40    2.50
   7  -3   2   10.20    2.10
   7  -3   2   11.80    4.80
   7  -3   2   12.60    3.30
   7  -3   2    8.40    1.60
   7  -3   2   10.90    4.00
   7  -3   2   11.60    3.80
   7  -3   2    8.20    3.30
   7  -3   2    7.60    1.70
  -8   3  -2  287.37   24.60
  -8   3  -2  315.77   21.20
  -8   3  -2  331.17   28.30
   8  -3   2  325.57   20.60
   8  -3   2  333.47   18.80
   8  -3   2  301.97   23.30
   8  -3   2  327.37   17.20
   8  -3   2  310.47   18.10
  -9   3  -2   -3.00    7.60
  -9   3  -2    0.30   11.80
  -9   3  -2   -3.90    9.70
   9  -3   2   -4.60    5.80
   9  -3   2    2.50    9.80
 -10   3  -2    0.80   15.00
 -10   3  -2   -4.30    9.40
  10  -3   2   23.40    9.80
  10  -3   2   -4.50   13.50
   9   2  -2    5.40    9.80
   9   2  -2    5.90    8.10
  -9  -2   2    7.30   11.30
   8   2  -2   42.70    8.40
   8   2  -2   39.90    7.60
   8   2  -2   49.30   10.40
  -8  -2   2   45.10   11.40
  -8  -2   2   47.80   10.70
  -8  -2   2   66.09   15.70
   7   2  -2  124.89   11.10
   7   2  -2  107.09   11.50
   7   2  -2  130.09   11.80
   7   2  -2  135.09   16.70
   7   2  -2  133.89   12.90
  -7  -2   2  116.49   13.70
  -7  -2   2  129.29   14.80
  -7  -2   2  140.99   17.80
   6   2  -2    5.70    4.50
   6   2  -2    5.80    3.60
   6   2  -2    7.90    3.20
   6   2  -2    5.30    4.40
   6   2  -2    8.10    4.10
  -6  -2   2    4.00    1.40
  -6  -2   2    4.20    3.70
  -6  -2   2    2.10    7.30
  -6  -2   2    1.30    5.30
  -6  -2   2    7.80    5.00
  -6  -2   2    7.30    4.70
   5   2  -2  545.25   30.50
   5   2  -2  562.14   29.40
   5   2  -2  556.64   31.40
   5   2  -2  562.54   31.30
   5   2  -2  518.15   29.70
   5   2  -2  546.95   30.10
   5   2  -2  553.44   33.20
   5   2  -2  540.25   31.00
  -5  -2   2  546.95   30.60
  -5  -2   2  532.05   27.10
  -5  -2   2  486.05   31.20
  -5  -2   2  558.04   32.20
  -5  -2   2  570.64   27.40
  -5  -2   2  544.95   29.60
  -5  -2   2  502.45   33.70
   4   2  -2  246.18   15.50
   4   2  -2  241.08   15.70
   4   2  -2  259.37   17.00
   4   2  -2  265.87   14.10
   4   2  -2  221.88   14.30
   4   2  -2  218.28   15.20
   4   2  -2  247.08   15.10
   4   2  -2  251.87   14.30
   4   2  -2  232.38   14.90
  -4  -2   2  240.98   16.10
  -4  -2   2  252.27   13.40
  -4  -2   2  231.78   12.40
  -4  -2   2  232.08   15.70
  -4  -2   2  214.18   17.10
  -4  -2   2  257.37   15.50
  -4  -2   2  224.48   12.70
   3   2  -2   51.89    6.60
   3   2  -2   45.60    5.90
   3   2  -2   59.79    5.00
   3   2  -2   51.59    5.20
   3   2  -2   62.39    5.40
   3   2  -2   65.49    6.00
   3   2  -2   61.69    5.90
   3   2  -2   58.09    5.90
   3   2  -2   52.99    7.00
   3   2  -2   60.99    4.50
   3   2  -2   69.39    8.10
   3   2  -2   58.49    4.90
   3   2  -2   61.19    6.20
  -3  -2   2   59.89    5.60
  -3  -2   2   60.09    6.80
  -3  -2   2   59.59    4.20
  -3  -2   2   57.89    6.80
  -3  -2   2   55.59    3.50
  -3  -2   2   58.69    4.70
  -3  -2   2   42.60    6.60
  -3  -2   2   54.29    5.50
  -3  -2   2   55.09    4.80
  -3  -2   2   56.69    5.80
  -3  -2   2   54.29    5.10
   2   2  -2 1784.92   88.09
   2   2  -2 1648.54   87.79
   2   2  -2 1565.24   87.99
   2   2  -2 1877.41   89.19
   2   2  -2 1637.64   87.19
   2   2  -2 1778.02   88.69
   2   2  -2 1674.73   88.19
   2   2  -2 1750.42   87.59
   2   2  -2 1721.03   87.89
   2   2  -2 1913.11   88.19
   2   2  -2 1698.73   88.49
   2   2  -2 1777.02   87.39
  -2  -2   2 1754.72   88.09
  -2  -2   2 1752.52   88.39
  -2  -2   2 1796.92   88.19
  -2  -2   2 1744.63   85.79
  -2  -2   2 1773.22   86.79
  -2  -2   2 1680.53   88.09
  -2  -2   2 1721.53   88.89
  -2  -2   2 1711.23   87.99
  -2  -2   2 1818.62   87.29
  -2  -2   2 1812.92   87.59
  -2  -2   2 1752.02   87.49
   1   2  -2   14.90    2.70
   1   2  -2   16.60    2.90
   1   2  -2   16.70    2.70
   1   2  -2   18.40    3.10
   1   2  -2   13.90    2.50
   1   2  -2   23.70    3.00
   1   2  -2   22.30    3.20
   1   2  -2   20.30    3.10
   1   2  -2   18.60    2.70
   1   2  -2   21.00    2.70
   1   2  -2   22.00    2.70
  -1  -2   2   19.90    1.80
  -1  -2   2   22.10    3.10
  -1  -2   2   19.90    3.00
  -1  -2   2   18.60    3.10
  -1  -2   2   22.00    2.60
  -1  -2   2   16.60    2.40
  -1  -2   2   13.90    2.40
  -1  -2   2   24.00    3.20
  -1  -2   2   14.00    2.50
  -1  -2   2   19.50    2.70
  -1  -2   2   22.30    3.30
  -1  -2   2   24.30    3.40
   0   2  -2   74.69    4.60
   0   2  -2   71.59    4.10
   0   2  -2   74.79    5.30
   0   2  -2   69.79    4.70
   0   2  -2   76.49    5.30
   0   2  -2   65.29    5.10
   0   2  -2   71.59    4.70
   0   2  -2   73.69    4.90
   0   2  -2   71.59    4.90
   0   2  -2   75.99    4.70
   0   2  -2   62.69    4.80
   0  -2   2   75.59    5.00
   0  -2   2   69.59    5.10
   0  -2   2   65.49    4.80
   0  -2   2   67.29    4.40
   0  -2   2   68.69    4.40
   0  -2   2   64.99    4.60
   0  -2   2   68.49    4.80
   0  -2   2   73.49    5.40
   0  -2   2   67.59    4.70
   0  -2   2   66.59    4.70
   0  -2   2   70.99    5.70
   0  -2   2   62.69    5.10
  -1   2  -2  608.34   30.10
  -1   2  -2  558.44   29.60
  -1   2  -2  633.24   29.70
  -1   2  -2  636.24   30.20
  -1   2  -2  620.74   29.80
  -1   2  -2  558.84   29.60
  -1   2  -2  595.04   29.60
  -1   2  -2  597.14   29.30
  -1   2  -2  610.04   29.90
  -1   2  -2  602.34   29.30
   1  -2   2  542.05   29.70
   1  -2   2  577.24   30.10
   1  -2   2  558.64   29.70
   1  -2   2  555.94   29.20
   1  -2   2  546.05   30.00
   1  -2   2  532.35   29.70
   1  -2   2  579.84   29.80
   1  -2   2  597.84   29.70
   1  -2   2  619.54   30.10
   1  -2   2  567.64   30.10
  -2   2  -2 1189.48   58.29
  -2   2  -2 1177.48   57.69
  -2   2  -2 1318.57   58.99
  -2   2  -2 1205.18   57.69
  -2   2  -2 1233.58   58.09
  -2   2  -2 1214.18   57.49
  -2   2  -2 1179.68   58.09
  -2   2  -2 1091.49   58.49
  -2   2  -2 1092.99   58.59
   2  -2   2 1114.19   57.69
   2  -2   2 1193.88   57.99
   2  -2   2 1143.69   58.69
   2  -2   2 1193.38   58.09
   2  -2   2 1122.69   57.39
   2  -2   2 1137.39   57.59
   2  -2   2 1189.28   58.19
   2  -2   2 1098.49   57.89
   2  -2   2 1163.68   58.19
   2  -2   2 1123.19   58.29
   2  -2   2 1058.49   57.69
   2  -2   2 1168.68   58.49
   2  -2   2 1198.68   58.19
   2  -2   2 1130.09   57.99
  -3   2  -2 3332.47  160.18
  -3   2  -2 3298.27  159.28
  -3   2  -2 3182.48  157.78
  -3   2  -2 2906.11  159.58
  -3   2  -2 3337.47  157.98
  -3   2  -2 3214.08  158.08
  -3   2  -2 3206.18  158.18
  -3   2  -2 3195.58  160.08
  -3   2  -2 3324.47  157.68
   3  -2   2 3133.59  159.48
   3  -2   2 3281.17  160.08
   3  -2   2 3116.89  158.58
   3  -2   2 3316.17  158.28
   3  -2   2 2956.30  158.08
   3  -2   2 3332.87  158.38
   3  -2   2 3253.27  159.68
   3  -2   2 3123.39  159.08
   3  -2   2 3224.68  159.98
   3  -2   2 3258.87  157.88
   3  -2   2 3278.77  157.98
   3  -2   2 3248.67  158.18
   3  -2   2 3299.87  158.38
  -4   2  -2  257.17   16.50
  -4   2  -2  277.07   17.80
  -4   2  -2  287.07   15.50
  -4   2  -2  323.67   18.10
  -4   2  -2  302.57   17.20
   4  -2   2  290.57   16.90
   4  -2   2  310.37   16.30
   4  -2   2  286.27   14.70
   4  -2   2  286.77   15.50
   4  -2   2  294.67   14.90
   4  -2   2  297.87   14.80
   4  -2   2  271.47   14.70
   4  -2   2  293.37   15.50
   4  -2   2  290.87   15.60
   4  -2   2  306.27   17.70
   4  -2   2  282.07   17.80
   4  -2   2  302.27   17.30
   4  -2   2  294.77   16.30
   4  -2   2  283.47   15.00
  -5   2  -2  333.97   19.70
  -5   2  -2  301.07   20.80
  -5   2  -2  331.87   18.20
   5  -2   2  334.67   17.80
   5  -2   2  335.57   18.00
   5  -2   2  320.97   21.30
   5  -2   2  334.07   17.00
   5  -2   2  333.57   17.20
   5  -2   2  334.17   17.30
   5  -2   2  337.57   17.10
   5  -2   2  330.67   18.40
   5  -2   2  341.27   18.10
   5  -2   2  342.77   19.00
  -6   2  -2    3.20    4.30
  -6   2  -2    0.80    2.60
  -6   2  -2   -5.80    4.10
  -6   2  -2    0.80    3.10
   6  -2   2    1.30    1.00
   6  -2   2    0.90    3.50
   6  -2   2    1.60    1.20
   6  -2   2    1.70    3.10
   6  -2   2   -0.60    2.20
   6  -2   2    3.00    2.20
   6  -2   2    4.30    4.00
   6  -2   2    0.70    1.80
   6  -2   2    1.20    2.00
  -7   2  -2  213.68   18.70
  -7   2  -2  195.68   13.40
  -7   2  -2  229.88   15.60
   7  -2   2  199.68   14.10
   7  -2   2  210.38   11.40
   7  -2   2  222.68   12.70
   7  -2   2  185.88   16.00
   7  -2   2  193.78   12.90
   7  -2   2  197.38   13.70
   7  -2   2  211.28   12.30
  -8   2  -2   79.39   13.20
  -8   2  -2   72.99   13.10
  -8   2  -2   96.09   11.30
   8  -2   2   87.29    7.00
   8  -2   2   84.09    6.60
   8  -2   2   93.29    8.50
   8  -2   2   79.69   12.50
   8  -2   2   87.59   10.50
  -9   2  -2   15.10   11.20
  -9   2  -2   10.50    8.10
   9  -2   2    3.90   11.30
   9  -2   2   15.70    7.70
   9  -2   2   10.80    5.60
  10  -2   2  108.19   14.70
   9   1  -2  191.98   15.60
   9   1  -2  220.28   20.90
   9   1  -2  195.48   15.30
   9   1  -2  215.48   17.10
   9   1  -2  213.98   23.10
  -9  -1   2  191.78   21.50
  -9  -1   2  212.78   40.20
  -9  -1   2  197.68   19.30
   8   1  -2   58.89    8.00
   8   1  -2   51.09    7.50
   8   1  -2   50.39    9.00
   8   1  -2   45.30    7.20
   8   1  -2   33.90   10.60
   8   1  -2   46.60    6.00
  -8  -1   2   40.80   13.00
  -8  -1   2   51.19   10.20
  -8  -1   2   54.19    9.90
   7   1  -2  158.58   11.90
   7   1  -2  151.98   12.70
   7   1  -2  169.48   16.20
   7   1  -2  191.98   16.50
   7   1  -2  164.78   11.00
   7   1  -2  154.98   12.80
  -7  -1   2  165.28   17.70
  -7  -1   2  153.08   14.50
  -7  -1   2  190.58   14.60
   6   1  -2  311.87   17.80
   6   1  -2  319.37   17.70
   6   1  -2  297.77   19.30
   6   1  -2  298.27   17.60
   6   1  -2  281.27   21.10
   6   1  -2  253.87   18.50
   6   1  -2  305.17   18.80
  -6  -1   2  341.67   20.40
  -6  -1   2  297.37   17.30
  -6  -1   2  323.47   23.10
  -6  -1   2  233.98   19.20
  -6  -1   2  291.67   18.30
   5   1  -2  128.79    9.90
   5   1  -2  147.39    9.60
   5   1  -2  146.69    9.40
   5   1  -2  139.29   10.50
   5   1  -2  143.09   10.50
   5   1  -2  129.89    9.50
   5   1  -2  133.59   10.30
   5   1  -2  146.49    9.10
   5   1  -2  138.19   12.00
  -5  -1   2  159.78   13.60
  -5  -1   2  142.59   11.10
  -5  -1   2  124.29    9.20
  -5  -1   2  118.09    9.80
  -5  -1   2  159.48   11.90
   4   1  -2  296.47   17.30
   4   1  -2  297.67   18.30
   4   1  -2  348.37   19.50
   4   1  -2  303.37   18.40
   4   1  -2  283.87   19.20
   4   1  -2  325.17   18.40
   4   1  -2  315.17   17.10
   4   1  -2  338.87   17.90
   4   1  -2  388.26   23.40
   4   1  -2  291.07   17.00
   4   1  -2  305.67   18.20
   4   1  -2  262.07   17.90
   4   1  -2  316.57   17.70
  -4  -1   2  286.07   17.80
  -4  -1   2  307.47   16.40
  -4  -1   2  318.07   17.60
  -4  -1   2  321.87   19.00
  -4  -1   2  322.97   20.70
  -4  -1   2  318.97   17.60
  -4  -1   2  296.67   17.20
  -4  -1   2  279.37   18.40
  -4  -1   2  309.87   15.70
  -4  -1   2  330.67   18.30
   3   1  -2   27.00    4.00
   3   1  -2   38.20    5.10
   3   1  -2   41.80    4.00
   3   1  -2   28.20    4.00
   3   1  -2   46.00    6.10
   3   1  -2   36.30    3.30
   3   1  -2   39.60    3.90
   3   1  -2   34.60    3.30
   3   1  -2   45.50    5.10
   3   1  -2   39.20    4.50
   3   1  -2   28.60    3.90
   3   1  -2   45.00    5.40
  -3  -1   2   36.00    3.30
  -3  -1   2   42.50    4.80
  -3  -1   2   41.30    2.80
  -3  -1   2   37.30    3.60
  -3  -1   2   35.20    2.10
  -3  -1   2   27.90    4.80
  -3  -1   2   41.30    4.70
  -3  -1   2   34.60    3.80
  -3  -1   2   33.50    3.90
  -2  -1   2    0.90    2.30
   0   1  -2  928.41   46.50
   0   1  -2  980.20   46.20
   0   1  -2  947.41   46.50
   0   1  -2 1002.10   46.00
   0   1  -2  974.50   46.10
   0   1  -2  971.60   46.00
   0   1  -2  917.81   46.00
   0   1  -2  975.10   46.40
   0  -1   2  868.61   46.10
   0  -1   2  950.30   46.10
   0  -1   2  915.41   46.20
   0  -1   2  888.61   46.40
   0  -1   2  916.31   46.00
   0  -1   2  909.41   46.40
   0  -1   2  832.92   46.40
   0  -1   2  822.72   45.80
   0  -1   2  905.31   45.90
   0  -1   2  963.80   45.80
  -1   1  -2  402.56   19.10
  -1   1  -2  376.36   19.50
  -1   1  -2  381.06   18.90
  -1   1  -2  393.96   18.50
  -1   1  -2  392.56   18.80
  -1   1  -2  348.37   19.10
  -1   1  -2  392.06   18.80
  -1   1  -2  392.76   18.80
   1  -1   2  359.06   18.90
   1  -1   2  359.26   18.30
   1  -1   2  351.86   18.50
   1  -1   2  352.56   18.80
   1  -1   2  372.06   19.10
   1  -1   2  353.76   18.80
   1  -1   2  359.36   18.80
   1  -1   2  355.86   18.50
   1  -1   2  401.96   19.20
   1  -1   2  357.66   18.60
   1  -1   2  350.66   19.00
   1  -1   2  361.56   19.10
  -2   1  -2  155.88    9.20
  -2   1  -2  179.88   10.50
  -2   1  -2  182.68    9.00
  -2   1  -2  166.78   10.10
  -2   1  -2  167.48    9.80
  -2   1  -2  156.78    9.80
   2  -1   2  163.58    8.60
   2  -1   2  169.18    9.10
   2  -1   2  183.68   10.00
   2  -1   2  162.48    8.50
   2  -1   2  179.08   10.10
   2  -1   2  180.28   10.40
   2  -1   2  164.88    9.20
   2  -1   2  177.18   10.00
   2  -1   2  163.88    8.60
   2  -1   2  178.68    9.00
   2  -1   2  172.58    8.60
   2  -1   2  171.48    9.50
  -3   1  -2    1.90    2.00
  -3   1  -2    2.80    1.20
  -3   1  -2    1.50    2.00
  -3   1  -2    3.40    1.70
  -3   1  -2    4.20    1.60
  -3   1  -2    3.10    1.10
   3  -1   2    1.80    1.20
   3  -1   2    2.80    0.50
   3  -1   2    3.50    0.40
   3  -1   2    1.30    2.20
   3  -1   2    4.20    1.10
   3  -1   2    1.20    1.90
   3  -1   2    4.50    1.40
   3  -1   2    3.30    1.60
   3  -1   2    2.80    2.00
  -4   1  -2  101.69    8.10
  -4   1  -2  102.09    8.30
  -4   1  -2  101.49    9.30
  -4   1  -2  123.09    7.60
  -4   1  -2  103.69    9.50
  -4   1  -2  125.19    7.20
   4  -1   2  113.49    8.90
   4  -1   2  121.49    6.20
   4  -1   2  112.89    9.20
   4  -1   2  126.39    7.00
   4  -1   2  120.99    7.60
   4  -1   2  120.09    9.10
   4  -1   2  112.19    6.00
   4  -1   2  121.99    7.70
   4  -1   2  104.29    7.10
   4  -1   2  116.19    9.20
   4  -1   2  107.69    9.90
  -5   1  -2   63.39    6.00
  -5   1  -2   64.49    9.30
  -5   1  -2   68.99    5.10
  -5   1  -2   65.19    9.20
  -5   1  -2   63.39    7.80
   5  -1   2   70.89    6.00
   5  -1   2   69.79    3.90
   5  -1   2   69.59    4.00
   5  -1   2   64.89    6.40
   5  -1   2   66.99    4.20
   5  -1   2   73.09    5.10
   5  -1   2   76.59    7.90
   5  -1   2   75.39    5.30
  -6   1  -2  297.17   21.80
  -6   1  -2  328.97   18.40
  -6   1  -2  293.47   21.70
  -6   1  -2  290.77   19.50
   6  -1   2  309.87   16.60
   6  -1   2  293.67   15.40
   6  -1   2  304.57   15.30
   6  -1   2  294.67   20.50
   6  -1   2  284.57   18.20
   6  -1   2  321.97   15.90
   6  -1   2  281.97   18.20
   6  -1   2  301.07   17.20
   6  -1   2  311.97   16.70
  -7   1  -2  707.73   41.30
  -7   1  -2  749.92   39.50
  -7   1  -2  709.83   44.30
   7  -1   2  700.23   37.60
   7  -1   2  759.92   37.00
   7  -1   2  699.83   39.70
   7  -1   2  755.72   37.20
   7  -1   2  668.93   42.60
  -8   1  -2  122.09   17.60
  -8   1  -2  139.19   14.10
  -8   1  -2  161.48   12.60
   8  -1   2  148.49   13.30
   8  -1   2  143.19   16.60
   8  -1   2  139.59   10.20
   8  -1   2  135.59   11.50
  -9   1  -2   77.59   12.60
  -9   1  -2   71.39   17.60
   9  -1   2   73.09   12.00
   9  -1   2   77.09    9.50
   9   0  -2   33.50    7.80
   9   0  -2   31.80    6.30
   9   0  -2   33.40    9.80
   9   0  -2   41.50   12.10
   9   0  -2   34.10    9.70
  -9   0   2   33.70    9.60
  -9   0   2   44.90   13.90
   8   0  -2   16.10    3.60
   8   0  -2   20.00    5.20
   8   0  -2   11.90    4.50
   8   0  -2   12.50    8.10
   8   0  -2    8.10    5.30
   8   0  -2   11.90    5.70
  -8   0   2   15.70    8.80
  -8   0   2   15.80    6.90
   7   0  -2    5.90    3.00
   7   0  -2    8.50    3.90
   7   0  -2    2.10    4.10
   7   0  -2    5.70    4.20
   7   0  -2    3.30    2.80
   7   0  -2    9.30    2.70
  -7   0   2    8.60    4.10
  -7   0   2    6.20    4.80
  -7   0   2    5.50    4.70
   6   0  -2  420.86   21.00
   6   0  -2  369.76   21.80
   6   0  -2  389.26   20.90
   6   0  -2  331.37   22.00
   6   0  -2  396.06   22.40
   6   0  -2  383.56   22.80
   6   0  -2  334.37   24.00
  -6   0   2  376.96   20.80
  -6   0   2  381.26   23.80
  -6   0   2  383.16   25.50
  -6   0   2  378.16   21.70
  -6   0   2  355.46   25.70
  -6   0   2  392.76   23.10
   5   0  -2    2.50    3.20
   5   0  -2    1.00    2.10
   5   0  -2    1.80    2.20
   5   0  -2    4.70    2.30
   5   0  -2    2.40    1.40
   5   0  -2    0.70    2.50
   5   0  -2    1.60    2.10
   5   0  -2    2.00    1.50
   5   0  -2    1.40    2.30
   5   0  -2    2.10    3.30
   5   0  -2    3.20    2.60
  -5   0   2    0.80    2.00
  -5   0   2    1.50    2.70
  -5   0   2    3.00    1.80
  -5   0   2   -0.50    2.20
  -5   0   2    0.90    2.80
  -5   0   2    0.30    3.40
  -5   0   2   -2.70    3.40
   4   0  -2   21.80    4.00
   4   0  -2   19.90    3.80
   4   0  -2   21.90    3.00
   4   0  -2   19.40    1.40
   4   0  -2   21.10    1.40
   4   0  -2   34.30    5.80
   4   0  -2   26.70    3.90
   4   0  -2   16.70    3.10
   4   0  -2   18.60    3.20
   4   0  -2   21.10    3.20
   4   0  -2   22.40    2.50
   4   0  -2   16.30    3.10
   4   0  -2   18.00    3.00
   4   0  -2   21.50    3.10
   4   0  -2   21.20    2.70
  -4   0   2   22.30    3.80
  -4   0   2   16.60    3.00
  -4   0   2   22.10    2.80
  -4   0   2   17.70    4.20
  -4   0   2   23.50    5.10
  -4   0   2   21.20    1.70
  -4   0   2   21.50    2.30
  -4   0   2   18.30    2.70
  -4   0   2   14.80    2.50
  -4   0   2   17.20    1.70
  -4   0   2   24.70    4.20
  -4   0   2   20.50    3.30
   3   0  -2  725.83   34.50
   3   0  -2  731.03   35.80
   3   0  -2  597.64   35.90
   3   0  -2  743.83   36.80
   3   0  -2  685.93   35.70
   3   0  -2  687.43   35.30
   3   0  -2  655.83   35.10
   3   0  -2  658.03   35.90
   3   0  -2  693.53   35.90
   3   0  -2  737.53   37.80
   3   0  -2  670.73   36.00
   3   0  -2  703.23   36.20
   3   0  -2  720.23   34.30
  -3   0   2  717.23   34.70
  -3   0   2  731.13   35.70
  -3   0   2  700.03   35.40
  -3   0   2  672.03   37.00
  -3   0   2  710.93   35.70
  -3   0   2  703.73   36.10
  -3   0   2  694.23   36.40
  -3   0   2  687.73   36.10
  -3   0   2  630.74   37.50
  -3   0   2  741.93   35.90
  -3   0   2  728.53   34.90
   0   0  -2  114.39    5.70
   0   0  -2  112.99    5.90
   0   0  -2  115.09    5.70
   0   0  -2   93.59    5.50
   0   0  -2  116.29    5.80
   0   0  -2  105.29    5.70
   0   0  -2  113.49    5.60
   0   0  -2  113.09    5.80
   0   0  -2  119.69    5.90
   0   0   2  107.59    5.60
   0   0   2   96.09    5.50
   0   0   2   98.09    5.50
   0   0   2   95.89    6.00
   0   0   2  102.79    5.80
   0   0   2  103.19    5.80
   0   0   2  108.79    5.90
  -1   0  -2 2860.61  140.79
  -1   0  -2 2746.23  139.99
  -1   0  -2 2847.11  140.19
  -1   0  -2 2878.01  140.39
   1   0   2 2734.33  139.39
   1   0   2 2812.32  139.99
   1   0   2 2860.01  139.99
   1   0   2 2847.62  140.79
   1   0   2 2708.23  139.29
   1   0   2 3125.79  140.39
   1   0   2 2819.72  139.79
   1   0   2 2923.11  140.29
   1   0   2 2799.22  139.89
  -2   0  -2  813.42   37.80
  -2   0  -2  758.22   40.40
  -2   0  -2  793.22   38.90
  -2   0  -2  769.32   40.10
  -2   0  -2  786.32   38.50
  -2   0  -2  690.33   39.40
  -2   0  -2  788.12   39.20
  -2   0  -2  781.52   37.90
   2   0   2  731.43   38.00
   2   0   2  808.42   39.10
   2   0   2  757.62   38.00
   2   0   2  780.62   38.10
   2   0   2  788.72   39.20
   2   0   2  769.62   40.50
   2   0   2  754.22   38.50
   2   0   2  757.52   39.60
   2   0   2  764.22   39.70
   2   0   2  722.23   38.00
   2   0   2  798.32   39.90
   2   0   2  749.53   38.40
  -3   0  -2 1774.82   85.59
  -3   0  -2 1811.12   87.49
  -3   0  -2 1727.93   85.59
  -3   0  -2 1760.82   86.59
  -3   0  -2 1796.52   89.69
  -3   0  -2 1742.63   88.29
  -3   0  -2 1762.22   89.29
  -3   0  -2 1657.53   87.59
   3   0   2 1769.32   88.59
   3   0   2 1746.13   87.59
   3   0   2 1585.34   86.19
   3   0   2 1745.23   85.69
   3   0   2 1718.23   85.69
   3   0   2 1803.92   86.09
   3   0   2 1726.83   88.59
   3   0   2 1779.32   87.59
   3   0   2 1826.02   87.09
   3   0   2 1749.53   89.69
   3   0   2 1725.93   86.59
   3   0   2 1813.82   86.09
   3   0   2 1791.52   86.59
   3   0   2 1654.53   88.39
   3   0   2 1724.53   86.09
  -4   0  -2   65.19    8.70
  -4   0  -2   58.89    5.60
  -4   0  -2   75.29    6.80
  -4   0  -2   66.89    8.50
  -4   0  -2   64.59    4.50
  -4   0  -2   64.09    5.70
   4   0   2   69.49    4.00
   4   0   2   66.79    6.20
   4   0   2   64.29    6.80
   4   0   2   69.59    4.10
   4   0   2   59.29    5.30
   4   0   2   64.39    4.60
   4   0   2   57.59    4.50
   4   0   2   65.99    5.10
   4   0   2   69.89    4.50
   4   0   2   63.19    4.10
  -5   0  -2    4.10    3.00
  -5   0  -2    1.60    4.20
  -5   0  -2    0.00    3.10
  -5   0  -2    5.50    1.80
   5   0   2    6.00    2.80
   5   0   2   16.00    4.70
   5   0   2    4.60    1.50
   5   0   2    4.00    1.00
   5   0   2    5.20    2.20
   5   0   2    6.20    1.80
   5   0   2    4.60    1.50
   5   0   2    5.40    1.10
   5   0   2    3.00    4.00
   5   0   2    2.80    2.00
   5   0   2    5.00    1.30
  -6   0  -2   11.10    6.20
  -6   0  -2   10.50    4.50
  -6   0  -2   12.60    4.80
  -6   0  -2    6.50    2.50
   6   0   2   11.20    2.70
   6   0   2    8.10    5.30
   6   0   2   11.70    2.00
   6   0   2   11.40    2.10
   6   0   2    7.50    4.10
   6   0   2    9.00    1.70
   6   0   2   13.30    3.70
  -7   0  -2   -1.10    7.30
  -7   0  -2   -3.50    3.80
  -7   0  -2    3.20    4.60
   7   0   2    3.40    1.40
   7   0   2    2.50    1.20
   7   0   2    0.90    4.30
   7   0   2    1.50    3.30
   7   0   2    8.20    7.30
  -8   0  -2  914.01   58.69
  -8   0  -2 1024.70   55.59
   8   0   2  982.20   57.09
   8   0   2 1000.70   53.59
   8   0   2  917.81   51.09
   9   0   2   18.90   13.00
   9   0   2   27.70   11.20
   9   0   2   30.10    8.90
  10  -1  -2   78.59    9.00
  10  -1  -2   88.09   13.40
 -10   1   2   75.49   14.10
 -10   1   2   88.39   14.60
   9  -1  -2   41.70    6.70
   9  -1  -2   38.10    5.60
   9  -1  -2   43.10    6.80
   9  -1  -2   37.90    6.70
   9  -1  -2   46.50   11.30
   9  -1  -2   48.40    9.30
  -9   1   2   44.90   10.10
  -9   1   2   45.00   13.20
  -9   1   2   41.60   10.50
   8  -1  -2   18.70    4.10
   8  -1  -2   26.80    6.40
   8  -1  -2   23.50    7.40
   8  -1  -2   25.40    5.30
   8  -1  -2   20.10    5.00
   8  -1  -2   27.40    4.70
   8  -1  -2   22.70    3.80
  -8   1   2   35.60    7.50
  -8   1   2   13.90    8.80
  -8   1   2   21.80    7.00
  -8   1   2    3.00    4.70
  -8   1   2   15.40    8.20
   7  -1  -2   23.00    6.00
   7  -1  -2   28.50    3.70
   7  -1  -2   32.80    4.20
   7  -1  -2   23.30    3.00
   7  -1  -2   25.20    5.40
   7  -1  -2   24.60    4.70
   7  -1  -2   19.40    5.20
   7  -1  -2   20.70    2.10
   7  -1  -2   13.30    3.80
  -7   1   2   33.30    8.20
  -7   1   2   18.30    6.00
  -7   1   2   23.40    3.60
  -7   1   2   19.40    5.70
  -7   1   2   30.60    6.10
   6  -1  -2  893.51   45.20
   6  -1  -2  958.10   44.40
   6  -1  -2  815.72   48.60
   6  -1  -2  962.40   44.20
   6  -1  -2  767.32   46.40
   6  -1  -2  918.61   46.50
   6  -1  -2  880.61   47.20
   6  -1  -2  882.51   46.10
   6  -1  -2  989.00   45.80
   6  -1  -2  896.81   46.70
  -6   1   2  850.71   46.20
  -6   1   2  842.52   50.39
  -6   1   2  819.82   49.20
  -6   1   2  909.01   48.20
  -6   1   2  864.41   47.50
  -6   1   2  883.11   45.40
   5  -1  -2  252.37   12.90
   5  -1  -2  249.88   13.70
   5  -1  -2  248.18   14.70
   5  -1  -2  254.57   13.40
   5  -1  -2  219.88   14.50
   5  -1  -2  244.48   14.10
   5  -1  -2  250.67   12.60
   5  -1  -2  249.38   15.00
   5  -1  -2  243.08   14.50
   5  -1  -2  209.08   14.30
   5  -1  -2  254.97   14.40
   5  -1  -2  262.17   13.60
  -5   1   2  258.67   13.90
  -5   1   2  228.08   13.00
  -5   1   2  231.68   13.50
  -5   1   2  237.28   15.00
  -5   1   2  218.88   15.30
  -5   1   2  270.47   17.70
  -5   1   2  232.78   14.20
  -5   1   2  233.98   16.30
   4  -1  -2   74.39    4.70
   4  -1  -2   81.49    5.60
   4  -1  -2   73.49    5.60
   4  -1  -2   80.19    5.50
   4  -1  -2   79.59    4.90
   4  -1  -2   58.49    5.50
   4  -1  -2   76.29    5.30
   4  -1  -2   85.39    7.90
   4  -1  -2   73.89    6.30
   4  -1  -2   74.39    5.90
   4  -1  -2   76.39    4.30
   4  -1  -2   71.89    5.60
   4  -1  -2   78.99    5.20
  -4   1   2   63.79    6.50
  -4   1   2   87.29    6.50
  -4   1   2   79.69    4.90
  -4   1   2   90.79    5.40
  -4   1   2   80.09    5.70
  -4   1   2   78.69    4.60
  -4   1   2   96.69    8.10
  -4   1   2   71.09    5.30
  -4   1   2   72.79    4.90
  -4   1   2   84.59    5.80
  -4   1   2   81.09    6.20
   3  -1  -2  276.57   16.30
   3  -1  -2  286.27   16.10
   3  -1  -2  288.97   16.30
   3  -1  -2  324.27   16.00
   3  -1  -2  286.47   16.30
   3  -1  -2  295.77   15.60
   3  -1  -2  333.27   17.20
   3  -1  -2  305.57   16.30
   3  -1  -2  332.17   16.20
   3  -1  -2  289.67   15.70
   3  -1  -2  267.37   16.20
   3  -1  -2  298.57   17.70
  -3   1   2  303.57   16.10
  -3   1   2  283.67   15.80
  -3   1   2  282.87   17.00
  -3   1   2  319.77   16.20
  -3   1   2  349.17   17.10
  -3   1   2  315.07   16.70
  -3   1   2  310.17   16.10
  -3   1   2  288.97   16.00
  -3   1   2  309.37   18.00
  -3   1   2  317.57   15.90
   2  -1  -2  433.86   22.50
   2  -1  -2  434.56   22.50
   2  -1  -2  420.96   22.20
   2  -1  -2  431.16   22.20
   2  -1  -2  458.35   22.90
   2  -1  -2  415.66   22.60
   2  -1  -2  416.16   22.40
   2  -1  -2  423.56   22.10
   2  -1  -2  409.86   22.50
   2  -1  -2  418.56   22.30
   2  -1  -2  442.66   22.50
  -2   1   2  426.66   22.60
  -2   1   2  478.55   22.30
  -2   1   2  468.75   22.40
  -2   1   2  433.86   22.90
  -2   1   2  413.96   22.50
  -2   1   2  466.55   23.00
  -2   1   2  407.16   23.40
  -2   1   2  460.45   22.60
  -2   1   2  468.05   22.60
  -2   1   2  466.75   22.50
   1  -1  -2  410.16   21.40
   1  -1  -2  397.46   21.10
   1  -1  -2  407.66   21.10
   1  -1  -2  423.76   21.40
   1  -1  -2  459.85   21.60
   1  -1  -2  445.56   21.50
   1  -1  -2  399.86   21.10
   1  -1  -2  415.26   21.30
   1  -1  -2  424.96   21.40
  -1   1   2  415.76   21.50
  -1   1   2  441.66   21.20
  -1   1   2  410.16   21.40
  -1   1   2  467.45   21.30
  -1   1   2  397.96   21.40
  -1   1   2  418.26   21.30
  -1   1   2  388.16   21.30
  -1   1   2  389.96   21.30
   0   1   2 4466.05  222.88
  -1  -1  -2  178.58    8.80
  -1  -1  -2  169.98    9.40
  -1  -1  -2  178.08    8.90
  -1  -1  -2  175.58    9.50
  -1  -1  -2  163.08    9.20
  -1  -1  -2  145.09    9.70
  -1  -1  -2  170.48    9.30
  -1  -1  -2  168.28   10.10
  -1  -1  -2  182.58    8.60
  -1  -1  -2  157.38    9.10
  -1  -1  -2  185.68    9.20
   1   1   2  162.88    9.40
   1   1   2  163.18    8.90
   1   1   2  184.28   11.00
   1   1   2  173.88    9.20
   1   1   2  178.28   10.10
   1   1   2  170.48    8.90
   1   1   2  160.28    9.20
   1   1   2  156.78    9.00
   1   1   2  171.98    9.30
   1   1   2  167.18    9.30
   1   1   2  163.88   10.10
   1   1   2  162.28    9.80
  -2  -1  -2  238.38   12.80
  -2  -1  -2  214.78   12.10
  -2  -1  -2  191.98   12.80
  -2  -1  -2  241.38   14.50
  -2  -1  -2  225.78   11.70
  -2  -1  -2  235.08   11.80
  -2  -1  -2  225.78   13.20
  -2  -1  -2  209.48   11.90
  -2  -1  -2  226.68   11.60
  -2  -1  -2  234.68   12.30
   2   1   2  212.48   12.80
   2   1   2  212.38   12.10
   2   1   2  219.28   11.70
   2   1   2  192.48   11.90
   2   1   2  220.68   13.70
   2   1   2  223.58   14.40
   2   1   2  215.78   13.20
   2   1   2  211.68   13.30
   2   1   2  203.58   11.70
   2   1   2  219.28   12.10
   2   1   2  209.08   11.90
   2   1   2  229.68   12.10
   2   1   2  218.08   11.80
  -3  -1  -2 1415.36   69.09
  -3  -1  -2 1376.26   68.79
  -3  -1  -2 1449.76   72.79
  -3  -1  -2 1337.37   68.99
  -3  -1  -2 1362.26   70.99
  -3  -1  -2 1385.36   69.79
  -3  -1  -2 1349.27   70.19
  -3  -1  -2 1397.66   68.39
   3   1   2 1351.66   68.89
   3   1   2 1286.07   69.49
   3   1   2 1382.36   71.19
   3   1   2 1402.06   72.69
   3   1   2 1415.76   68.29
   3   1   2 1396.16   68.79
   3   1   2 1380.06   68.89
   3   1   2 1402.16   70.49
   3   1   2 1446.26   69.69
   3   1   2 1472.85   69.19
   3   1   2 1377.16   69.29
   3   1   2 1352.66   71.29
   3   1   2 1371.96   71.49
   3   1   2 1428.76   68.89
   3   1   2 1239.38   69.09
  -4  -1  -2   17.00    3.60
  -4  -1  -2   12.50    2.20
  -4  -1  -2   10.60    1.50
  -4  -1  -2   10.50    1.80
  -4  -1  -2   14.40    2.20
  -4  -1  -2   23.60    4.60
  -4  -1  -2   14.40    3.20
  -4  -1  -2   17.50    5.20
   4   1   2    9.70    2.50
   4   1   2   14.80    2.00
   4   1   2   11.70    2.10
   4   1   2   13.00    1.70
   4   1   2   14.70    2.50
   4   1   2   15.60    4.80
   4   1   2   14.60    3.10
   4   1   2   14.10    4.00
   4   1   2   15.00    2.40
   4   1   2   12.00    2.30
   4   1   2   15.90    2.60
  -5  -1  -2  106.39    6.30
  -5  -1  -2  102.79   13.40
  -5  -1  -2  112.49   10.10
  -5  -1  -2  103.09    8.90
   5   1   2  101.09    6.00
   5   1   2   97.09    8.30
   5   1   2   94.39    7.90
   5   1   2  104.69    5.80
   5   1   2  109.79    6.80
   5   1   2  107.09    7.30
   5   1   2   97.99   10.50
   5   1   2  110.79    7.00
   5   1   2   94.89    6.80
   5   1   2  102.19    7.40
  -6  -1  -2 1261.17   71.59
  -6  -1  -2 1085.39   67.79
  -6  -1  -2 1304.37   64.39
  -6  -1  -2 1250.47   66.99
   6   1   2 1327.07   70.19
   6   1   2 1215.48   65.19
   6   1   2 1273.77   63.69
   6   1   2 1336.37   64.59
   6   1   2 1320.47   66.99
   6   1   2 1263.47   64.99
   6   1   2 1327.57   63.79
  -7  -1  -2  403.46   27.00
  -7  -1  -2  351.96   29.50
   7   1   2  396.96   28.50
   7   1   2  407.06   25.60
   7   1   2  400.76   21.50
   7   1   2  417.16   23.50
  -8  -1  -2    9.80    7.90
  -8  -1  -2   -5.00   11.20
   8   1   2   -2.40    8.40
   8   1   2    0.60   10.50
   9   1   2   -0.40   12.70
   9   1   2   -0.20    8.50
  10  -2  -2   31.80    6.50
  10  -2  -2   32.50    9.70
  10  -2  -2   53.49   13.90
  10  -2  -2   39.50    5.80
 -10   2   2   33.50   15.20
 -10   2   2   35.40   11.00
 -10   2   2   37.40   11.10
   9  -2  -2  140.69   13.70
   9  -2  -2  146.99   17.50
   9  -2  -2  136.39   12.00
   9  -2  -2  150.38   11.20
  -9   2   2  163.98   14.80
  -9   2   2  145.79   20.60
  -9   2   2  149.69   15.20
  -9   2   2  146.19   19.10
   8  -2  -2  215.78   13.00
   8  -2  -2  198.78   15.10
   8  -2  -2  217.68   17.60
   8  -2  -2  166.68   13.70
   8  -2  -2  195.88   13.80
   8  -2  -2  215.38   11.50
   8  -2  -2  221.48   12.80
   8  -2  -2  202.48   11.10
   8  -2  -2  193.58   12.90
  -8   2   2  206.48   15.10
  -8   2   2  199.48   15.80
  -8   2   2  190.48   18.90
  -8   2   2  222.38   19.30
   7  -2  -2   46.30    4.00
   7  -2  -2   49.20    5.30
   7  -2  -2   47.40    5.60
   7  -2  -2   53.89    5.00
   7  -2  -2   46.00    4.60
   7  -2  -2   36.30    5.50
   7  -2  -2   54.99    6.80
   7  -2  -2   46.90    6.00
   7  -2  -2   49.20    3.70
  -7   2   2   39.70    5.50
  -7   2   2   62.09   10.80
  -7   2   2   47.10    4.90
  -7   2   2   46.80    8.70
  -7   2   2   48.60    7.20
  -7   2   2   53.89    7.70
   6  -2  -2   36.00    3.40
   6  -2  -2   32.50    4.10
   6  -2  -2   30.10    4.90
   6  -2  -2   22.30    4.30
   6  -2  -2   33.30    3.50
   6  -2  -2   23.30    3.90
   6  -2  -2   45.00    4.70
   6  -2  -2   35.10    4.70
   6  -2  -2   32.80    4.00
   6  -2  -2   37.00    2.80
   6  -2  -2   37.90    4.20
  -6   2   2   33.60    7.00
  -6   2   2   31.00    4.90
  -6   2   2   27.50    5.60
  -6   2   2   36.80    5.40
  -6   2   2   32.80    3.90
  -6   2   2   39.10    3.90
  -6   2   2   32.90    4.30
   5  -2  -2  112.99    8.10
   5  -2  -2  111.09    7.00
   5  -2  -2  112.99    8.70
   5  -2  -2  114.59    7.90
   5  -2  -2  109.49    7.50
   5  -2  -2  131.19    7.40
   5  -2  -2  118.49    7.20
   5  -2  -2  116.69    7.40
   5  -2  -2  127.19   10.70
   5  -2  -2  116.89    7.90
   5  -2  -2  110.39    8.10
   5  -2  -2  107.69    7.70
   5  -2  -2  122.19    6.70
  -5   2   2  119.89    8.80
  -5   2   2  115.29    6.30
  -5   2   2  108.49    7.30
  -5   2   2  117.99    8.30
  -5   2   2  100.99    7.60
  -5   2   2  101.69    9.30
  -5   2   2  123.69    7.30
  -5   2   2  116.69    7.60
   4  -2  -2 1519.25   73.09
   4  -2  -2 1333.87   73.49
   4  -2  -2 1437.96   73.49
   4  -2  -2 1462.75   73.39
   4  -2  -2 1540.75   73.29
   4  -2  -2 1379.36   73.79
   4  -2  -2 1474.65   73.49
   4  -2  -2 1483.55   74.89
   4  -2  -2 1485.75   73.59
   4  -2  -2 1398.06   73.59
  -4   2   2 1450.75   73.49
  -4   2   2 1442.56   73.39
  -4   2   2 1530.55   73.99
  -4   2   2 1483.85   73.09
  -4   2   2 1270.17   74.59
  -4   2   2 1507.35   73.19
  -4   2   2 1583.64   74.19
  -4   2   2 1510.65   73.19
  -4   2   2 1560.34   76.09
  -4   2   2 1500.45   73.39
   3  -2  -2    3.60    1.20
   3  -2  -2    2.40    1.00
   3  -2  -2    5.20    1.30
   3  -2  -2    1.80    1.10
   3  -2  -2    2.40    1.20
   3  -2  -2    2.10    1.00
   3  -2  -2    3.20    1.60
   3  -2  -2    4.50    1.50
   3  -2  -2    5.20    0.90
   3  -2  -2    4.20    1.30
  -3   2   2    5.00    1.30
  -3   2   2    3.40    1.50
  -3   2   2    2.50    1.70
  -3   2   2    5.50    1.50
  -3   2   2    5.40    1.40
  -3   2   2    4.60    1.20
  -3   2   2    6.10    1.50
  -3   2   2    3.50    1.50
  -3   2   2    3.80    1.30
   2  -2  -2   19.90    2.40
   2  -2  -2   19.40    2.40
   2  -2  -2   13.90    2.10
   2  -2  -2   24.40    2.40
   2  -2  -2   19.90    1.90
   2  -2  -2   23.30    2.40
   2  -2  -2   16.50    2.00
   2  -2  -2   18.60    1.70
   2  -2  -2   16.50    2.30
  -2   2   2   23.90    2.10
  -2   2   2   27.00    2.40
  -2   2   2   24.20    2.90
  -2   2   2   19.80    2.60
  -2   2   2   21.40    2.10
  -2   2   2   21.30    2.40
  -2   2   2   22.10    2.30
  -2   2   2   21.90    2.20
  -2   2   2   14.70    2.30
   1  -2  -2 1474.35   76.09
   1  -2  -2 1649.83   76.09
   1  -2  -2 1591.14   76.39
   1  -2  -2 1434.26   75.59
   1  -2  -2 1432.36   75.59
   1  -2  -2 1638.14   76.39
   1  -2  -2 1444.76   76.09
   1  -2  -2 1583.04   75.99
  -1   2   2 1608.24   75.79
  -1   2   2 1464.25   75.59
  -1   2   2 1436.16   76.19
  -1   2   2 1331.77   75.79
  -1   2   2 1547.65   75.99
  -1   2   2 1555.14   76.19
  -1   2   2 1584.94   75.79
  -1   2   2 1487.25   76.09
  -1   2   2 1540.75   75.99
  -1   2   2 1655.33   75.29
   0  -2  -2  136.79    8.30
   0  -2  -2  142.89    8.20
   0  -2  -2  141.99    7.90
   0  -2  -2  159.58    8.80
   0  -2  -2  140.69    8.60
   0  -2  -2  134.59    7.90
   0  -2  -2  140.59    8.60
   0  -2  -2  154.98    9.20
   0  -2  -2  149.59    8.00
   0   2   2  143.39    8.00
   0   2   2  133.89    8.40
   0   2   2  134.19    8.40
   0   2   2  133.59    8.50
   0   2   2  139.49    8.70
   0   2   2  139.49    8.10
   0   2   2  153.28    8.50
   0   2   2  136.19    7.90
   0   2   2  151.18    9.00
   0   2   2  154.88    8.50
  -1  -2  -2  418.46   23.40
  -1  -2  -2  445.26   22.50
  -1  -2  -2  449.46   22.20
  -1  -2  -2  451.15   22.20
  -1  -2  -2  424.76   23.30
  -1  -2  -2  440.56   22.40
  -1  -2  -2  465.95   24.30
  -1  -2  -2  472.95   23.00
  -1  -2  -2  437.26   23.30
   1   2   2  438.76   23.40
   1   2   2  447.46   24.90
   1   2   2  431.16   23.00
   1   2   2  427.26   22.30
   1   2   2  454.75   22.80
   1   2   2  421.36   24.00
   1   2   2  434.96   22.70
   1   2   2  424.76   23.60
   1   2   2  405.86   23.10
   1   2   2  461.85   23.80
   1   2   2  387.46   23.00
   1   2   2  428.76   23.00
  -2  -2  -2   -0.30    2.30
  -2  -2  -2    1.60    1.40
  -2  -2  -2    0.10    1.80
  -2  -2  -2    0.20    1.70
  -2  -2  -2    2.10    2.50
  -2  -2  -2    1.20    1.30
  -2  -2  -2    2.70    1.30
  -2  -2  -2    2.00    1.50
  -2  -2  -2    1.80    1.10
  -2  -2  -2    0.60    1.00
  -2  -2  -2    1.00    0.60
   2   2   2    1.10    1.40
   2   2   2   -0.20    1.20
   2   2   2    1.00    1.60
   2   2   2    1.80    1.30
   2   2   2    0.20    1.20
   2   2   2   -3.00    2.40
   2   2   2    2.00    2.30
   2   2   2    1.40    0.90
   2   2   2    2.00    2.10
   2   2   2   -0.10    1.20
   2   2   2    1.80    1.50
   2   2   2    1.10    3.20
  -3  -2  -2  255.37   17.50
  -3  -2  -2  246.08   13.30
  -3  -2  -2  239.18   14.00
  -3  -2  -2  249.58   15.70
  -3  -2  -2  219.98   13.60
  -3  -2  -2  235.68   14.40
  -3  -2  -2  232.38   13.90
  -3  -2  -2  225.28   15.20
   3   2   2  261.27   14.70
   3   2   2  247.38   16.40
   3   2   2  211.38   14.10
   3   2   2  225.98   14.30
   3   2   2  244.78   14.00
   3   2   2  242.48   12.80
   3   2   2  243.78   13.90
   3   2   2  257.67   14.30
   3   2   2  257.17   15.80
   3   2   2  264.37   14.20
   3   2   2  268.67   14.30
  -4  -2  -2  453.35   27.60
  -4  -2  -2  399.56   21.80
  -4  -2  -2  435.46   24.40
  -4  -2  -2  371.56   24.60
  -4  -2  -2  411.16   21.70
  -4  -2  -2  407.16   22.50
   4   2   2  428.66   22.60
   4   2   2  397.26   25.70
   4   2   2  421.96   23.70
   4   2   2  399.56   22.60
   4   2   2  400.06   23.40
   4   2   2  446.66   23.20
   4   2   2  407.26   22.80
   4   2   2  383.86   22.70
   4   2   2  406.66   22.70
   4   2   2  420.76   21.10
  -5  -2  -2  415.46   22.80
  -5  -2  -2  403.76   28.80
  -5  -2  -2  452.25   22.20
  -5  -2  -2  425.56   23.10
  -5  -2  -2  456.95   27.00
  -5  -2  -2  430.46   25.80
   5   2   2  405.86   23.80
   5   2   2  453.95   23.50
   5   2   2  397.66   23.50
   5   2   2  438.66   23.90
   5   2   2  419.86   27.80
   5   2   2  413.26   24.00
   5   2   2  451.95   25.50
  -6  -2  -2   55.79    5.40
  -6  -2  -2   59.69   11.40
  -6  -2  -2   62.49    9.90
   6   2   2   59.19    7.80
   6   2   2   43.20    5.50
   6   2   2   59.79    8.30
   6   2   2   46.40    5.30
   6   2   2   59.89   10.80
   6   2   2   61.19    7.30
   6   2   2   52.79    5.50
  -7  -2  -2  229.08   23.10
  -7  -2  -2  176.38   17.60
   7   2   2  159.48   16.50
   7   2   2  208.68   12.10
   7   2   2  200.88   19.80
   7   2   2  200.48   11.70
   7   2   2  198.88   12.70
   7   2   2  180.68   14.80
   8   2   2   14.40   10.50
   8   2   2    8.50    3.20
   8   2   2   -4.10   11.40
  10  -3  -2  103.99   16.50
  10  -3  -2   82.89    8.70
  10  -3  -2   68.19    7.90
  10  -3  -2   41.90    8.70
  10  -3  -2   64.59   10.80
 -10   3   2   72.69   11.70
 -10   3   2   95.69   17.60
   9  -3  -2   18.90    4.50
   9  -3  -2    6.20    4.60
   9  -3  -2    6.60    5.50
   9  -3  -2    9.50    3.90
   9  -3  -2    7.70    7.40
  -9   3   2   11.00    9.90
  -9   3   2    6.20    6.70
  -9   3   2    9.50    6.20
  -9   3   2   -3.80    8.60
   8  -3  -2    8.40    2.70
   8  -3  -2    7.90    2.50
   8  -3  -2    2.30    3.10
   8  -3  -2    5.20    3.70
   8  -3  -2    9.60    3.40
   8  -3  -2    5.20    3.60
   8  -3  -2    9.20    3.80
   8  -3  -2    5.60    2.70
   8  -3  -2    5.80    3.70
  -8   3   2    6.80    3.30
  -8   3   2    6.80    6.50
  -8   3   2    0.70    7.40
  -8   3   2   10.90    5.20
  -8   3   2    3.10    5.00
   7  -3  -2  125.69    9.90
   7  -3  -2  138.29    9.50
   7  -3  -2  109.39   10.10
   7  -3  -2  130.29    9.60
   7  -3  -2  135.79    9.40
   7  -3  -2  127.49    9.70
   7  -3  -2  149.09   11.10
   7  -3  -2  141.39    8.10
   7  -3  -2  133.29    8.50
  -7   3   2  126.19    9.50
  -7   3   2  155.38   14.50
  -7   3   2  142.99   10.90
  -7   3   2  151.88    9.90
  -7   3   2  126.09   12.60
  -7   3   2  127.49   10.60
  -7   3   2  141.79    8.90
   6  -3  -2  165.28    9.10
   6  -3  -2  159.08   10.20
   6  -3  -2  163.98    9.40
   6  -3  -2  162.08   10.50
   6  -3  -2  163.88    9.70
   6  -3  -2  153.78   10.50
   6  -3  -2  161.78   10.00
   6  -3  -2  158.78   11.00
   6  -3  -2  173.48   10.60
   6  -3  -2  154.98   10.50
  -6   3   2  153.48   10.20
  -6   3   2  164.78   11.20
  -6   3   2  154.38   11.10
  -6   3   2  153.38    9.70
  -6   3   2  148.49   12.40
  -6   3   2  168.88   13.80
   5  -3  -2   32.40    4.60
   5  -3  -2   34.60    5.00
   5  -3  -2   37.20    4.80
   5  -3  -2   42.70    3.80
   5  -3  -2   37.90    3.80
   5  -3  -2   36.40    4.00
   5  -3  -2   44.00    4.20
   5  -3  -2   26.00    3.80
   5  -3  -2   36.10    2.60
   5  -3  -2   34.10    3.30
  -5   3   2   42.10    4.70
  -5   3   2   24.40    4.90
  -5   3   2   38.40    6.30
  -5   3   2   36.00    3.40
  -5   3   2   44.90    4.90
  -5   3   2   34.60    4.40
  -5   3   2   44.80    3.50
  -5   3   2   38.40    4.40
  -5   3   2   32.10    3.80
   4  -3  -2 1370.26   68.49
   4  -3  -2 1381.66   68.39
   4  -3  -2 1339.97   68.29
   4  -3  -2 1384.66   67.89
   4  -3  -2 1235.08   68.29
   4  -3  -2 1401.06   69.89
   4  -3  -2 1263.47   68.09
   4  -3  -2 1331.67   66.79
   4  -3  -2 1406.66   68.49
   4  -3  -2 1360.56   69.29
  -4   3   2 1194.58   69.29
  -4   3   2 1329.27   66.99
  -4   3   2 1369.16   68.29
  -4   3   2 1442.16   68.49
  -4   3   2 1376.96   67.99
  -4   3   2 1420.86   67.99
  -4   3   2 1354.66   67.89
  -4   3   2 1285.57   67.79
  -4   3   2 1416.26   68.29
  -4   3   2 1349.96   68.29
  -4   3   2 1457.75   70.59
   3  -3  -2  713.93   39.60
   3  -3  -2  751.42   39.50
   3  -3  -2  742.63   39.90
   3  -3  -2  776.92   40.50
   3  -3  -2  814.02   40.00
   3  -3  -2  762.42   39.90
   3  -3  -2  797.62   40.20
   3  -3  -2  776.12   40.00
  -3   3   2  701.83   40.50
  -3   3   2  784.02   39.60
  -3   3   2  802.72   39.90
  -3   3   2  767.12   40.10
  -3   3   2  790.72   39.90
  -3   3   2  799.92   39.70
  -3   3   2  802.92   39.90
  -3   3   2  823.52   39.80
   2  -3  -2 1372.86   67.79
   2  -3  -2 1248.38   67.09
   2  -3  -2 1332.37   67.49
   2  -3  -2 1280.07   67.79
   2  -3  -2 1396.46   68.19
   2  -3  -2 1349.27   67.79
   2  -3  -2 1248.28   67.09
   2  -3  -2 1324.17   67.49
  -2   3   2 1401.16   67.39
  -2   3   2 1341.77   65.89
  -2   3   2 1367.06   67.29
  -2   3   2 1317.77   67.49
  -2   3   2 1365.66   66.59
  -2   3   2 1414.26   67.59
  -2   3   2 1372.06   67.89
  -2   3   2 1224.98   67.79
  -2   3   2 1338.47   67.49
  -2   3   2 1451.65   67.89
   1  -3  -2  326.57   19.00
   1  -3  -2  333.17   18.40
   1  -3  -2  335.57   18.20
   1  -3  -2  360.46   19.50
   1  -3  -2  348.27   18.40
   1  -3  -2  339.57   19.20
   1  -3  -2  375.76   19.00
   1  -3  -2  342.27   17.70
   1  -3  -2  334.27   19.00
   1  -3  -2  349.37   18.80
  -1   3   2  357.56   19.40
  -1   3   2  319.77   19.10
  -1   3   2  315.17   18.70
  -1   3   2  355.56   18.70
  -1   3   2  363.36   19.10
  -1   3   2  346.77   18.40
  -1   3   2  327.07   18.80
  -1   3   2  354.76   19.00
  -1   3   2  364.06   18.00
   0  -3  -2 1188.78   58.59
   0  -3  -2 1156.28   58.79
   0  -3  -2 1204.28   60.09
   0  -3  -2 1145.19   59.19
   0  -3  -2 1157.28   59.49
   0  -3  -2 1174.38   58.39
   0  -3  -2 1173.38   58.59
   0  -3  -2 1206.58   58.09
   0  -3  -2 1102.19   59.29
   0  -3  -2 1194.68   59.69
   0   3   2 1189.18   59.29
   0   3   2 1121.59   59.39
   0   3   2 1083.49   59.69
   0   3   2 1157.38   58.29
   0   3   2 1115.29   58.99
   0   3   2 1217.38   60.59
   0   3   2 1185.38   58.79
   0   3   2 1050.19   59.09
   0   3   2 1232.58   58.49
   0   3   2 1218.18   59.49
   0   3   2 1156.98   58.79
   0   3   2 1146.19   58.99
  -1  -3  -2   82.49    6.20
  -1  -3  -2   86.29    5.00
  -1  -3  -2   80.89    5.40
  -1  -3  -2   79.19    5.20
  -1  -3  -2   84.49    6.30
  -1  -3  -2   78.19    4.90
  -1  -3  -2   84.89    5.80
  -1  -3  -2   69.09    6.30
  -1  -3  -2   81.89    6.60
  -1  -3  -2   74.29    5.80
  -1  -3  -2   77.89    5.70
   1   3   2   87.79    6.30
   1   3   2   79.39    5.90
   1   3   2   77.79    5.20
   1   3   2   71.09    6.90
   1   3   2   75.59    6.00
   1   3   2   74.99    6.90
   1   3   2   78.89    6.80
   1   3   2   69.69    6.00
   1   3   2   77.29    6.20
   1   3   2   79.49    5.70
   1   3   2   83.09    8.00
  -2  -3  -2 1720.73   89.29
  -2  -3  -2 1804.02   90.89
  -2  -3  -2 1870.21   88.49
  -2  -3  -2 1684.03   90.09
  -2  -3  -2 1877.51   88.99
  -2  -3  -2 1757.82   91.09
  -2  -3  -2 1802.32   88.79
  -2  -3  -2 1728.63   88.99
   2   3   2 1933.71   90.69
   2   3   2 1663.13   91.79
   2   3   2 1800.32   90.79
   2   3   2 1832.32   89.99
   2   3   2 1811.62   88.79
   2   3   2 1719.13   90.39
   2   3   2 1730.53   89.99
   2   3   2 1863.91   90.99
  -3  -3  -2 1328.87   67.89
  -3  -3  -2 1215.68   69.69
  -3  -3  -2 1380.16   68.59
  -3  -3  -2 1268.27   67.79
  -3  -3  -2 1279.87   67.29
   3   3   2 1349.66   68.79
   3   3   2 1321.57   71.19
   3   3   2 1352.56   68.49
   3   3   2 1334.57   68.89
   3   3   2 1409.56   66.79
   3   3   2 1418.56   68.79
   3   3   2 1406.86   68.99
   3   3   2 1352.66   68.59
  -4  -3  -2 2159.28  100.99
  -4  -3  -2 1910.11  103.09
  -4  -3  -2 2048.20   99.99
   4   3   2 2062.39  101.79
   4   3   2 2044.60  101.29
   4   3   2 1931.31  104.49
   4   3   2 2061.69   98.49
   4   3   2 1821.82  101.09
   4   3   2 1814.72  101.39
   4   3   2 2093.89  101.39
  -5  -3  -2  189.28   11.50
  -5  -3  -2  202.28   12.00
  -5  -3  -2  200.28   15.70
   5   3   2  189.38   13.40
   5   3   2  182.18   12.70
   5   3   2  180.88   16.50
   5   3   2  177.78   12.60
   5   3   2  192.48   14.30
   5   3   2  183.08   12.90
   5   3   2  188.78   13.70
  -6  -3  -2    0.90    3.40
  -6  -3  -2    1.90    6.20
   6   3   2    0.90    3.50
   6   3   2    2.40    3.50
   6   3   2    2.80    3.90
   6   3   2   -7.80    7.10
   6   3   2    4.10    6.30
   6   3   2    3.90    4.90
  -7  -3  -2   -5.70    7.00
  -7  -3  -2    0.90    8.00
   7   3   2    7.00   10.40
   7   3   2   -5.30    8.60
   7   3   2    2.60    4.00
   7   3   2    0.80    4.00
 -11   4   2   26.50   12.40
  10  -4  -2  139.39   18.70
  10  -4  -2  184.98   13.90
  10  -4  -2  207.98   18.20
  10  -4  -2  191.28   19.60
 -10   4   2  208.18   24.20
 -10   4   2  173.28   21.00
 -10   4   2  185.08   17.20
   9  -4  -2   88.19    9.10
   9  -4  -2   82.89    9.00
   9  -4  -2   83.49    8.70
   9  -4  -2   81.89   10.20
   9  -4  -2   83.29    7.60
   9  -4  -2   77.79    7.00
  -9   4   2   69.89   12.80
  -9   4   2   94.69   16.10
  -9   4   2   87.89   10.40
  -9   4   2   50.49    9.00
   8  -4  -2  130.09   10.80
   8  -4  -2  147.39    9.80
   8  -4  -2  157.78   10.30
   8  -4  -2  145.69    7.70
   8  -4  -2  133.39   11.60
   8  -4  -2  139.09   11.30
   8  -4  -2  136.19   10.70
   8  -4  -2  147.89   11.00
  -8   4   2  152.28   16.80
  -8   4   2  145.69   10.00
  -8   4   2  149.99   11.90
  -8   4   2  157.28   14.90
  -8   4   2  152.78   12.10
   7  -4  -2   11.50    3.20
   7  -4  -2   10.50    3.90
   7  -4  -2   15.40    3.70
   7  -4  -2   13.30    3.40
   7  -4  -2   10.90    2.90
   7  -4  -2   14.60    3.40
   7  -4  -2   11.70    2.70
   7  -4  -2   13.30    4.70
  -7   4   2   19.80    6.00
  -7   4   2    8.20    3.50
  -7   4   2   11.70    2.90
  -7   4   2    8.50    4.00
  -7   4   2    7.40    6.00
  -7   4   2   16.80    3.70
   6  -4  -2  183.88   11.60
   6  -4  -2  178.08   11.80
   6  -4  -2  178.38   11.50
   6  -4  -2  171.58   11.40
   6  -4  -2  193.38   12.00
   6  -4  -2  163.88   11.10
  -6   4   2  170.98   13.90
  -6   4   2  169.28   13.40
  -6   4   2  189.98   11.20
  -6   4   2  177.58   10.00
  -6   4   2  158.78   11.50
  -6   4   2  157.28   10.90
   5  -4  -2  382.66   20.60
   5  -4  -2  400.26   21.60
   5  -4  -2  374.76   21.30
   5  -4  -2  349.57   21.00
   5  -4  -2  408.36   21.30
   5  -4  -2  379.46   20.90
   5  -4  -2  392.86   22.00
   5  -4  -2  391.56   21.30
  -5   4   2  329.47   22.70
  -5   4   2  374.66   21.10
  -5   4   2  377.26   20.50
  -5   4   2  377.46   20.10
  -5   4   2  395.76   20.50
  -5   4   2  395.26   20.90
  -5   4   2  380.36   20.50
  -5   4   2  355.96   20.80
  -5   4   2  325.07   22.20
   4  -4  -2    9.20    2.60
   4  -4  -2   14.30    2.70
   4  -4  -2   16.00    3.10
   4  -4  -2   12.00    3.20
   4  -4  -2   10.70    2.90
   4  -4  -2    9.60    2.20
   4  -4  -2    5.50    1.90
  -4   4   2   11.50    2.40
  -4   4   2   11.10    2.30
  -4   4   2   10.00    1.20
  -4   4   2   14.20    2.90
  -4   4   2   10.40    3.30
  -4   4   2    7.20    3.40
  -4   4   2   12.30    2.80
  -4   4   2    9.10    2.40
  -4   4   2    8.40    2.70
  -4   4   2    9.60    1.40
  -4   4   2   12.30    2.40
   3  -4  -2  165.78   11.50
   3  -4  -2  171.08   11.00
   3  -4  -2  149.99   10.30
   3  -4  -2  159.78   10.30
   3  -4  -2  168.98   11.20
   3  -4  -2  210.88   11.30
   3  -4  -2  174.78   11.60
   3  -4  -2  171.48   11.20
  -3   4   2  173.38   10.90
  -3   4   2  184.18    9.50
  -3   4   2  184.78   11.40
  -3   4   2  176.18   10.80
  -3   4   2  173.38   10.70
  -3   4   2  152.68   10.50
  -3   4   2  177.98   11.40
  -3   4   2  156.48   11.40
  -3   4   2  189.98   11.10
  -3   4   2  162.48   10.50
   2  -4  -2  578.94   32.00
   2  -4  -2  609.14   31.80
   2  -4  -2  570.94   31.40
   2  -4  -2  614.64   32.40
   2  -4  -2  620.74   31.30
   2  -4  -2  543.55   31.10
   2  -4  -2  620.64   33.60
   2  -4  -2  630.24   32.90
   2  -4  -2  567.74   32.10
  -2   4   2  596.74   31.60
  -2   4   2  565.74   32.20
  -2   4   2  639.94   32.00
  -2   4   2  611.94   31.80
  -2   4   2  594.54   31.80
  -2   4   2  577.34   32.20
  -2   4   2  608.64   31.50
  -2   4   2  624.74   32.10
   1  -4  -2   66.09    5.40
   1  -4  -2   64.49    4.80
   1  -4  -2   55.89    6.00
   1  -4  -2   59.59    4.10
   1  -4  -2   49.20    6.00
   1  -4  -2   48.80    5.10
   1  -4  -2   53.19    7.30
   1  -4  -2   64.49    4.60
   1  -4  -2   54.09    5.00
  -1   4   2   51.89    5.70
  -1   4   2   50.09    5.50
  -1   4   2   60.89    5.50
  -1   4   2   63.99    5.50
  -1   4   2   56.19    4.70
  -1   4   2   58.19    5.20
  -1   4   2   56.79    5.30
  -1   4   2   50.89    5.00
   0  -4  -2   17.10    1.70
   0  -4  -2   18.20    2.50
   0  -4  -2   11.30    2.70
   0  -4  -2   14.00    3.80
   0  -4  -2   18.40    2.80
   0  -4  -2   18.50    3.30
   0  -4  -2   20.00    4.40
   0  -4  -2   14.50    3.20
   0  -4  -2   15.70    2.90
   0  -4  -2   16.10    2.60
   0  -4  -2   17.80    3.90
   0   4   2   11.00    3.20
   0   4   2   17.00    3.40
   0   4   2   13.60    3.40
   0   4   2   17.80    4.40
   0   4   2   19.60    3.00
   0   4   2   14.00    3.10
   0   4   2   17.20    2.80
   0   4   2    9.60    3.20
   0   4   2   17.00    3.30
   0   4   2   23.10    3.90
   0   4   2   12.70    2.90
  -1  -4  -2  362.26   19.60
  -1  -4  -2  353.26   19.30
  -1  -4  -2  343.37   18.20
  -1  -4  -2  350.36   17.90
  -1  -4  -2  328.87   18.80
  -1  -4  -2  338.07   18.90
  -1  -4  -2  332.77   19.70
  -1  -4  -2  336.37   19.10
  -1  -4  -2  320.97   17.20
   1   4   2  332.17   18.20
   1   4   2  307.47   19.60
   1   4   2  362.56   19.10
   1   4   2  352.76   19.90
   1   4   2  374.66   20.90
   1   4   2  294.77   20.40
   1   4   2  311.67   19.90
   1   4   2  308.67   19.30
   1   4   2  311.27   20.00
  -2  -4  -2   32.60    3.90
  -2  -4  -2   42.00    5.80
  -2  -4  -2   28.80    4.50
  -2  -4  -2   34.70    5.30
  -2  -4  -2   30.10    3.40
  -2  -4  -2   37.20    3.00
  -2  -4  -2   33.00    4.90
  -2  -4  -2   37.70    3.90
   2   4   2   34.90    5.10
   2   4   2   20.90    4.50
   2   4   2   33.30    5.20
   2   4   2   35.30    5.70
   2   4   2   31.60    4.90
   2   4   2   28.20    3.60
   2   4   2   23.50    5.70
   2   4   2   37.80    5.00
  -3  -4  -2    3.20    1.20
  -3  -4  -2    2.40    3.50
  -3  -4  -2    3.10    3.40
  -3  -4  -2    1.70    2.00
  -3  -4  -2    1.80    2.90
   3   4   2    5.60    5.00
   3   4   2    3.00    2.20
   3   4   2    5.30    4.20
   3   4   2    5.30    3.20
   3   4   2    2.20    3.20
   3   4   2   -1.00    3.10
   3   4   2    3.10    2.70
   3   4   2    2.50    3.30
  -4  -4  -2   51.39    6.40
  -4  -4  -2   63.99    5.50
   4   4   2   59.39    3.90
   4   4   2   57.99    7.20
   4   4   2   62.89    7.80
   4   4   2   62.99    8.70
   4   4   2   64.49    7.60
   4   4   2   55.49    7.20
  -5  -4  -2  354.76   19.80
  -5  -4  -2  309.27   23.80
   5   4   2  334.37   25.90
   5   4   2  367.26   21.80
   5   4   2  337.37   21.70
   5   4   2  365.26   23.10
   5   4   2  363.96   21.80
  -6  -4  -2    1.60    4.10
  -6  -4  -2   16.30    8.90
   6   4   2    7.50    7.70
   6   4   2   10.90    5.40
   6   4   2   15.00    9.60
   6   4   2   16.60    7.50
   7   4   2    2.90    6.30
 -11   5   2    0.30   10.40
  10  -5  -2   19.70    5.30
  10  -5  -2   20.60    5.70
  10  -5  -2   16.30    6.10
  10  -5  -2   19.90    7.60
 -10   5   2   13.90   13.60
 -10   5   2   -0.50    8.30
 -10   5   2    9.20   10.60
 -10   5   2   19.80    8.20
   9  -5  -2   11.40    4.90
   9  -5  -2    3.30    4.00
   9  -5  -2    6.70    4.00
   9  -5  -2   16.20    4.00
   9  -5  -2    4.40    5.20
   9  -5  -2   17.70    5.80
  -9   5   2    7.30    5.10
  -9   5   2   16.90    6.30
  -9   5   2   -4.20    9.40
  -9   5   2   10.00    7.70
   8  -5  -2   93.89    9.00
   8  -5  -2  114.89   11.10
   8  -5  -2  111.89    9.50
   8  -5  -2  112.89   10.30
   8  -5  -2  105.29    8.30
   8  -5  -2  111.19    9.00
  -8   5   2  109.19    8.60
  -8   5   2  112.09    9.40
  -8   5   2   98.09   10.10
  -8   5   2  103.59   13.80
  -8   5   2  127.19   15.10
   7  -5  -2  173.08   11.80
   7  -5  -2  160.08   11.10
   7  -5  -2  182.38   13.20
   7  -5  -2  182.98   12.80
   7  -5  -2  181.58   12.80
   7  -5  -2  187.58   12.30
   7  -5  -2  158.98   11.80
  -7   5   2  179.38   15.20
  -7   5   2  178.48   12.30
  -7   5   2  169.68   14.50
  -7   5   2  180.68   11.40
   6  -5  -2  363.56   20.20
   6  -5  -2  323.17   19.40
   6  -5  -2  368.06   20.90
   6  -5  -2  340.67   21.00
   6  -5  -2  349.37   20.20
   6  -5  -2  345.27   20.20
  -6   5   2  340.47   22.30
  -6   5   2  323.27   19.90
  -6   5   2  331.37   19.10
  -6   5   2  353.66   19.10
  -6   5   2  388.56   20.20
  -6   5   2  344.67   18.60
  -6   5   2  319.97   22.40
   5  -5  -2  217.28   14.00
   5  -5  -2  194.08   12.90
   5  -5  -2  184.68   13.00
   5  -5  -2  208.68   13.30
   5  -5  -2  229.08   12.90
   5  -5  -2  197.38   13.80
  -5   5   2  202.68   12.70
  -5   5   2  221.38   12.90
  -5   5   2  219.18   13.20
  -5   5   2  218.98   13.20
  -5   5   2  205.98   15.00
  -5   5   2  201.98   12.60
  -5   5   2  203.48   14.70
   4  -5  -2   96.69    7.40
   4  -5  -2  100.49    7.80
   4  -5  -2  104.39    8.60
   4  -5  -2  110.59    8.50
   4  -5  -2   90.49    7.50
   4  -5  -2   90.69    7.10
  -4   5   2   90.89    8.30
  -4   5   2   99.39    5.70
  -4   5   2   96.89    7.40
  -4   5   2   96.69    7.40
  -4   5   2   92.49    7.50
  -4   5   2  106.69    7.80
   3  -5  -2   94.59    7.60
   3  -5  -2  107.59    7.40
   3  -5  -2  114.49    8.30
   3  -5  -2  100.79    8.50
   3  -5  -2   96.69    7.80
   3  -5  -2   95.69    9.40
   3  -5  -2   81.99    6.90
  -3   5   2  106.99    8.00
  -3   5   2   92.89    7.70
  -3   5   2  100.19    7.60
  -3   5   2  100.69    8.30
  -3   5   2   88.59    7.70
  -3   5   2  104.29    7.80
  -3   5   2  102.09    6.30
   2  -5  -2   83.79    7.40
   2  -5  -2   88.99    6.80
   2  -5  -2   88.09    8.20
   2  -5  -2   87.79    7.00
   2  -5  -2   84.19    8.00
   2  -5  -2   98.49    6.70
   2  -5  -2   98.69    7.40
  -2   5   2   80.69    6.70
  -2   5   2   66.59    6.90
  -2   5   2   94.09    8.40
  -2   5   2   86.69    7.50
  -2   5   2   87.79    7.20
  -2   5   2   84.69    7.20
  -2   5   2   90.19    7.80
   1  -5  -2   30.60    5.10
   1  -5  -2   27.70    3.90
   1  -5  -2   26.70    3.60
   1  -5  -2   31.50    3.40
   1  -5  -2   26.50    5.20
   1  -5  -2   32.20    4.60
   1  -5  -2   24.50    4.40
  -1   5   2   32.90    5.50
  -1   5   2   26.90    4.70
  -1   5   2   31.30    4.20
  -1   5   2   21.80    4.60
  -1   5   2   26.90    4.70
  -1   5   2   17.80    4.00
  -1   5   2   28.50    4.30
   0  -5  -2 2125.19  110.09
   0  -5  -2 2075.09  110.89
   0  -5  -2 2174.58  109.49
   0  -5  -2 2253.97  110.49
   0  -5  -2 2263.77  109.69
   0  -5  -2 2138.49  110.99
   0   5   2 2423.06  111.59
   0   5   2 2157.28  111.99
   0   5   2 2115.59  110.89
   0   5   2 2228.48  109.39
   0   5   2 2230.38  110.79
   0   5   2 2183.68  109.79
   0   5   2 2157.48  111.59
   0   5   2 2088.29  110.59
  -1  -5  -2  727.63   40.40
  -1  -5  -2  770.12   41.10
  -1  -5  -2  775.52   39.80
  -1  -5  -2  767.22   41.70
  -1  -5  -2  775.22   39.80
  -1  -5  -2  750.32   40.50
  -1  -5  -2  781.72   41.00
   1   5   2  797.82   41.50
   1   5   2  726.93   41.50
   1   5   2  745.63   42.90
   1   5   2  785.22   40.60
   1   5   2  785.02   42.00
   1   5   2  755.62   39.70
   1   5   2  747.33   41.50
  -2  -5  -2  741.53   38.00
  -2  -5  -2  716.23   38.70
  -2  -5  -2  716.73   38.90
  -2  -5  -2  730.63   35.70
  -2  -5  -2  736.83   36.70
   2   5   2  689.23   36.30
   2   5   2  683.03   38.60
   2   5   2  700.03   39.70
   2   5   2  676.43   38.40
   2   5   2  712.83   38.90
   2   5   2  670.43   37.60
   2   5   2  624.64   38.40
   2   5   2  641.54   40.20
  -3  -5  -2  424.06   24.40
  -3  -5  -2  432.66   25.50
  -3  -5  -2  418.86   22.00
  -3  -5  -2  396.56   20.90
  -3  -5  -2  381.96   20.60
   3   5   2  376.46   21.20
   3   5   2  383.86   24.10
   3   5   2  379.96   25.70
   3   5   2  412.06   24.20
   3   5   2  357.56   24.00
   3   5   2  402.36   23.80
  -4  -5  -2   29.20    4.10
  -4  -5  -2   31.20    7.30
   4   5   2   23.30    5.60
   4   5   2   31.80    6.00
   4   5   2   26.50    6.80
   4   5   2   24.30    8.50
   4   5   2   18.80    7.20
   4   5   2   33.30    6.70
  -5  -5  -2  120.99   15.00
   5   5   2  157.68   12.60
   5   5   2  131.19   17.30
   5   5   2  122.49   15.20
   5   5   2  131.59   13.60
   6   5   2   14.10   10.00
   6   5   2   14.40    9.40
   6   5   2   17.00    7.10
 -11   6   2   10.90   15.50
  10  -6  -2   96.39   10.10
  10  -6  -2   84.59   11.80
  10  -6  -2   77.19    9.60
  10  -6  -2   89.89    9.40
  10  -6  -2  106.39   11.30
 -10   6   2   74.99   15.80
 -10   6   2   92.09   15.60
   9  -6  -2   76.89   10.50
   9  -6  -2   78.79    9.20
   9  -6  -2   66.19    8.00
   9  -6  -2   89.99   12.30
   9  -6  -2   75.29    8.40
  -9   6   2   77.49   14.40
  -9   6   2   76.79   13.30
   8  -6  -2    7.10    5.30
   8  -6  -2    1.00    3.60
   8  -6  -2   -2.40    3.60
   8  -6  -2   -0.70    3.30
   8  -6  -2    1.70    2.80
   8  -6  -2    3.20    3.70
   8  -6  -2    7.10    6.90
  -8   6   2    3.20    4.60
  -8   6   2   13.00    7.60
  -8   6   2    4.40    6.00
  -8   6   2   -1.40    3.70
  -8   6   2   -3.00    3.10
   7  -6  -2  108.09    8.60
   7  -6  -2  119.99   11.10
   7  -6  -2  127.69    9.70
   7  -6  -2  103.09    9.10
   7  -6  -2  123.79   12.20
  -7   6   2  114.59    9.00
  -7   6   2  122.19    7.50
  -7   6   2  122.89   10.00
  -7   6   2  117.59    8.10
  -7   6   2  122.89   13.00
  -7   6   2  120.29    9.60
  -7   6   2  125.39    8.60
   6  -6  -2  753.32   39.60
   6  -6  -2  732.23   37.80
   6  -6  -2  647.94   38.10
   6  -6  -2  634.04   38.20
   6  -6  -2  658.43   38.00
   6  -6  -2  711.73   39.50
  -6   6   2  740.63   37.70
  -6   6   2  755.22   40.80
  -6   6   2  724.53   38.20
  -6   6   2  726.53   38.30
  -6   6   2  691.73   37.70
  -6   6   2  716.83   40.70
   5  -6  -2  712.63   38.40
   5  -6  -2  740.73   37.00
   5  -6  -2  625.14   36.80
   5  -6  -2  661.43   37.20
   5  -6  -2  686.93   38.40
   5  -6  -2  731.73   37.90
  -5   6   2  717.03   37.00
  -5   6   2  654.73   38.90
  -5   6   2  675.33   36.70
  -5   6   2  703.73   37.30
  -5   6   2  639.34   38.40
   4  -6  -2  100.79    8.20
   4  -6  -2  113.59    8.30
   4  -6  -2  110.39    8.80
   4  -6  -2  105.59    8.10
   4  -6  -2  118.69   10.30
   4  -6  -2  112.19    9.10
   4  -6  -2  121.99   10.40
  -4   6   2  107.99    8.70
  -4   6   2  101.89    9.00
  -4   6   2  104.39    9.90
  -4   6   2  110.49    6.70
  -4   6   2   99.49    9.50
  -4   6   2  115.09    8.70
   3  -6  -2   87.19    8.40
   3  -6  -2   96.89    7.70
   3  -6  -2  103.29    8.40
   3  -6  -2  106.09    9.80
   3  -6  -2   98.79    7.30
   3  -6  -2   89.79    7.60
  -3   6   2  101.49    6.90
  -3   6   2   93.99    8.50
  -3   6   2   98.39    8.30
  -3   6   2  111.59    8.60
  -3   6   2  115.39    9.50
   2  -6  -2 1743.03   88.29
   2  -6  -2 1685.33   90.39
   2  -6  -2 1803.42   89.99
   2  -6  -2 1847.22   91.49
   2  -6  -2 1784.32   91.89
   2  -6  -2 1609.64   89.29
  -2   6   2 1959.30   91.09
  -2   6   2 1886.41   91.99
  -2   6   2 1657.73   90.89
  -2   6   2 1791.82   90.99
  -2   6   2 1758.82   90.89
   1  -6  -2 2005.30  107.59
   1  -6  -2 2173.08  105.39
   1  -6  -2 2113.89  107.19
   1  -6  -2 2156.48  108.69
   1  -6  -2 2195.48  109.49
   1  -6  -2 2315.97  106.79
  -1   6   2 1960.10  108.99
  -1   6   2 2264.17  109.39
  -1   6   2 2115.19  110.19
  -1   6   2 2141.59  110.09
  -1   6   2 2066.89  108.79
   0  -6  -2  264.67   17.80
   0  -6  -2  293.77   16.30
   0  -6  -2  258.27   16.10
   0  -6  -2  295.97   17.60
   0  -6  -2  266.97   15.40
   0   6   2  273.87   17.90
   0   6   2  276.77   18.00
   0   6   2  235.08   17.40
   0   6   2  264.77   17.50
   0   6   2  244.08   18.50
  -1  -6  -2   67.69    6.50
  -1  -6  -2   68.19    5.70
  -1  -6  -2   69.99    7.20
  -1  -6  -2   60.19    8.10
  -1  -6  -2   68.99    6.20
  -1  -6  -2   74.99    8.50
   1   6   2   69.09    7.50
   1   6   2   82.49    8.50
   1   6   2   75.69    9.20
   1   6   2   86.89    9.60
   1   6   2   65.19    9.70
   1   6   2   81.69    8.20
  -2  -6  -2   13.90    3.30
  -2  -6  -2    8.60    3.10
  -2  -6  -2   -0.50    5.30
  -2  -6  -2   16.60    4.30
  -2  -6  -2    7.10    5.20
   2   6   2    7.20    5.90
   2   6   2   14.00    4.50
   2   6   2    7.50    4.00
   2   6   2   15.00    5.30
   2   6   2    7.10    4.10
   2   6   2   10.30    4.50
   2   6   2    7.40    5.80
  -3  -6  -2   91.39    7.30
  -3  -6  -2   91.89   11.00
   3   6   2   75.69    9.80
   3   6   2   86.29   10.30
   3   6   2   84.99   10.20
   3   6   2   62.69   11.60
   3   6   2   83.29    9.50
  -4  -6  -2   16.60    7.80
  -4  -6  -2   17.80    4.70
   4   6   2   38.60    8.60
   4   6   2   16.00    7.40
   4   6   2   35.40   10.50
   4   6   2   16.70    6.40
   4   6   2   22.70    6.80
  -5  -6  -2   14.30    8.90
  -5  -6  -2    0.60    5.00
   5   6   2   14.10    9.60
   5   6   2   10.80    6.90
   5   6   2   12.60    9.40
  11  -7  -2    8.50    8.20
  11  -7  -2  -13.60    7.60
 -11   7   2   -8.30   19.60
  10  -7  -2    0.00    5.70
  10  -7  -2    4.60    5.30
  10  -7  -2    1.70    5.30
  10  -7  -2   -4.10    6.50
  10  -7  -2   -1.60    6.80
 -10   7   2   -6.80   13.70
 -10   7   2  -12.40   10.80
   9  -7  -2   56.29    8.40
   9  -7  -2   70.39    8.90
   9  -7  -2   67.99    7.70
   9  -7  -2   72.59    8.80
   9  -7  -2   60.19    9.40
  -9   7   2   55.09   12.60
  -9   7   2   50.79   11.60
   8  -7  -2  148.09   13.00
   8  -7  -2  153.38   12.70
   8  -7  -2  137.19   11.90
   8  -7  -2  179.28   12.60
   8  -7  -2  163.48   12.30
  -8   7   2  165.38   15.90
  -8   7   2  172.38   16.80
  -8   7   2  142.79   12.50
   7  -7  -2    2.60    3.00
   7  -7  -2    7.70    3.70
   7  -7  -2    7.80    3.80
   7  -7  -2    2.60    3.30
   7  -7  -2    8.70    6.50
   7  -7  -2   10.40    7.70
  -7   7   2    1.30    3.40
  -7   7   2    7.50    4.20
  -7   7   2   -1.60    5.00
  -7   7   2    3.30    6.30
  -7   7   2    7.20    3.70
  -7   7   2    1.00    3.50
   6  -7  -2    2.40    3.20
   6  -7  -2    2.20    3.00
   6  -7  -2    1.40    5.60
   6  -7  -2   -1.70    3.00
   6  -7  -2   -2.60    2.80
  -6   7   2    4.30    4.60
  -6   7   2   -3.40    3.40
  -6   7   2    2.80    3.60
  -6   7   2   -3.10    3.30
  -6   7   2    2.30    5.40
  -6   7   2    3.60    3.20
   5  -7  -2   -1.10    2.70
   5  -7  -2    1.80    2.50
   5  -7  -2   -1.00    2.70
   5  -7  -2    1.20    2.20
   5  -7  -2    3.40    5.20
  -5   7   2    0.40    3.00
  -5   7   2   -3.20    4.20
  -5   7   2    0.40    2.90
  -5   7   2    0.50    1.20
  -5   7   2    3.00    3.00
   4  -7  -2  494.65   28.30
   4  -7  -2  545.05   29.30
   4  -7  -2  495.75   27.60
   4  -7  -2  460.05   30.30
   4  -7  -2  469.95   29.30
   4  -7  -2  495.25   28.40
  -4   7   2  527.25   26.50
  -4   7   2  525.25   27.40
  -4   7   2  484.55   28.70
  -4   7   2  478.55   30.60
  -4   7   2  545.95   29.10
  -4   7   2  462.85   29.60
  -4   7   2  523.45   29.40
   3  -7  -2   59.59    7.40
   3  -7  -2   63.19    8.40
   3  -7  -2   62.79    7.00
   3  -7  -2   57.09    6.70
   3  -7  -2   53.09    5.60
  -3   7   2   41.70    7.40
  -3   7   2   54.49    5.30
  -3   7   2   67.59    8.20
  -3   7   2   64.69    8.30
  -3   7   2   42.70    6.70
   2  -7  -2  592.24   33.80
   2  -7  -2  576.14   30.50
   2  -7  -2  544.25   32.60
   2  -7  -2  607.64   32.50
   2  -7  -2  652.63   34.90
  -2   7   2  585.74   34.00
  -2   7   2  630.94   34.20
  -2   7   2  554.24   34.00
  -2   7   2  640.24   35.40
   1  -7  -2   89.39    7.20
   1  -7  -2   84.09    8.80
   1  -7  -2   84.29    6.90
   1  -7  -2  102.69    9.90
   1  -7  -2   78.19    7.70
  -1   7   2  107.29   10.70
  -1   7   2  101.89    9.50
  -1   7   2   90.39    9.20
  -1   7   2   93.09   11.80
  -1   7   2   89.19    9.20
   0  -7  -2  570.84   31.20
   0  -7  -2  615.54   33.80
   0  -7  -2  589.54   32.10
   0  -7  -2  581.54   32.10
   0  -7  -2  588.94   34.40
   0   7   2  538.55   33.70
   0   7   2  593.74   34.40
   0   7   2  588.74   34.70
  -1  -7  -2  115.99    9.10
  -1  -7  -2   95.79   10.80
  -1  -7  -2  116.49    8.10
  -1  -7  -2  114.59   10.30
   1   7   2   99.99   12.10
   1   7   2   90.09   11.30
   1   7   2  114.49   12.60
   1   7   2  111.49   13.80
   1   7   2  113.09    9.90
   1   7   2  117.89   11.80
  -2  -7  -2    2.50    2.80
  -2  -7  -2   17.20    6.20
  -2  -7  -2   14.70    6.80
  -2  -7  -2   13.00    3.90
  -2  -7  -2   -0.60    5.90
  -2  -7  -2    7.40    3.60
   2   7   2    8.50    5.40
   2   7   2    7.30    5.70
   2   7   2   11.80    7.20
   2   7   2   10.10    5.30
   2   7   2   13.00    5.60
  -3  -7  -2    2.30    3.80
  -3  -7  -2    2.80    7.70
  -3  -7  -2    3.50    7.00
  -3  -7  -2    1.70    4.20
   3   7   2   -3.30    6.10
   3   7   2    4.60    8.60
   3   7   2   -3.90    5.60
   3   7   2    0.60    5.90
  -4  -7  -2    7.80    8.10
  -4  -7  -2    4.60    5.20
   4   7   2   -0.40    8.30
   4   7   2    0.80    7.10
   4   7   2    9.00    8.60
  10  -8  -2   81.59   10.00
  10  -8  -2   55.79    9.60
  10  -8  -2   74.59   10.10
 -10   8   2   60.79   17.60
   9  -8  -2    5.50    5.20
   9  -8  -2    2.00    4.90
   9  -8  -2    0.60    5.30
   9  -8  -2    3.10    5.30
   9  -8  -2    6.90    6.40
  -9   8   2    7.80    9.00
  -9   8   2   -0.30    7.70
  -9   8   2    9.10   10.90
   8  -8  -2    8.00    5.20
   8  -8  -2   10.30    5.50
   8  -8  -2   15.30    4.50
   8  -8  -2   12.30    5.10
  -8   8   2   -2.40    5.30
  -8   8   2   20.80    6.60
  -8   8   2   -0.60    4.30
  -8   8   2   20.40    9.50
  -8   8   2   12.80    8.10
   7  -8  -2    0.10    3.60
   7  -8  -2    1.70    4.00
   7  -8  -2    2.00    3.60
   7  -8  -2    3.40    3.80
  -7   8   2   -3.30    4.60
  -7   8   2    1.10    4.30
  -7   8   2   -2.10    6.90
  -7   8   2    1.70    4.70
  -7   8   2    9.00    6.70
  -7   8   2   -2.00    4.30
   6  -8  -2  224.38   15.90
   6  -8  -2  225.68   16.30
   6  -8  -2  210.78   15.40
   6  -8  -2  231.38   19.80
   6  -8  -2  241.88   16.80
  -6   8   2  228.28   18.50
  -6   8   2  245.18   16.90
  -6   8   2  236.18   15.80
  -6   8   2  246.38   18.30
   5  -8  -2  268.67   19.60
   5  -8  -2  252.87   21.80
   5  -8  -2  311.67   19.80
   5  -8  -2  289.37   18.70
   5  -8  -2  280.07   18.80
  -5   8   2  291.17   19.10
  -5   8   2  274.77   20.00
  -5   8   2  326.17   22.20
  -5   8   2  322.97   19.70
  -5   8   2  320.07   16.20
  -5   8   2  306.27   16.90
  -5   8   2  306.87   19.90
   4  -8  -2  511.25   30.00
   4  -8  -2  506.75   32.80
   4  -8  -2  509.15   30.80
   4  -8  -2  503.75   27.80
  -4   8   2  498.85   29.80
  -4   8   2  500.55   28.30
  -4   8   2  486.45   29.60
  -4   8   2  539.15   27.30
  -4   8   2  477.15   30.00
   3  -8  -2  477.25   31.30
   3  -8  -2  512.45   28.00
   3  -8  -2  593.64   32.60
   3  -8  -2  525.95   31.20
   3  -8  -2  531.05   29.90
  -3   8   2  542.85   29.20
  -3   8   2  532.15   31.80
  -3   8   2  531.75   31.30
  -3   8   2  519.15   34.70
   2  -8  -2  167.08   13.30
   2  -8  -2  147.29    8.40
   2  -8  -2  169.38   14.00
   2  -8  -2  148.39   11.10
   2  -8  -2  173.38   12.10
  -2   8   2  163.88   13.50
  -2   8   2  156.58   15.10
  -2   8   2  152.68   13.30
  -2   8   2  158.18   13.60
   1  -8  -2  373.16   21.00
   1  -8  -2  364.46   24.00
   1  -8  -2  378.06   21.90
   1  -8  -2  328.47   20.00
   1  -8  -2  361.96   23.10
  -1   8   2  372.36   25.30
  -1   8   2  355.26   23.90
  -1   8   2  341.17   23.30
  -1   8   2  349.47   23.50
   0  -8  -2   88.49    8.30
   0  -8  -2   94.59   11.90
   0  -8  -2   90.39    8.10
   0  -8  -2   86.99    9.10
   0  -8  -2   94.79    8.80
   0   8   2   95.79   11.50
   0   8   2  130.39   14.90
   0   8   2   98.89   12.10
   0   8   2   87.19   11.10
  -1  -8  -2   80.69    8.30
  -1  -8  -2   89.59   10.00
  -1  -8  -2   89.09   12.30
  -1  -8  -2   73.09    7.10
  -1  -8  -2   80.89    8.00
   1   8   2   90.79   11.90
   1   8   2   66.29   10.30
   1   8   2   74.89   10.90
   1   8   2   71.79   12.80
  -2  -8  -2   36.40    6.50
  -2  -8  -2   40.30    8.50
   2   8   2   37.40    8.50
   2   8   2   38.40   10.70
   2   8   2   39.60    9.80
  -3  -8  -2   -0.20    4.90
   3   8   2    4.10    9.60
   3   8   2  -13.60    8.90
  -4  -8  -2   16.20   12.00
  10  -9  -2   28.10    7.50
   9  -9  -2    8.40    8.20
   9  -9  -2   14.80    6.70
   9  -9  -2    2.00    6.30
   9  -9  -2    5.00    6.90
  -9   9   2    6.90   11.30
  -9   9   2    1.50   12.40
   8  -9  -2   21.20    6.40
   8  -9  -2   16.70    5.30
  -8   9   2   14.20    9.70
  -8   9   2    6.00    6.80
  -8   9   2    3.30    6.10
  -8   9   2    0.90    6.80
   7  -9  -2    1.20    4.60
   7  -9  -2    6.80    5.50
   7  -9  -2   -1.90    4.40
   7  -9  -2    3.50    5.00
  -7   9   2   -1.80    5.70
  -7   9   2   -0.20    6.00
  -7   9   2    8.30    8.70
  -7   9   2    2.00    5.80
  -7   9   2   -2.00    7.10
   6  -9  -2 1042.10   56.29
   6  -9  -2 1026.80   55.99
   6  -9  -2 1031.30   56.99
   6  -9  -2  994.30   57.19
  -6   9   2 1072.49   57.19
  -6   9   2 1093.49   58.59
  -6   9   2 1026.50   59.49
   5  -9  -2  323.47   20.20
   5  -9  -2  274.67   20.90
   5  -9  -2  335.27   22.20
   5  -9  -2  324.77   20.60
  -5   9   2  324.27   21.50
  -5   9   2  322.17   20.70
  -5   9   2  335.77   22.60
  -5   9   2  307.27   23.40
  -5   9   2  244.08   19.90
   4  -9  -2  984.30   53.09
   4  -9  -2  957.10   55.19
   4  -9  -2  993.90   51.29
   4  -9  -2 1048.20   53.69
   4  -9  -2  975.90   54.69
  -4   9   2 1050.89   51.49
  -4   9   2 1004.40   54.49
  -4   9   2  865.31   54.39
  -4   9   2 1000.80   54.39
  -4   9   2  978.40   55.89
   3  -9  -2   21.70    5.90
   3  -9  -2   32.40    7.40
   3  -9  -2   34.20    7.60
   3  -9  -2   31.00    5.60
  -3   9   2   27.80    7.60
  -3   9   2   26.70    6.60
  -3   9   2   31.00    7.50
  -3   9   2   24.80    6.90
  -3   9   2   32.60    5.70
   2  -9  -2    5.10    5.60
   2  -9  -2    4.20    4.40
   2  -9  -2    4.70    5.90
   2  -9  -2    5.50    5.00
  -2   9   2    6.30    6.50
  -2   9   2    2.70    9.40
  -2   9   2    2.10    5.50
  -2   9   2    4.90    5.60
   1  -9  -2   -1.10    6.20
   1  -9  -2   22.40    5.30
   1  -9  -2   17.70    4.60
   1  -9  -2   26.30    8.10
   1  -9  -2   25.40    5.90
  -1   9   2   21.70    7.50
  -1   9   2   40.40    9.60
  -1   9   2   16.10    7.00
  -1   9   2   31.00    7.80
   0  -9  -2   -2.60    6.80
   0  -9  -2   -6.50    5.00
   0  -9  -2    4.10    5.40
   0  -9  -2    1.20    4.40
   0  -9  -2   -0.20    8.10
   0  -9  -2   -2.30    4.10
   0   9   2    8.30    8.30
   0   9   2   -2.40    5.90
   0   9   2    3.10    6.70
   0   9   2    1.60    6.80
  -1  -9  -2   22.10    6.00
  -1  -9  -2   26.50   10.80
  -1  -9  -2   16.60    7.20
  -1  -9  -2   13.20    5.30
  -1  -9  -2    0.20    4.30
   1   9   2   30.50    8.70
   1   9   2   28.10    8.90
   1   9   2   10.00   10.50
   1   9   2   26.00    8.80
  -2  -9  -2   -8.30    8.90
  -2  -9  -2    0.00    5.40
   7 -10  -2  303.77   22.10
   7 -10  -2  281.47   20.00
   7 -10  -2  233.98   20.10
  -7  10   2  312.17   20.20
  -7  10   2  265.07   23.60
  -7  10   2  271.87   20.70
  -7  10   2  261.67   20.00
   6 -10  -2  115.89   12.60
   6 -10  -2  119.79   14.10
   6 -10  -2  100.09   13.20
  -6  10   2  145.69   13.70
  -6  10   2  106.29   13.50
  -6  10   2   92.19   14.50
   5 -10  -2  204.78   17.30
   5 -10  -2  197.18   15.50
   5 -10  -2  202.78   15.50
   5 -10  -2  192.88   16.80
  -5  10   2  191.58   16.10
  -5  10   2  216.08   19.70
  -5  10   2  189.68   16.90
  -5  10   2  173.88   17.30
   4 -10  -2   55.79    9.70
   4 -10  -2   40.10    7.50
   4 -10  -2   40.30    7.70
   4 -10  -2   37.10    9.70
  -4  10   2   58.29    9.80
  -4  10   2   39.30    9.60
  -4  10   2   52.79    9.90
  -4  10   2   45.70    9.80
   3 -10  -2  315.37   22.00
   3 -10  -2  320.67   24.70
   3 -10  -2  372.16   24.60
   3 -10  -2  313.77   21.40
  -3  10   2  351.66   25.80
  -3  10   2  357.66   24.80
  -3  10   2  341.07   21.60
  -3  10   2  350.26   24.40
  -3  10   2  323.97   23.80
   2 -10  -2   63.29   12.00
   2 -10  -2   60.59    9.50
   2 -10  -2   69.59    9.00
  -2  10   2   66.79   13.00
  -2  10   2   67.59   11.90
  -2  10   2   76.79   10.40
  -2  10   2   84.59   11.80
  -2  10   2   63.89   11.10
   1 -10  -2  114.59   11.50
   1 -10  -2  132.59   16.20
   1 -10  -2  127.49   11.60
  -1  10   2  128.49   16.40
  -1  10   2  129.69   16.80
  -1  10   2  137.59   15.60
  -1  10   2  107.99   14.10
   0 -10  -2    4.90    7.70
   0 -10  -2    4.60    5.80
   0 -10  -2    3.90    6.10
   0 -10  -2    6.80   10.40
   0  10   2    7.40    8.90
  -1 -10  -2    1.80    9.10
  -7  11   2   44.10   11.20
  -7  11   2   15.10    9.70
   6 -11  -2   32.90   10.50
  -6  11   2   22.30    9.90
  -6  11   2   -0.40   12.70
   5 -11  -2  443.66   30.00
   5 -11  -2  424.16   30.20
  -5  11   2  427.76   31.40
  -5  11   2  429.06   29.90
   4 -11  -2    4.70    8.70
   4 -11  -2   15.60    9.50
   4 -11  -2   22.50    7.20
  -4  11   2   15.80   10.40
  -4  11   2    5.10    7.20
  -4  11   2   -0.70    9.00
  -4  11   2   20.00    8.70
   3 -11  -2   73.29   13.20
   3 -11  -2   67.89    9.90
   3 -11  -2   63.09   13.00
  -3  11   2   54.89   12.40
  -3  11   2   73.79   12.90
  -3  11   2   47.20    9.60
   2 -11  -2   17.20    7.20
   2 -11  -2   36.40   12.00
  -2  11   2   26.60   11.00
   1 -11  -2    2.00    6.90
   1 -11  -2   -0.40   15.60
   4 -12  -2   40.20   14.50
   2 -12   3   15.50   13.50
  -4  12  -3   17.30   12.70
  -5  12  -3   18.20   11.80
   0  11  -3   10.10   12.40
   0 -11   3   -2.80    7.70
  -1  11  -3   86.69   16.80
  -1  11  -3   57.79   14.30
   1 -11   3   61.19   13.40
   1 -11   3   55.69    9.70
   1 -11   3   74.49   15.10
  -2  11  -3    4.90   10.80
  -2  11  -3   16.90    8.00
  -2  11  -3   18.70   10.10
  -2  11  -3   23.50   10.50
   2 -11   3    2.60    9.20
   2 -11   3   25.60    9.80
  -3  11  -3  104.19   13.20
  -3  11  -3   86.39   13.70
  -3  11  -3   92.09   14.00
   3 -11   3   74.19   10.40
   3 -11   3   96.89   12.60
   3 -11   3   73.89   13.20
   3 -11   3   90.29   13.70
  -4  11  -3    8.60    7.70
  -4  11  -3    4.80    8.60
  -4  11  -3   16.10   11.40
   4 -11   3   13.70    8.20
   4 -11   3   27.40    8.20
   4 -11   3   25.40    7.40
  -5  11  -3   76.59   14.80
  -5  11  -3   75.29   14.00
   5 -11   3  101.09   13.30
   5 -11   3  112.09   13.00
   5 -11   3   78.49   11.10
   5 -11   3  103.09   13.60
  -6  11  -3    0.50    9.70
  -6  11  -3   41.70   12.00
  -6  11  -3    2.40    8.40
   6 -11   3   33.20    8.10
  -2 -10   3   19.50   13.80
  -2 -10   3    2.70    9.40
  -2 -10   3    2.70    7.40
   1  10  -3   31.40   11.40
  -1 -10   3   21.20    8.60
  -1 -10   3   37.00   13.50
  -1 -10   3   -3.30    6.20
  -1 -10   3   26.50    9.50
   0  10  -3  237.78   20.90
   0  10  -3  230.98   21.70
   0  10  -3  221.78   20.90
   0  10  -3  229.78   21.80
   0 -10   3  268.07   22.30
   0 -10   3  231.08   16.20
   0 -10   3  212.88   17.90
   0 -10   3  213.28   17.50
  -1  10  -3    8.90    7.90
  -1  10  -3   28.60   10.00
  -1  10  -3   25.10    9.60
  -1  10  -3   23.10    8.10
   1 -10   3   24.60    6.10
   1 -10   3   20.20    8.80
   1 -10   3   20.00    7.10
   1 -10   3   22.20    6.40
   1 -10   3   11.20    8.70
  -2  10  -3  133.79   15.80
  -2  10  -3  117.09   13.60
  -2  10  -3  130.39   15.80
  -2  10  -3  124.59   15.20
   2 -10   3  122.19   15.60
   2 -10   3  144.69   13.40
   2 -10   3  123.19   14.80
   2 -10   3  144.79   12.60
  -3  10  -3  502.45   32.50
  -3  10  -3  501.05   32.90
  -3  10  -3  493.65   31.30
   3 -10   3  505.05   31.50
   3 -10   3  499.65   30.20
   3 -10   3  482.45   32.70
   3 -10   3  552.74   32.70
  -4  10  -3  103.79   14.70
  -4  10  -3  123.09   13.40
  -4  10  -3  121.89   12.00
   4 -10   3  130.99   15.10
   4 -10   3  131.69   12.20
   4 -10   3  124.79   13.40
   4 -10   3  128.19   12.30
  -5  10  -3  176.28   15.20
  -5  10  -3  164.08   18.90
  -5  10  -3  161.48   13.60
  -5  10  -3  148.19   14.80
   5 -10   3  140.49   15.10
   5 -10   3  160.48   14.60
   5 -10   3  154.38   13.80
   5 -10   3  146.99   14.60
  -6  10  -3  151.98   18.00
  -7  10  -3   20.80   11.80
   7 -10   3    4.00    6.50
   7 -10   3   13.10    6.50
   7 -10   3    5.90    6.30
   7 -10   3    8.10    6.10
   8 -10   3   88.49   12.00
   8 -10   3  110.99   13.10
   9 -10   3   21.90    9.10
   3   9  -3   26.80   10.60
  -3  -9   3    8.10    8.10
  -3  -9   3    0.90    5.90
  -3  -9   3    8.30   10.90
  -3  -9   3    8.70   12.30
   2   9  -3   11.50    8.70
   2   9  -3    0.20    9.00
   2   9  -3    5.40    8.70
   2   9  -3   14.10   10.00
   2   9  -3    9.30    8.50
  -2  -9   3   21.30   10.30
  -2  -9   3   28.70    9.70
  -2  -9   3   16.90    5.60
  -2  -9   3   18.20    7.20
   1   9  -3   32.40    9.20
   1   9  -3   14.60    8.10
   1   9  -3   29.80   10.50
   1   9  -3   31.10    8.60
   1   9  -3   35.30    8.50
  -1  -9   3   27.20    9.00
  -1  -9   3   20.80    6.80
  -1  -9   3   -2.50    7.30
  -1  -9   3   21.50    5.10
   0   9  -3   15.20    7.80
   0   9  -3   15.90    7.80
   0   9  -3   10.80    6.30
   0   9  -3   11.60    7.10
   0  -9   3   13.10    6.30
   0  -9   3   10.80    5.90
   0  -9   3   14.40    7.20
   0  -9   3    8.80    4.90
   0  -9   3   20.70    7.20
  -1   9  -3   -2.80    4.70
  -1   9  -3    6.00    6.00
  -1   9  -3    3.30    6.00
  -1   9  -3    2.50    6.20
   1  -9   3    7.30    5.60
   1  -9   3    1.40    3.80
   1  -9   3    1.10    5.40
   1  -9   3    2.10    4.70
   1  -9   3    3.30    4.30
  -2   9  -3  221.88   17.20
  -2   9  -3  225.98   18.00
  -2   9  -3  200.48   17.20
   2  -9   3  217.58   17.80
   2  -9   3  214.98   15.20
   2  -9   3  219.08   16.20
   2  -9   3  219.28   13.60
   2  -9   3  212.78   16.80
  -3   9  -3   78.79   11.10
  -3   9  -3  115.19   11.50
  -3   9  -3  104.49   10.40
   3  -9   3   99.39    6.20
   3  -9   3  104.29   10.00
   3  -9   3  112.49   11.80
   3  -9   3  107.79   10.60
   3  -9   3  100.29   11.70
  -4   9  -3    9.10    5.30
  -4   9  -3    5.40    5.50
  -4   9  -3    4.30    5.50
  -4   9  -3   -5.40    5.40
  -4   9  -3    4.10    3.40
  -4   9  -3   -2.90    5.90
   4  -9   3    4.80    4.70
   4  -9   3    6.90    4.50
   4  -9   3    3.70    4.20
   4  -9   3    2.10    4.30
  -5   9  -3  141.09   15.70
  -5   9  -3  116.09   10.70
  -5   9  -3  116.09   12.60
   5  -9   3  138.79   12.20
   5  -9   3  128.29   11.40
   5  -9   3  122.79   11.50
   5  -9   3  134.29   12.90
  -6   9  -3   -0.30    5.80
  -6   9  -3    6.50    7.20
  -6   9  -3    2.70    3.90
   6  -9   3    9.00    5.20
   6  -9   3    4.40    4.00
   6  -9   3    8.70    4.80
   6  -9   3    6.60    4.80
  -7   9  -3   39.50   10.40
   7  -9   3   41.30    7.10
   7  -9   3   39.60    7.00
   7  -9   3   38.10    7.80
   7  -9   3   23.10    6.40
  -8   9  -3  107.59   16.50
   8  -9   3  126.09   12.00
   8  -9   3  133.49   12.30
   8  -9   3  137.79   13.50
   8  -9   3  154.28   12.80
   9  -9   3   41.10    8.70
   9  -9   3   44.10    7.70
   4   8  -3    9.20   10.70
  -4  -8   3   11.60   13.60
  -4  -8   3   -4.60    7.10
  -4  -8   3   14.80   11.10
   3   8  -3   -5.90    6.50
   3   8  -3    1.00    7.70
   3   8  -3   -0.40    7.00
   3   8  -3    2.00    7.00
  -3  -8   3    2.00    8.60
  -3  -8   3    5.90    4.40
  -3  -8   3    5.80    5.70
  -3  -8   3   -0.20    6.90
   2   8  -3   45.20   10.00
   2   8  -3   33.00   10.10
   2   8  -3   31.10    8.20
   2   8  -3   41.30    9.30
   2   8  -3   50.09    9.10
  -2  -8   3   39.80    7.70
  -2  -8   3   36.10   10.30
  -2  -8   3    2.80    7.00
  -2  -8   3   34.10    6.50
   1   8  -3   46.20    7.90
   1   8  -3   42.90    8.30
   1   8  -3   57.39    9.20
   1   8  -3   43.70    9.60
  -1  -8   3   32.80    9.90
  -1  -8   3   40.10    7.50
  -1  -8   3   44.00    7.50
  -1  -8   3   36.30    8.40
  -1  -8   3   33.40    5.30
   0   8  -3   42.40    7.60
   0   8  -3   56.99    9.70
   0   8  -3   59.19    9.60
   0   8  -3   34.80    7.60
   0   8  -3   61.49    9.70
   0  -8   3   46.10    7.00
   0  -8   3   54.29    9.40
   0  -8   3   52.79    7.60
   0  -8   3   53.39    8.70
   0  -8   3   54.99    6.60
  -1   8  -3  401.56   26.60
  -1   8  -3  419.66   27.20
  -1   8  -3  405.96   27.30
  -1   8  -3  410.76   27.10
   1  -8   3  434.06   24.40
   1  -8   3  379.46   25.60
   1  -8   3  471.85   25.00
   1  -8   3  442.96   26.70
   1  -8   3  447.36   27.90
  -2   8  -3    4.90    5.20
  -2   8  -3    2.20    4.10
  -2   8  -3    1.30    4.10
  -2   8  -3   -0.10    4.70
  -2   8  -3    0.40    3.50
   2  -8   3    2.50    3.40
   2  -8   3    0.50    3.50
   2  -8   3    7.80    4.00
   2  -8   3    0.00    3.90
  -3   8  -3   13.80    5.80
  -3   8  -3   22.20    5.80
  -3   8  -3   26.10    5.70
  -3   8  -3   23.60    5.40
  -3   8  -3   24.70    4.80
  -3   8  -3   20.00    4.80
   3  -8   3   27.90    5.80
   3  -8   3   18.90    5.50
   3  -8   3   26.10    5.30
   3  -8   3   19.80    4.00
   3  -8   3   22.30    5.20
   3  -8   3   16.90    8.10
   3  -8   3   22.10    2.90
  -4   8  -3   21.30    6.40
  -4   8  -3   15.10    5.50
  -4   8  -3   18.90    4.70
  -4   8  -3   16.90    4.50
  -4   8  -3   14.80    5.10
  -4   8  -3   17.80    3.30
  -4   8  -3   22.90    5.50
   4  -8   3   16.30    5.70
   4  -8   3   13.10    4.30
   4  -8   3   12.30    7.60
   4  -8   3   15.90    4.40
  -5   8  -3   -2.00    5.50
  -5   8  -3   -0.30    3.20
  -5   8  -3   -2.50    4.10
  -5   8  -3   -0.60    6.30
  -5   8  -3   -2.70    4.30
  -5   8  -3   -2.40    4.00
   5  -8   3   -2.20    3.70
   5  -8   3    4.70    8.90
   5  -8   3    3.60    3.50
   5  -8   3    5.50    7.20
   5  -8   3    2.50    3.30
   5  -8   3   -0.80    3.60
  -6   8  -3   58.09    9.90
   6  -8   3   52.09    6.80
   6  -8   3   56.29    8.10
   6  -8   3   46.80    7.10
   6  -8   3   49.90    9.50
   6  -8   3   35.80    6.10
  -7   8  -3   -1.90    4.70
  -7   8  -3   -2.70    5.00
  -7   8  -3    6.20    6.70
   7  -8   3    4.50    3.90
   7  -8   3   -5.60    5.00
   7  -8   3   13.20    5.80
   7  -8   3    4.40    3.80
  -8   8  -3  140.69   17.30
   8  -8   3  116.49   10.50
   8  -8   3  135.39   11.20
   8  -8   3  136.39   12.80
   8  -8   3  135.39   11.40
  -9   8  -3  250.87   23.20
   9  -8   3  229.78   15.50
   9  -8   3  210.38   14.80
   9  -8   3  248.38   18.70
   9  -8   3  207.98   18.60
   9  -8   3  217.28   16.10
   5   7  -3    3.90   10.50
  -5  -7   3   -7.70    9.20
   4   7  -3   16.30    8.00
   4   7  -3    5.90    7.10
   4   7  -3   18.70    8.30
   4   7  -3   17.30    7.50
  -4  -7   3   11.80    7.80
  -4  -7   3   -8.60    8.00
  -4  -7   3   -2.20    3.50
   3   7  -3  176.68   17.30
   3   7  -3  176.38   16.50
   3   7  -3  152.68   14.30
   3   7  -3  175.48   16.70
   3   7  -3  148.59   14.80
  -3  -7   3  166.78   17.00
  -3  -7   3  183.68   16.20
  -3  -7   3  160.48   15.80
  -3  -7   3  176.68   11.30
   2   7  -3  165.78   13.80
   2   7  -3  165.48   13.80
   2   7  -3  122.89   14.20
   2   7  -3  188.08   16.00
  -2  -7   3  167.08   10.60
  -2  -7   3  158.68   12.20
  -2  -7   3  152.88   13.90
  -2  -7   3  137.89   12.70
  -2  -7   3  146.19   13.80
  -2  -7   3  146.89   14.40
   1   7  -3  435.26   30.10
   1   7  -3  484.25   30.70
   1   7  -3  460.55   29.00
   1   7  -3  455.25   30.10
   1   7  -3  497.85   29.80
  -1  -7   3  524.25   28.70
  -1  -7   3  504.95   30.70
  -1  -7   3  475.35   28.50
  -1  -7   3  510.55   26.60
   0   7  -3 1535.05   78.59
   0   7  -3 1410.56   79.09
   0   7  -3 1476.15   79.69
   0   7  -3 1532.45   79.59
   0   7  -3 1464.15   78.29
   0   7  -3 1567.04   80.69
   0  -7   3 1440.06   77.69
   0  -7   3 1586.04   79.99
   0  -7   3 1520.65   78.49
   0  -7   3 1428.76   76.09
  -1   7  -3   -0.10    4.40
  -1   7  -3   -0.80    3.10
  -1   7  -3    3.90    3.50
  -1   7  -3    4.10    3.50
  -1   7  -3    6.50    4.00
  -1   7  -3   -0.80    3.90
   1  -7   3    3.80    3.20
   1  -7   3    5.10    4.00
   1  -7   3    1.40    3.10
   1  -7   3    4.60    3.10
  -2   7  -3  848.72   45.10
  -2   7  -3  845.92   44.30
  -2   7  -3  799.22   42.80
  -2   7  -3  858.31   45.30
  -2   7  -3  810.92   43.00
  -2   7  -3  838.82   45.60
   2  -7   3  798.52   43.70
   2  -7   3  798.52   46.30
   2  -7   3  764.12   44.20
   2  -7   3  867.91   44.90
   2  -7   3  756.02   45.30
  -3   7  -3 1091.29   57.29
  -3   7  -3 1149.58   58.89
  -3   7  -3 1192.18   60.19
  -3   7  -3 1186.48   59.09
  -3   7  -3 1190.08   60.19
   3  -7   3 1054.39   59.39
   3  -7   3 1133.19   57.79
   3  -7   3 1172.48   60.69
   3  -7   3 1126.99   61.49
   3  -7   3  997.40   58.89
   3  -7   3 1174.38   56.59
   3  -7   3 1091.29   59.59
  -4   7  -3   28.90    3.40
  -4   7  -3   30.50    6.40
  -4   7  -3   19.00    4.00
  -4   7  -3   27.00    4.90
  -4   7  -3   34.70    5.70
  -4   7  -3   26.60    2.90
  -4   7  -3   20.50    5.40
  -4   7  -3   24.90    5.00
  -4   7  -3   27.20    5.00
   4  -7   3   26.70    5.20
   4  -7   3   19.50    6.30
   4  -7   3   28.50    5.00
   4  -7   3   23.40    4.60
   4  -7   3   27.50    5.40
   4  -7   3   27.20    6.90
   4  -7   3   30.80    3.40
  -5   7  -3   59.69    6.10
  -5   7  -3   48.40    6.20
  -5   7  -3   59.89    7.20
  -5   7  -3   49.90    4.60
  -5   7  -3   53.29    5.70
  -5   7  -3   58.09    5.00
  -5   7  -3   63.39    5.90
  -5   7  -3   46.20    8.00
   5  -7   3   44.60    8.50
   5  -7   3   51.09    7.10
   5  -7   3   52.29    5.30
   5  -7   3   54.49    6.70
   5  -7   3   41.40    6.20
   5  -7   3   66.59    8.90
   5  -7   3   50.49    6.90
  -6   7  -3   58.79   10.80
  -6   7  -3   73.39    7.30
  -6   7  -3   58.69    6.90
  -6   7  -3   72.79    7.70
   6  -7   3   55.49    8.10
   6  -7   3   59.79    8.80
   6  -7   3   80.59    7.30
   6  -7   3   78.79    7.20
   6  -7   3   82.49   10.40
   6  -7   3   77.09    7.50
  -7   7  -3   -2.30    3.50
  -7   7  -3   -1.40    5.40
  -7   7  -3    0.50    6.20
   7  -7   3    1.60    4.50
   7  -7   3    0.00    3.30
   7  -7   3    2.90    3.50
   7  -7   3    6.60    5.90
   7  -7   3    0.70   11.00
   7  -7   3   -3.50    2.70
  -8   7  -3   77.29   13.00
   8  -7   3   80.39    7.60
   8  -7   3   92.59    8.50
   8  -7   3   72.09    9.50
   8  -7   3   86.89    7.90
   8  -7   3   82.89   10.10
  -9   7  -3   12.50   10.80
  -9   7  -3    4.10   10.90
   9  -7   3    2.80    7.00
   9  -7   3    4.00    4.80
   9  -7   3    5.80    5.50
   9  -7   3   10.90    6.10
  10  -7   3   60.29   10.80
   6   6  -3   55.49   13.40
   6   6  -3   56.09   12.20
   5   6  -3  210.48   17.80
   5   6  -3  186.78   20.10
   5   6  -3  185.38   16.70
   5   6  -3  208.88   18.50
   5   6  -3  204.78   18.70
  -5  -6   3  200.28   18.40
  -5  -6   3  157.68   18.20
   4   6  -3  240.48   18.50
   4   6  -3  245.38   19.30
   4   6  -3  263.87   19.60
   4   6  -3  245.08   19.90
   4   6  -3  249.78   20.70
  -4  -6   3  247.88   15.80
  -4  -6   3  249.88   19.30
  -4  -6   3  209.08   18.40
  -4  -6   3  220.38   19.20
  -4  -6   3  242.98   14.10
   3   6  -3   76.19   11.60
   3   6  -3   90.29   11.00
   3   6  -3   98.49   11.90
   3   6  -3  118.69   12.00
   3   6  -3  104.39   10.60
  -3  -6   3  105.49    7.60
  -3  -6   3  120.59   13.10
  -3  -6   3   95.09    9.00
  -3  -6   3   94.89   12.00
  -3  -6   3   99.99    6.20
  -3  -6   3   91.39   10.90
  -3  -6   3  113.59   11.60
   2   6  -3  173.68   13.90
   2   6  -3  130.59   17.60
   2   6  -3  159.88   13.10
   2   6  -3  151.98   12.50
   2   6  -3  168.98   13.70
   2   6  -3  137.09   13.50
  -2  -6   3  152.88   12.50
  -2  -6   3  118.99   12.30
  -2  -6   3  157.48    9.60
  -2  -6   3  160.88   11.60
  -2  -6   3  163.58   12.50
  -2  -6   3  175.58   14.30
   1   6  -3  207.18   15.70
   1   6  -3  232.98   17.00
   1   6  -3  252.77   17.20
   1   6  -3  244.18   16.10
   1   6  -3  210.78   13.80
   1   6  -3  222.08   16.80
  -1  -6   3  226.08   13.60
  -1  -6   3  217.08   15.10
  -1  -6   3  255.67   16.20
  -1  -6   3  244.78   16.20
  -1  -6   3  234.68   16.80
   0   6  -3  543.85   33.20
   0   6  -3  549.35   32.60
   0   6  -3  544.85   33.60
   0   6  -3  589.74   32.80
   0   6  -3  537.85   35.00
   0   6  -3  664.13   33.40
   0   6  -3  544.35   32.60
   0  -6   3  608.84   34.10
   0  -6   3  661.73   32.90
   0  -6   3  565.34   32.80
   0  -6   3  604.34   32.80
   0  -6   3  566.64   31.10
  -1   6  -3  174.08   12.50
  -1   6  -3  162.28   11.20
  -1   6  -3  155.98   13.00
  -1   6  -3  182.18   12.40
  -1   6  -3  139.89   11.30
  -1   6  -3  144.39   12.10
  -1   6  -3  164.38   11.10
  -1   6  -3  145.49   11.20
   1  -6   3  137.59   12.80
   1  -6   3  148.79   10.50
   1  -6   3  175.58   11.90
   1  -6   3  153.68   11.30
   1  -6   3  162.88   12.40
  -2   6  -3   24.10    4.30
  -2   6  -3   17.40    4.40
  -2   6  -3   16.70    3.30
  -2   6  -3   16.50    3.50
  -2   6  -3   15.30    3.80
  -2   6  -3   16.30    4.10
   2  -6   3   25.50    5.60
   2  -6   3   18.20    5.40
   2  -6   3   24.60    4.00
   2  -6   3   17.40    3.90
   2  -6   3   30.30    5.30
   2  -6   3   22.50    3.10
   2  -6   3   10.90    3.50
  -3   6  -3  266.47   15.10
  -3   6  -3  262.87   17.00
  -3   6  -3  258.37   17.90
  -3   6  -3  288.07   17.60
  -3   6  -3  265.97   17.80
  -3   6  -3  271.57   14.80
  -3   6  -3  287.27   17.20
  -3   6  -3  268.67   16.10
  -3   6  -3  262.67   16.70
   3  -6   3  296.07   19.50
   3  -6   3  312.37   15.10
   3  -6   3  296.27   17.20
   3  -6   3  292.27   18.90
   3  -6   3  267.77   16.10
   3  -6   3  277.17   17.60
   3  -6   3  262.17   16.90
   3  -6   3  262.27   16.80
  -4   6  -3 1780.52   89.39
  -4   6  -3 1865.71   91.39
  -4   6  -3 1791.22   88.29
  -4   6  -3 1742.03   89.59
  -4   6  -3 1697.33   92.39
  -4   6  -3 1820.32   89.99
  -4   6  -3 1882.01   89.79
   4  -6   3 1817.62   92.49
   4  -6   3 1820.32   92.49
   4  -6   3 1867.41   91.29
   4  -6   3 1700.73   91.39
   4  -6   3 1798.12   89.49
   4  -6   3 1714.33   91.39
   4  -6   3 1796.72   91.19
  -5   6  -3  480.95   25.20
  -5   6  -3  467.45   25.50
  -5   6  -3  453.15   27.70
  -5   6  -3  443.96   25.10
  -5   6  -3  465.25   23.60
   5  -6   3  472.55   25.70
   5  -6   3  463.65   25.90
   5  -6   3  463.25   27.10
   5  -6   3  449.26   25.70
   5  -6   3  432.56   26.30
   5  -6   3  484.05   27.30
   5  -6   3  436.16   25.00
  -6   6  -3   32.20    6.80
  -6   6  -3   24.90    3.40
  -6   6  -3   27.40    4.00
  -6   6  -3   27.40    5.40
   6  -6   3   23.40    5.50
   6  -6   3   23.20    5.70
   6  -6   3   20.60    5.20
   6  -6   3   22.30    4.10
   6  -6   3   22.50    3.90
   6  -6   3   16.60    4.20
   6  -6   3   21.20    3.70
  -7   6  -3  314.77   23.00
  -7   6  -3  349.17   22.00
   7  -6   3  329.17   19.10
   7  -6   3  325.37   18.50
   7  -6   3  337.47   20.50
   7  -6   3  314.37   20.10
   7  -6   3  320.67   18.70
  -8   6  -3   -0.40    7.50
  -8   6  -3   -0.20    7.30
   8  -6   3    3.00    3.40
   8  -6   3    0.40    4.10
   8  -6   3    1.90    2.60
   8  -6   3    1.20    4.30
   8  -6   3    1.10    4.20
   8  -6   3    5.80    4.70
   8  -6   3   -3.50    2.50
  -9   6  -3    0.60   10.10
   9  -6   3   17.00    3.10
   9  -6   3   15.90    6.60
   9  -6   3   16.60    7.50
  10  -6   3    7.50   10.70
  10  -6   3   -2.40    8.00
   7   5  -3  364.06   27.80
   7   5  -3  368.46   27.30
   6   5  -3    3.60    7.10
   6   5  -3   12.90    7.00
   6   5  -3    7.10    7.90
  -6  -5   3   10.00    8.30
  -6  -5   3    7.60    8.70
  -6  -5   3    4.30   10.10
   5   5  -3    0.20    5.40
   5   5  -3   -2.60    5.60
   5   5  -3    1.80    5.30
   5   5  -3    2.10    5.50
   5   5  -3    4.90    7.50
  -5  -5   3   -0.90    2.10
  -5  -5   3   -4.30    6.00
  -5  -5   3   -8.10    5.90
  -5  -5   3   -2.50    6.50
  -5  -5   3    0.40    3.20
  -5  -5   3    0.20    8.30
  -5  -5   3    4.10    6.00
   4   5  -3  386.76   23.20
   4   5  -3  324.47   25.30
   4   5  -3  364.16   23.30
   4   5  -3  395.96   24.70
   4   5  -3  358.46   24.50
   4   5  -3  363.76   24.50
  -4  -5   3  358.26   24.50
  -4  -5   3  364.06   19.70
  -4  -5   3  367.86   21.30
  -4  -5   3  393.56   26.80
  -4  -5   3  383.16   26.70
  -4  -5   3  353.76   23.90
   3   5  -3  184.38   15.30
   3   5  -3  177.38   13.90
   3   5  -3  210.18   15.00
   3   5  -3  208.98   15.60
   3   5  -3  196.88   14.20
   3   5  -3  193.88   16.10
  -3  -5   3  207.08   16.60
  -3  -5   3  205.58   10.70
  -3  -5   3  202.08   13.30
  -3  -5   3  178.18   14.50
  -3  -5   3  192.88   15.50
  -3  -5   3  196.38   14.40
  -3  -5   3  208.48   15.40
   2   5  -3  244.78   18.10
   2   5  -3  255.77   16.90
   2   5  -3  260.87   17.00
   2   5  -3  273.67   18.40
   2   5  -3  243.58   18.00
   2   5  -3  239.38   17.10
  -2  -5   3  265.87   16.50
  -2  -5   3  255.77   17.60
  -2  -5   3  263.47   18.40
  -2  -5   3  284.07   17.50
  -2  -5   3  292.07   14.60
  -2  -5   3  250.37   17.80
   1   5  -3  246.28   16.10
   1   5  -3  244.38   16.30
   1   5  -3  246.28   17.00
   1   5  -3  269.57   16.40
   1   5  -3  249.78   17.10
   1   5  -3  248.08   17.20
   1   5  -3  256.17   18.80
   1   5  -3  269.77   14.70
  -1  -5   3  236.28   17.00
  -1  -5   3  265.17   16.40
  -1  -5   3  239.18   16.30
  -1  -5   3  246.48   15.80
  -1  -5   3  264.27   16.80
  -1  -5   3  265.07   14.50
   0   5  -3  163.58   11.20
   0   5  -3  154.48   11.10
   0   5  -3  158.08   11.40
   0   5  -3  139.39   10.90
   0   5  -3  162.58   10.90
   0   5  -3  170.98   12.00
   0   5  -3  153.68   10.70
   0   5  -3  135.69   11.80
   0   5  -3  174.98   11.40
   0  -5   3  143.59   11.70
   0  -5   3  155.58   10.00
   0  -5   3  178.88   11.50
   0  -5   3  181.28   11.30
   0  -5   3  150.18   11.80
   0  -5   3  144.49   10.80
   0  -5   3  157.28   12.40
   0  -5   3  146.89   12.20
  -1   5  -3  127.79    7.00
  -1   5  -3  126.69    9.40
  -1   5  -3  113.59    9.70
  -1   5  -3  103.09    8.40
  -1   5  -3  115.49    8.60
  -1   5  -3  108.79    7.90
  -1   5  -3  110.39    7.60
  -1   5  -3  105.89    8.90
  -1   5  -3  115.09    8.00
  -1   5  -3   88.09    8.50
  -1   5  -3   98.89    8.30
  -1   5  -3  121.39    8.70
  -1   5  -3  109.09    8.30
   1  -5   3  107.59    9.00
   1  -5   3  102.39    9.40
   1  -5   3  122.19    9.90
   1  -5   3  115.99    9.20
   1  -5   3  117.59    9.40
   1  -5   3   97.79    7.60
   1  -5   3   97.89    8.10
   1  -5   3   99.19    8.20
  -2   5  -3    3.40    2.20
  -2   5  -3    4.90    2.20
  -2   5  -3    2.00    2.60
  -2   5  -3    1.90    1.30
  -2   5  -3    3.50    2.30
  -2   5  -3    3.60    2.30
  -2   5  -3    6.10    2.80
  -2   5  -3    2.30    2.30
  -2   5  -3    3.40    1.50
  -2   5  -3    3.10    1.80
  -2   5  -3    2.20    1.90
   2  -5   3    2.70    2.60
   2  -5   3    2.80    3.30
   2  -5   3    0.30    1.60
   2  -5   3    3.80    2.80
   2  -5   3    5.20    1.90
   2  -5   3    4.30    2.10
   2  -5   3    3.50    3.30
   2  -5   3    2.20    2.10
  -3   5  -3   13.20    2.90
  -3   5  -3   19.90    3.70
  -3   5  -3   17.80    5.40
  -3   5  -3   17.50    2.80
  -3   5  -3   17.80    2.20
  -3   5  -3   17.90    3.50
  -3   5  -3   14.50    3.20
  -3   5  -3   14.10    2.50
  -3   5  -3   16.60    2.10
   3  -5   3   16.60    2.50
   3  -5   3   11.80    3.00
   3  -5   3   13.10    3.20
   3  -5   3   15.20    3.10
   3  -5   3    9.50    2.80
   3  -5   3   15.60    4.20
   3  -5   3   12.20    2.90
   3  -5   3   10.90    3.80
  -4   5  -3   69.39    4.70
  -4   5  -3   73.49    4.50
  -4   5  -3   67.59    4.60
  -4   5  -3   74.29    5.90
  -4   5  -3   77.69    6.80
  -4   5  -3   70.09    5.80
  -4   5  -3   72.09    6.10
  -4   5  -3   72.39    7.30
   4  -5   3   67.89    6.30
   4  -5   3   66.99    6.10
   4  -5   3   75.89    6.60
   4  -5   3   65.79    5.80
   4  -5   3   70.69    6.80
   4  -5   3   69.89    7.00
   4  -5   3   78.09    6.70
   4  -5   3   70.39    6.10
   4  -5   3   73.89    6.00
  -5   5  -3    2.10    1.70
  -5   5  -3    3.70    3.40
  -5   5  -3   -1.10    2.90
  -5   5  -3    1.10    1.90
   5  -5   3    3.40    1.70
   5  -5   3    1.50    2.30
   5  -5   3    1.10    3.10
   5  -5   3    1.90    2.00
   5  -5   3    3.30    3.00
   5  -5   3    2.80    2.00
   5  -5   3    5.00    3.40
   5  -5   3    2.70    2.80
  -6   5  -3   10.60    5.10
  -6   5  -3    4.90    2.10
  -6   5  -3   10.30    4.40
   6  -5   3    4.50    2.00
   6  -5   3    9.70    3.90
   6  -5   3    5.40    3.20
   6  -5   3    6.90    3.30
   6  -5   3   14.10    3.80
   6  -5   3    9.40    2.70
   6  -5   3    8.50    2.30
  -7   5  -3    3.00    5.60
  -7   5  -3   -2.00    5.70
   7  -5   3    4.20    3.00
   7  -5   3   -1.50    2.30
   7  -5   3    5.50    3.10
   7  -5   3    2.00    3.80
   7  -5   3    0.50    1.90
   7  -5   3    1.60    1.90
  -8   5  -3    2.60    7.40
  -8   5  -3   12.80    8.20
  -8   5  -3   -2.20    4.60
   8  -5   3    2.50    4.00
   8  -5   3    1.80    3.10
   8  -5   3    5.90    4.50
   8  -5   3    1.90    2.50
   8  -5   3    2.70    2.00
  -9   5  -3   -3.10    6.30
  -9   5  -3   -6.50   10.20
   9  -5   3   11.90    9.00
   9  -5   3   -2.50    5.30
   9  -5   3   -2.10    6.20
 -10   5  -3    4.80   15.10
  10  -5   3    8.00   12.40
   8   4  -3  161.78   17.90
   7   4  -3   40.60   10.40
   7   4  -3   21.10    8.10
   7   4  -3   17.10   11.40
   7   4  -3   25.90    8.70
   7   4  -3   37.10    9.10
  -7  -4   3   40.10   13.60
  -7  -4   3   39.90   11.00
   6   4  -3    6.40    5.60
   6   4  -3    4.90    7.50
   6   4  -3    3.50    6.10
   6   4  -3    7.60    6.30
   6   4  -3   12.30    6.10
  -6  -4   3    7.00    7.60
  -6  -4   3    1.20    1.70
  -6  -4   3    8.90    8.60
  -6  -4   3   -2.50    6.70
  -6  -4   3   -3.70    6.30
   5   4  -3   28.80    7.00
   5   4  -3   23.10    7.90
   5   4  -3   35.90    4.70
   5   4  -3   33.80    7.70
   5   4  -3   26.90    5.90
   5   4  -3   33.60    7.20
   5   4  -3   31.20    6.80
   5   4  -3   36.80    6.00
  -5  -4   3   23.60    8.30
  -5  -4   3   41.50    8.30
  -5  -4   3   29.10    4.00
  -5  -4   3   32.10    3.10
  -5  -4   3   42.90    8.00
  -5  -4   3   33.70    7.40
   4   4  -3  252.87   18.90
   4   4  -3  287.77   19.30
   4   4  -3  253.87   19.10
   4   4  -3  296.57   18.30
   4   4  -3  276.57   20.60
   4   4  -3  294.37   15.50
   4   4  -3  260.97   18.70
   4   4  -3  298.47   18.50
  -4  -4   3  298.67   19.30
  -4  -4   3  259.77   19.20
  -4  -4   3  277.37   16.10
  -4  -4   3  248.68   18.90
  -4  -4   3  279.27   21.10
  -4  -4   3  290.37   16.70
  -4  -4   3  300.37   15.20
  -4  -4   3  294.87   18.20
   3   4  -3   11.60    3.70
   3   4  -3    6.70    3.80
   3   4  -3   11.20    3.70
   3   4  -3    6.60    3.90
   3   4  -3   10.20    4.10
   3   4  -3   14.40    2.00
   3   4  -3   11.90    5.20
   3   4  -3    7.00    4.20
  -3  -4   3   15.10    4.70
  -3  -4   3    8.90    3.80
  -3  -4   3    6.20    4.50
  -3  -4   3   12.70    1.60
  -3  -4   3   10.60    4.00
  -3  -4   3    9.60    3.10
  -3  -4   3   11.90    3.20
   2   4  -3  416.66   25.90
   2   4  -3  453.75   27.00
   2   4  -3  489.45   23.00
   2   4  -3  471.75   27.40
   2   4  -3  420.26   26.60
   2   4  -3  465.35   25.70
   2   4  -3  443.76   25.80
   2   4  -3  440.06   27.00
  -2  -4   3  476.05   27.30
  -2  -4   3  487.75   27.00
  -2  -4   3  445.26   26.40
  -2  -4   3  439.36   23.60
  -2  -4   3  483.95   26.10
  -2  -4   3  475.75   25.10
  -2  -4   3  422.96   25.20
   1   4  -3   18.20    3.70
   1   4  -3   26.30    4.80
   1   4  -3   19.90    3.40
   1   4  -3   34.80    4.70
   1   4  -3   21.30    4.60
   1   4  -3   27.60    4.80
   1   4  -3   27.70    4.30
   1   4  -3   27.20    4.50
   1   4  -3   23.80    4.60
   1   4  -3   32.40    5.30
   1   4  -3   27.50    4.70
  -1  -4   3   29.00    4.60
  -1  -4   3   22.10    3.80
  -1  -4   3   27.00    3.10
  -1  -4   3   16.10    3.80
  -1  -4   3   34.40    5.50
  -1  -4   3   25.80    4.10
  -1  -4   3   21.90    4.30
  -1  -4   3   27.90    4.20
  -1  -4   3   31.20    5.50
  -1  -4   3   22.00    4.40
  -1  -4   3   18.10    3.60
   0   4  -3  478.05   26.80
   0   4  -3  443.06   25.80
   0   4  -3  481.05   25.70
   0   4  -3  476.25   26.30
   0   4  -3  502.05   26.10
   0   4  -3  472.45   25.10
   0   4  -3  440.06   25.50
   0   4  -3  446.86   26.10
   0   4  -3  510.25   26.20
   0   4  -3  515.15   27.20
   0   4  -3  498.45   24.10
   0   4  -3  470.05   26.80
   0  -4   3  472.45   27.10
   0  -4   3  447.06   25.80
   0  -4   3  461.65   27.00
   0  -4   3  482.05   26.60
   0  -4   3  422.16   25.70
   0  -4   3  514.65   27.10
   0  -4   3  437.06   25.70
   0  -4   3  496.95   26.30
   0  -4   3  484.05   26.10
   0  -4   3  474.35   27.20
   0  -4   3  492.35   25.20
  -1   4  -3  243.38   15.60
  -1   4  -3  255.97   14.70
  -1   4  -3  250.57   14.00
  -1   4  -3  254.17   15.00
  -1   4  -3  255.07   13.80
  -1   4  -3  282.67   14.90
  -1   4  -3  269.57   15.30
  -1   4  -3  252.77   15.70
  -1   4  -3  279.27   15.20
  -1   4  -3  250.97   15.00
  -1   4  -3  255.87   14.40
  -1   4  -3  258.57   15.60
  -1   4  -3  263.27   14.90
   1  -4   3  272.07   14.80
   1  -4   3  274.97   16.20
   1  -4   3  232.58   15.50
   1  -4   3  250.57   15.30
   1  -4   3  253.27   15.30
   1  -4   3  281.17   14.70
   1  -4   3  262.77   15.20
   1  -4   3  245.98   14.90
   1  -4   3  260.57   14.80
   1  -4   3  217.98   14.80
   1  -4   3  243.48   15.80
  -2   4  -3   17.40    3.20
  -2   4  -3   20.60    3.10
  -2   4  -3   25.60    3.00
  -2   4  -3   20.90    2.90
  -2   4  -3   23.40    3.10
  -2   4  -3   23.30    2.60
  -2   4  -3   21.10    4.10
  -2   4  -3   16.90    3.40
  -2   4  -3   21.80    3.80
  -2   4  -3   22.70    3.20
  -2   4  -3   21.90    3.80
   2  -4   3   25.70    3.30
   2  -4   3   16.40    3.40
   2  -4   3   23.40    3.60
   2  -4   3   24.00    3.40
   2  -4   3   21.50    3.20
   2  -4   3   25.80    3.60
   2  -4   3   17.50    2.60
   2  -4   3   21.60    3.30
   2  -4   3   19.00    3.70
   2  -4   3   15.40    3.00
  -3   4  -3  103.89    7.70
  -3   4  -3  105.89    7.10
  -3   4  -3  105.29    7.10
  -3   4  -3  105.49    6.90
  -3   4  -3  112.79    6.00
  -3   4  -3  103.79    6.00
  -3   4  -3   91.89    6.10
  -3   4  -3  106.49    8.20
  -3   4  -3   95.79    7.30
  -3   4  -3  105.29    7.60
  -3   4  -3  114.29    6.40
   3  -4   3  113.69    7.60
   3  -4   3  105.29    7.30
   3  -4   3   99.19    7.60
   3  -4   3  107.89    7.90
   3  -4   3   89.19    6.90
   3  -4   3  122.29    6.40
   3  -4   3   95.99    7.30
   3  -4   3   91.39    6.90
   3  -4   3  116.89    8.20
   3  -4   3  107.49    7.70
   3  -4   3  104.49    7.30
   3  -4   3  107.89    7.90
   3  -4   3  107.69    7.00
  -4   4  -3  214.98   14.30
  -4   4  -3  213.98   12.80
  -4   4  -3  216.28   12.20
  -4   4  -3  183.88   13.30
  -4   4  -3  231.38   13.20
  -4   4  -3  212.68   11.80
   4  -4   3  215.08   12.50
   4  -4   3  199.88   12.90
   4  -4   3  234.58   13.80
   4  -4   3  212.58   13.20
   4  -4   3  220.08   13.10
   4  -4   3  196.18   12.20
   4  -4   3  226.38   12.60
   4  -4   3  207.28   13.30
   4  -4   3  224.98   12.50
  -5   4  -3   18.10    3.50
  -5   4  -3   20.70    4.50
  -5   4  -3   18.20    2.20
  -5   4  -3   17.20    4.30
  -5   4  -3   17.10    4.90
  -5   4  -3   15.70    2.90
   5  -4   3   23.10    5.20
   5  -4   3   15.00    4.30
   5  -4   3   21.10    3.00
   5  -4   3   11.60    3.20
   5  -4   3   20.40    2.60
   5  -4   3   23.10    3.00
   5  -4   3   19.70    3.40
   5  -4   3   23.30    3.50
   5  -4   3   22.80    3.30
   5  -4   3   20.80    4.60
  -6   4  -3  160.98   13.90
  -6   4  -3  175.08   11.70
  -6   4  -3  173.78   14.00
   6  -4   3  186.38   10.70
   6  -4   3  168.18   10.60
   6  -4   3  161.58   11.70
   6  -4   3  174.18   10.20
   6  -4   3  151.78   11.60
   6  -4   3  182.78   10.30
   6  -4   3  175.28    9.50
   6  -4   3  156.78   15.20
   6  -4   3  172.78    9.90
  -7   4  -3   -2.50    5.80
  -7   4  -3    2.50    3.40
   7  -4   3    1.10    1.40
   7  -4   3   -0.10    2.80
   7  -4   3    0.50    2.60
   7  -4   3    3.20    3.50
   7  -4   3   -1.40    1.60
   7  -4   3    4.00    3.40
   7  -4   3    1.80    2.00
   7  -4   3   -1.20    1.80
  -8   4  -3   35.80    6.70
  -8   4  -3   35.60   10.10
  -8   4  -3   34.40   10.70
   8  -4   3   38.40    8.80
   8  -4   3   32.40    3.80
   8  -4   3   27.60    5.40
   8  -4   3   27.20    3.50
   8  -4   3   32.10    6.10
  -9   4  -3    3.60    6.50
  -9   4  -3   18.10   11.10
   9  -4   3    5.10    5.80
   9  -4   3   -3.00    8.00
   9  -4   3    1.30    5.30
 -10   4  -3  156.88   22.70
 -10   4  -3  154.18   16.90
  10  -4   3  148.89   20.80
   9   3  -3   47.30   15.30
   8   3  -3   22.30    9.90
   8   3  -3    3.90    6.70
   8   3  -3    5.00   11.40
   8   3  -3   18.00    8.60
  -8  -3   3    1.40   11.10
  -8  -3   3   13.40   10.00
  -8  -3   3   18.00   13.40
   7   3  -3   32.20    8.60
   7   3  -3   33.00   11.10
   7   3  -3   22.10    7.10
   7   3  -3   42.80    8.00
   7   3  -3   45.00    8.40
  -7  -3   3   29.30   12.10
  -7  -3   3   39.60    9.20
  -7  -3   3   40.00    9.20
   6   3  -3   91.89   10.80
   6   3  -3  115.19   11.00
   6   3  -3   81.89   13.00
   6   3  -3   88.89   10.70
   6   3  -3  107.89   12.40
   6   3  -3   94.19   10.40
   6   3  -3  102.59    9.40
  -6  -3   3  115.29   13.50
  -6  -3   3   91.49   14.40
  -6  -3   3  102.09   12.60
   5   3  -3  617.14   36.40
   5   3  -3  658.63   38.00
   5   3  -3  687.23   37.30
   5   3  -3  608.74   37.70
   5   3  -3  702.03   36.10
   5   3  -3  712.33   40.30
   5   3  -3  675.33   35.00
   5   3  -3  617.24   37.60
  -5  -3   3  613.84   38.00
  -5  -3   3  668.83   34.20
  -5  -3   3  668.43   33.00
  -5  -3   3  681.63   33.70
  -5  -3   3  618.34   40.40
  -5  -3   3  645.94   38.30
  -5  -3   3  687.43   37.60
   4   3  -3   54.29    7.50
   4   3  -3   60.49    5.00
   4   3  -3   49.90    6.10
   4   3  -3   58.89    8.60
   4   3  -3   51.69    7.50
   4   3  -3   59.29    6.80
   4   3  -3   50.49    7.10
   4   3  -3   55.39    7.30
  -4  -3   3   56.09    3.60
  -4  -3   3   57.59    6.60
  -4  -3   3   43.90    8.10
  -4  -3   3   50.29    7.30
  -4  -3   3   53.79    4.80
  -4  -3   3   36.00    6.40
  -4  -3   3   58.99    5.30
  -4  -3   3   75.59    7.80
   3   3  -3    8.80    3.30
   3   3  -3    8.50    2.00
   3   3  -3   13.10    3.20
   3   3  -3   15.00    3.70
   3   3  -3    6.80    3.30
   3   3  -3    7.50    3.00
   3   3  -3   15.40    4.50
  -3  -3   3    9.90    2.70
  -3  -3   3    9.00    2.60
  -3  -3   3   14.70    3.40
  -3  -3   3   11.60    3.50
  -3  -3   3   16.00    4.10
  -3  -3   3    9.10    3.90
  -3  -3   3    9.90    1.10
   2   3  -3  426.96   24.90
   2   3  -3  426.46   24.60
   2   3  -3  453.85   23.90
   2   3  -3  376.86   24.00
   2   3  -3  396.16   23.70
   2   3  -3  450.05   25.10
   2   3  -3  442.16   25.20
   2   3  -3  449.46   25.10
   2   3  -3  424.86   24.40
   2   3  -3  440.46   24.10
   2   3  -3  436.16   24.30
  -2  -3   3  467.25   23.90
  -2  -3   3  439.16   23.90
  -2  -3   3  409.86   23.80
  -2  -3   3  412.06   24.60
  -2  -3   3  461.55   23.40
  -2  -3   3  416.36   25.00
  -2  -3   3  442.66   24.90
  -2  -3   3  427.46   24.70
  -2  -3   3  405.36   24.40
  -2  -3   3  434.76   22.10
   1   3  -3   19.00    3.40
   1   3  -3   28.20    4.10
   1   3  -3   23.50    3.80
   1   3  -3   22.80    3.70
   1   3  -3   21.00    4.00
   1   3  -3   15.50    2.90
   1   3  -3   16.60    3.10
   1   3  -3   25.40    4.20
   1   3  -3   19.90    3.30
   1   3  -3   17.90    3.10
   1   3  -3   29.80    4.00
  -1  -3   3   22.40    3.20
  -1  -3   3   23.50    4.00
  -1  -3   3   25.20    3.70
  -1  -3   3   14.50    3.00
  -1  -3   3   18.80    3.20
  -1  -3   3   21.60    3.60
  -1  -3   3   24.40    2.70
  -1  -3   3   19.40    3.20
  -1  -3   3   17.40    3.60
  -1  -3   3   22.10    4.10
  -1  -3   3   27.40    4.10
  -1  -3   3   16.30    3.10
   0   3  -3  131.29    7.40
   0   3  -3  115.59    8.30
   0   3  -3  109.89    8.20
   0   3  -3  112.09    7.70
   0   3  -3  125.19    7.70
   0   3  -3  117.69    6.60
   0   3  -3  109.59    7.60
   0   3  -3  111.79    8.30
   0   3  -3   98.39    7.50
   0   3  -3  115.89    7.60
   0   3  -3  115.49    7.40
   0   3  -3  106.79    7.50
   0  -3   3  111.39    7.60
   0  -3   3  114.59    7.10
   0  -3   3  113.39    7.90
   0  -3   3  106.39    7.40
   0  -3   3   96.59    7.50
   0  -3   3  107.29    8.30
   0  -3   3  121.39    7.80
   0  -3   3  101.59    8.10
   0  -3   3  122.69    7.70
   0  -3   3  114.19    8.20
   0  -3   3  114.79    7.60
   0  -3   3  135.09    7.30
  -1   3  -3  199.58   11.50
  -1   3  -3  207.38   12.10
  -1   3  -3  204.88   12.20
  -1   3  -3  197.88   11.10
  -1   3  -3  206.38   11.50
  -1   3  -3  206.18   11.50
  -1   3  -3  183.48   11.80
  -1   3  -3  211.18   11.50
  -1   3  -3  197.08   11.40
  -1   3  -3  204.48   11.00
  -1   3  -3  201.88   11.80
   1  -3   3  192.08   11.60
   1  -3   3  189.28   11.40
   1  -3   3  208.28   12.30
   1  -3   3  198.68   11.00
   1  -3   3  211.78   11.10
   1  -3   3  198.78   11.50
   1  -3   3  190.88   11.60
   1  -3   3  199.68   11.80
   1  -3   3  183.08   11.10
   1  -3   3  174.58   11.80
   1  -3   3  201.18   11.50
   1  -3   3  201.88   12.30
  -2   3  -3    8.60    1.10
  -2   3  -3    9.30    1.20
  -2   3  -3    7.30    1.70
  -2   3  -3   13.20    1.70
  -2   3  -3    8.90    1.70
  -2   3  -3   11.50    1.90
  -2   3  -3    7.90    1.90
  -2   3  -3   11.10    2.30
  -2   3  -3    9.90    1.60
  -2   3  -3    6.80    2.10
  -2   3  -3    9.40    2.00
  -2   3  -3    9.50    1.50
   2  -3   3    8.00    1.90
   2  -3   3    7.50    1.90
   2  -3   3    7.90    1.60
   2  -3   3    8.60    1.80
   2  -3   3   11.80    1.70
   2  -3   3    6.10    1.50
   2  -3   3   10.60    2.40
   2  -3   3   10.40    2.30
   2  -3   3    8.90    2.10
   2  -3   3    7.10    1.80
   2  -3   3    5.20    1.60
   2  -3   3    7.60    1.70
  -3   3  -3  506.65   26.70
  -3   3  -3  467.55   27.90
  -3   3  -3  547.65   28.60
  -3   3  -3  513.65   27.20
  -3   3  -3  534.55   26.70
  -3   3  -3  541.55   27.60
   3  -3   3  541.35   26.60
   3  -3   3  539.05   27.70
   3  -3   3  528.65   27.00
   3  -3   3  554.04   28.20
   3  -3   3  505.75   27.80
   3  -3   3  530.95   27.50
   3  -3   3  521.95   27.20
   3  -3   3  529.55   27.30
   3  -3   3  506.65   27.50
   3  -3   3  511.45   27.00
   3  -3   3  526.25   28.50
   3  -3   3  520.25   27.50
  -4   3  -3   31.80    4.40
  -4   3  -3   23.40    4.60
  -4   3  -3   28.30    2.20
  -4   3  -3   34.20    4.90
  -4   3  -3   24.60    2.50
  -4   3  -3   26.10    2.00
  -4   3  -3   31.30    3.80
   4  -3   3   29.50    2.80
   4  -3   3   26.10    4.60
   4  -3   3   27.20    3.90
   4  -3   3   29.30    4.50
   4  -3   3   25.30    3.20
   4  -3   3   30.30    2.70
   4  -3   3   30.10    3.10
   4  -3   3   23.60    2.40
   4  -3   3   29.50    2.60
   4  -3   3   19.10    2.20
   4  -3   3   32.30    4.70
   4  -3   3   32.10    5.10
   4  -3   3   31.50    3.30
   4  -3   3   29.30    3.90
  -5   3  -3   32.90    4.80
  -5   3  -3   48.50    7.20
  -5   3  -3   43.80    6.40
  -5   3  -3   40.50    6.00
   5  -3   3   35.90    3.30
   5  -3   3   40.90    6.80
   5  -3   3   44.50    3.40
   5  -3   3   42.20    2.70
   5  -3   3   41.70    3.00
   5  -3   3   39.90    4.90
   5  -3   3   43.30    3.10
   5  -3   3   41.00    3.50
   5  -3   3   41.00    3.40
  -6   3  -3  593.14   34.80
  -6   3  -3  617.04   32.90
  -6   3  -3  554.34   34.60
   6  -3   3  591.54   30.40
   6  -3   3  613.64   29.80
   6  -3   3  544.95   31.40
   6  -3   3  573.74   32.00
   6  -3   3  590.34   30.00
  -7   3  -3  367.76   21.90
  -7   3  -3  316.67   23.60
   7  -3   3  292.97   21.70
   7  -3   3  330.97   20.50
   7  -3   3  335.57   18.20
   7  -3   3  346.47   17.70
   7  -3   3  347.27   18.80
   7  -3   3  346.47   19.80
  -8   3  -3  183.78   18.80
  -8   3  -3  174.68   15.20
  -8   3  -3  184.48   20.00
   8  -3   3  181.38   12.30
   8  -3   3  177.38   10.10
   8  -3   3  167.18   14.00
   8  -3   3  160.38   16.40
   8  -3   3  175.58   11.60
  -9   3  -3   -0.40    7.00
  -9   3  -3    5.40   13.40
  -9   3  -3    7.00   10.60
   9  -3   3    4.60    9.20
   9  -3   3    4.70    7.00
  10  -3   3   -8.90   11.70
   9   2  -3   51.69   11.10
   9   2  -3   32.00    9.10
  -9  -2   3   50.19   13.50
   8   2  -3   82.09   10.70
   8   2  -3   89.39   13.00
   8   2  -3   76.09   10.50
  -8  -2   3  105.19   13.90
   7   2  -3   32.20    7.10
   7   2  -3   33.30    6.50
   7   2  -3   41.20    8.40
   7   2  -3   29.50    5.30
   7   2  -3   46.60    8.00
   7   2  -3   48.40   10.90
  -7  -2   3   29.20    9.90
  -7  -2   3   32.20    8.70
  -7  -2   3   41.50    8.80
   6   2  -3   35.80    5.20
   6   2  -3   33.60    6.90
   6   2  -3   26.00    7.90
   6   2  -3   27.10    5.70
   6   2  -3   30.90    6.20
   6   2  -3   35.20    8.00
   6   2  -3   34.20    5.60
  -6  -2   3   34.60    8.40
  -6  -2   3   36.50    5.90
  -6  -2   3   30.50   10.10
  -6  -2   3   35.70    6.50
  -6  -2   3   15.60    6.00
   5   2  -3   17.60    4.50
   5   2  -3   22.10    4.00
   5   2  -3   25.10    5.40
   5   2  -3   14.10    4.50
   5   2  -3   20.20    4.30
   5   2  -3   23.50    4.70
   5   2  -3   21.20    4.00
   5   2  -3   33.90    6.90
  -5  -2   3   25.80    2.70
  -5  -2   3   21.20    5.80
  -5  -2   3   23.50    5.10
  -5  -2   3   27.20    4.60
  -5  -2   3   21.00    2.90
  -5  -2   3   19.60    5.20
  -5  -2   3   16.70    6.30
  -5  -2   3   23.40    1.60
   4   2  -3  688.63   41.10
   4   2  -3  808.32   41.20
   4   2  -3  789.92   39.70
   4   2  -3  818.22   42.10
   4   2  -3  792.82   43.00
   4   2  -3  795.42   40.20
   4   2  -3  684.23   41.40
   4   2  -3  780.92   41.00
   4   2  -3  875.21   40.90
  -4  -2   3  657.23   42.90
  -4  -2   3  758.62   40.40
  -4  -2   3  756.32   41.40
  -4  -2   3  768.92   38.90
  -4  -2   3  762.52   39.70
  -4  -2   3  743.43   41.90
   3   2  -3  888.71   50.69
   3   2  -3  994.80   50.39
   3   2  -3 1014.60   50.79
   3   2  -3 1009.70   51.19
   3   2  -3  833.32   50.09
   3   2  -3  997.20   51.29
   3   2  -3 1031.10   51.69
   3   2  -3  941.61   49.70
   3   2  -3  948.01   49.50
   3   2  -3  979.70   50.39
   3   2  -3  993.30   51.99
  -3  -2   3  940.51   50.39
  -3  -2   3  851.71   51.49
  -3  -2   3 1010.70   50.99
  -3  -2   3  966.90   49.60
  -3  -2   3  935.31   49.80
  -3  -2   3  966.60   49.80
  -3  -2   3  988.80   48.80
  -3  -2   3  931.01   47.50
  -3  -2   3 1034.00   50.99
  -3  -2   3  949.90   47.80
  -3  -2   3 1005.10   47.50
  -3  -2   3 1020.20   50.59
   2   2  -3   21.70    3.30
   2   2  -3   16.40    3.40
   2   2  -3   18.50    3.80
   2   2  -3   19.60    3.60
   2   2  -3   18.00    3.60
   2   2  -3   13.50    2.90
   2   2  -3   16.30    3.30
   2   2  -3   14.60    3.20
   2   2  -3   26.10    4.10
   2   2  -3   17.60    2.80
   2   2  -3   23.80    3.60
   2   2  -3   13.60    2.60
  -2  -2   3   17.50    3.40
  -2  -2   3   25.20    4.00
  -2  -2   3   14.40    2.90
  -2  -2   3   13.50    2.90
  -2  -2   3   25.80    3.90
  -2  -2   3   17.90    1.70
  -2  -2   3   19.40    2.90
  -2  -2   3   20.10    2.60
  -2  -2   3   17.90    3.40
  -2  -2   3   17.40    3.70
  -2  -2   3   25.70    3.40
  -2  -2   3   15.90    3.00
   1   2  -3   93.89    7.00
   1   2  -3  109.49    7.40
   1   2  -3  112.49    7.00
   1   2  -3  111.99    7.20
   1   2  -3  102.69    7.60
   1   2  -3  116.89    7.20
   1   2  -3  106.09    7.40
   1   2  -3   97.69    6.90
   1   2  -3  107.49    7.70
   1   2  -3  107.59    7.10
   1   2  -3   99.09    7.20
  -1  -2   3  108.89    7.20
  -1  -2   3  107.09    7.60
  -1  -2   3  104.59    7.30
  -1  -2   3  109.19    7.60
  -1  -2   3  117.89    6.90
  -1  -2   3   87.09    6.90
  -1  -2   3  112.79    6.30
  -1  -2   3  109.89    7.70
  -1  -2   3   99.49    7.00
  -1  -2   3  112.59    7.10
  -1  -2   3   99.09    7.10
  -1  -2   3  127.29    7.50
   0   2  -3 1879.91  100.29
   0   2  -3 2285.57  100.69
   0   2  -3 2054.09  101.19
   0   2  -3 1935.41  100.59
   0   2  -3 2190.28   99.89
   0   2  -3 2151.88  101.19
   0   2  -3 2133.09  100.29
   0   2  -3 2143.09  100.49
   0   2  -3 1991.20  100.29
   0   2  -3 2094.89  100.99
   0  -2   3 2101.69  100.49
   0  -2   3 1916.31   99.89
   0  -2   3 2137.79  100.79
   0  -2   3 1998.30  100.29
   0  -2   3 1859.11  100.89
   0  -2   3 1845.82  100.49
   0  -2   3 2012.40  100.29
   0  -2   3 1901.81  100.99
   0  -2   3 1948.21  100.39
   0  -2   3 1956.00  100.99
   0  -2   3 2109.79   99.89
   0  -2   3 1960.30  100.19
   0  -2   3 1920.41  100.39
  -1   2  -3  260.77   14.40
  -1   2  -3  261.37   14.40
  -1   2  -3  295.07   13.80
  -1   2  -3  264.37   14.20
  -1   2  -3  270.87   14.70
  -1   2  -3  272.77   14.10
  -1   2  -3  275.47   14.10
  -1   2  -3  277.27   14.80
  -1   2  -3  287.37   14.10
   1  -2   3  262.47   14.00
   1  -2   3  288.47   14.20
   1  -2   3  266.87   14.40
   1  -2   3  254.37   13.70
   1  -2   3  259.97   14.10
   1  -2   3  261.87   14.70
   1  -2   3  264.47   14.60
   1  -2   3  280.47   14.40
   1  -2   3  274.77   14.30
   1  -2   3  245.58   14.40
   1  -2   3  276.47   13.40
   1  -2   3  241.48   14.20
   1  -2   3  254.57   14.80
   1  -2   3  250.87   14.70
  -2   2  -3  906.31   43.60
  -2   2  -3  876.11   44.80
  -2   2  -3  882.21   44.40
  -2   2  -3  880.71   44.00
  -2   2  -3  893.31   43.90
  -2   2  -3  820.82   44.80
   2  -2   3  890.81   44.30
   2  -2   3  900.61   44.50
   2  -2   3  847.52   43.90
   2  -2   3  923.71   43.90
   2  -2   3  819.52   44.10
   2  -2   3  926.71   44.20
   2  -2   3  842.42   44.80
   2  -2   3  928.21   44.30
   2  -2   3  887.81   44.20
   2  -2   3  837.42   44.60
   2  -2   3  880.61   43.80
   2  -2   3  944.21   44.90
   2  -2   3  855.01   44.50
   2  -2   3  812.32   43.90
  -3   2  -3  383.56   19.80
  -3   2  -3  357.76   20.70
  -3   2  -3  353.56   20.10
  -3   2  -3  406.06   21.10
  -3   2  -3  336.67   20.40
  -3   2  -3  388.26   18.40
  -3   2  -3  371.66   18.40
   3  -2   3  343.07   19.90
   3  -2   3  365.26   18.50
   3  -2   3  382.76   20.80
   3  -2   3  381.26   20.50
   3  -2   3  383.36   18.70
   3  -2   3  386.06   21.00
   3  -2   3  357.76   19.00
   3  -2   3  373.96   18.90
   3  -2   3  360.26   20.40
   3  -2   3  371.76   18.50
   3  -2   3  377.16   19.50
   3  -2   3  333.67   18.70
   3  -2   3  387.56   19.30
  -4   2  -3  778.82   45.30
  -4   2  -3  855.71   45.70
  -4   2  -3  780.22   44.20
  -4   2  -3  923.51   45.10
  -4   2  -3  787.82   43.40
   4  -2   3  875.81   45.00
   4  -2   3  922.11   41.90
   4  -2   3  880.01   43.20
   4  -2   3  934.51   43.90
   4  -2   3  832.02   43.80
   4  -2   3  844.62   43.10
   4  -2   3  832.42   45.60
   4  -2   3  837.52   45.10
   4  -2   3  867.51   42.50
   4  -2   3  855.21   44.60
   4  -2   3  794.92   42.00
  -5   2  -3   57.39    8.10
  -5   2  -3   49.50    7.70
  -5   2  -3   47.10    4.30
  -5   2  -3   50.39    6.40
  -5   2  -3   50.09    6.50
   5  -2   3   55.19    5.80
   5  -2   3   52.69    3.10
   5  -2   3   48.80    4.30
   5  -2   3   45.10    4.70
   5  -2   3   53.69    7.00
   5  -2   3   57.99    4.50
   5  -2   3   50.29    3.00
  -6   2  -3  576.44   37.50
  -6   2  -3  664.53   33.50
  -6   2  -3  635.74   35.70
  -6   2  -3  627.54   38.00
   6  -2   3  630.54   32.10
   6  -2   3  669.23   31.80
   6  -2   3  586.44   34.30
   6  -2   3  638.64   33.30
   6  -2   3  678.73   33.80
   6  -2   3  590.54   36.30
   6  -2   3  665.23   34.40
  -7   2  -3   -3.90    6.50
  -7   2  -3   -3.80    5.90
   7  -2   3    2.10    2.80
   7  -2   3   -0.40    3.70
   7  -2   3    1.40    2.70
   7  -2   3    6.30    5.40
   7  -2   3    0.80    2.80
   7  -2   3    0.40    1.50
  -8   2  -3   -3.10    5.40
  -8   2  -3   -7.40    8.70
  -8   2  -3    4.40    9.40
   8  -2   3   -1.10    3.40
   8  -2   3    3.60    4.20
   8  -2   3    8.10    5.30
   8  -2   3   -2.70    6.90
  -9   2  -3  104.99   14.80
  -9   2  -3   99.79   20.30
   9  -2   3  106.19   11.40
   9  -2   3  122.09   16.50
   9  -2   3   91.79   11.80
   9   1  -3   24.30    7.70
   9   1  -3   51.09   11.10
   9   1  -3   28.50    8.50
   9   1  -3   35.10    8.00
   9   1  -3   10.00   11.90
  -9  -1   3   31.10   10.80
  -9  -1   3   36.60   12.00
  -9  -1   3   13.80   13.00
   8   1  -3  299.97   19.10
   8   1  -3  283.57   19.50
   8   1  -3  280.47   21.20
   8   1  -3  255.17   19.50
   8   1  -3  282.27   23.80
  -8  -1   3  265.27   21.00
  -8  -1   3  318.77   22.70
  -8  -1   3  265.37   25.40
   7   1  -3  337.27   21.40
   7   1  -3  312.07   23.90
   7   1  -3  275.17   20.90
   7   1  -3  317.37   20.70
   7   1  -3  367.36   20.10
  -7  -1   3  295.37   22.00
  -7  -1   3  278.97   24.40
  -7  -1   3  333.47   19.40
  -7  -1   3  317.97   21.90
   6   1  -3  147.29   13.50
   6   1  -3  120.59   10.80
   6   1  -3  145.39   11.60
   6   1  -3  112.59    9.10
   6   1  -3  119.49   11.10
   6   1  -3  149.19    9.50
   6   1  -3  148.89   10.40
  -6  -1   3  135.89   10.00
  -6  -1   3  137.39   11.10
  -6  -1   3  131.99   11.70
  -6  -1   3  113.69   11.30
  -6  -1   3  138.99   14.20
   5   1  -3   59.99    5.80
   5   1  -3   69.39    6.90
   5   1  -3   58.89    7.10
   5   1  -3   59.69    6.10
   5   1  -3   62.49    6.50
   5   1  -3   76.69    9.10
   5   1  -3   68.39    5.60
   5   1  -3   61.29    5.60
  -5  -1   3   59.49    9.50
  -5  -1   3   61.19    4.20
  -5  -1   3   64.19    6.00
  -5  -1   3   63.49    6.70
  -5  -1   3   54.79    7.70
  -5  -1   3   72.29    8.40
  -5  -1   3   60.59    4.70
   4   1  -3  416.06   23.10
   4   1  -3  394.36   23.70
   4   1  -3  410.66   24.00
   4   1  -3  425.46   22.70
   4   1  -3  416.36   22.50
   4   1  -3  428.46   23.70
   4   1  -3  412.96   24.40
   4   1  -3  438.36   25.90
   4   1  -3  424.66   24.90
  -4  -1   3  405.76   23.50
  -4  -1   3  397.86   25.70
  -4  -1   3  423.06   23.90
  -4  -1   3  388.16   23.50
  -4  -1   3  451.15   23.20
  -4  -1   3  431.26   22.40
  -4  -1   3  413.86   21.60
  -4  -1   3  428.96   23.20
  -4  -1   3  424.36   25.60
   3   1  -3   47.50    4.80
   3   1  -3   52.19    5.80
   3   1  -3   49.60    6.40
   3   1  -3   45.90    3.90
   3   1  -3   52.09    4.70
   3   1  -3   35.20    4.80
   3   1  -3   51.19    4.70
   3   1  -3   45.70    4.60
   3   1  -3   49.40    5.10
   3   1  -3   33.70    4.40
   3   1  -3   45.70    3.90
   3   1  -3   47.20    4.60
  -3  -1   3   47.80    4.20
  -3  -1   3   52.19    4.70
  -3  -1   3   56.29    4.80
  -3  -1   3   45.30    4.00
  -3  -1   3   38.50    6.00
  -3  -1   3   53.79    5.10
  -3  -1   3   45.90    4.60
  -3  -1   3   55.99    4.30
  -3  -1   3   50.19    5.80
  -3  -1   3   52.49    3.50
  -3  -1   3   48.70    2.80
   2   1  -3 1635.14   85.49
   2   1  -3 1720.63   85.89
   2   1  -3 1706.83   85.99
   2   1  -3 1854.21   86.39
   2   1  -3 1526.75   86.19
   2   1  -3 1709.33   86.39
   2   1  -3 1768.62   85.99
   2   1  -3 1579.34   85.89
   2   1  -3 1670.83   86.49
   2   1  -3 1791.22   86.99
   2   1  -3 1771.82   85.59
   2   1  -3 1784.32   86.19
  -2  -1   3 1712.43   85.69
  -2  -1   3 1602.54   86.19
  -2  -1   3 1793.82   85.89
  -2  -1   3 1868.11   86.29
  -2  -1   3 1664.93   85.79
  -2  -1   3 1666.43   86.19
  -2  -1   3 1596.04   85.99
  -2  -1   3 1843.22   84.29
  -2  -1   3 1828.32   85.29
  -2  -1   3 1617.54   86.89
  -2  -1   3 1803.92   86.39
   1   1  -3 7212.78  344.87
  -1  -1   3 6639.94  343.67
   0   1  -3 1746.73   87.49
   0   1  -3 1753.02   88.29
   0   1  -3 1669.13   87.69
   0   1  -3 1873.41   87.69
   0   1  -3 1905.81   87.59
   0   1  -3 1878.91   87.79
   0   1  -3 1941.41   88.09
   0   1  -3 1910.81   87.29
   0   1  -3 1927.31   88.39
   0   1  -3 1724.53   87.89
   0  -1   3 1727.23   88.09
   0  -1   3 1757.52   87.69
   0  -1   3 1813.42   87.89
   0  -1   3 1715.53   88.09
   0  -1   3 1721.53   87.89
   0  -1   3 1657.83   87.89
   0  -1   3 1695.53   87.79
   0  -1   3 1649.04   88.09
   0  -1   3 1696.93   87.19
   0  -1   3 1731.03   87.69
  -1   1  -3 1292.67   60.59
  -1   1  -3 1171.98   60.99
  -1   1  -3 1429.86   61.59
  -1   1  -3 1328.07   61.19
  -1   1  -3 1159.58   61.39
  -1   1  -3 1260.17   61.09
  -1   1  -3 1270.97   61.59
   1  -1   3 1188.88   60.69
   1  -1   3 1203.58   60.89
   1  -1   3 1327.37   61.49
   1  -1   3 1117.29   60.69
   1  -1   3 1286.07   61.49
   1  -1   3 1213.08   60.99
   1  -1   3 1176.38   61.09
   1  -1   3 1219.98   61.09
   1  -1   3 1169.58   60.99
   1  -1   3 1212.58   61.39
   1  -1   3 1276.77   60.99
   1  -1   3 1168.98   60.69
   1  -1   3 1123.69   60.99
  -2   1  -3  743.13   38.10
  -2   1  -3  762.12   37.50
  -2   1  -3  722.03   38.30
  -2   1  -3  743.23   38.20
  -2   1  -3  711.83   38.50
   2  -1   3  742.23   38.30
   2  -1   3  708.33   36.70
   2  -1   3  721.73   38.60
   2  -1   3  795.42   38.20
   2  -1   3  710.73   37.50
   2  -1   3  704.43   36.60
   2  -1   3  751.92   37.30
   2  -1   3  753.02   38.20
   2  -1   3  800.62   37.10
   2  -1   3  716.03   36.70
   2  -1   3  800.62   36.60
   2  -1   3  727.23   37.70
  -3   1  -3   69.39    5.60
  -3   1  -3   65.59    6.20
  -3   1  -3   76.09    4.80
  -3   1  -3   64.89    6.50
  -3   1  -3   69.79    5.50
   3  -1   3   62.19    5.10
   3  -1   3   66.39    4.70
   3  -1   3   64.99    5.40
   3  -1   3   61.29    6.70
   3  -1   3   72.29    5.00
   3  -1   3   65.49    4.80
   3  -1   3   67.79    5.90
   3  -1   3   66.79    5.40
   3  -1   3   65.89    6.00
   3  -1   3   64.99    4.50
  -4   1  -3  125.99    9.20
  -4   1  -3  114.49   10.20
  -4   1  -3  134.89    8.10
  -4   1  -3  128.59    8.00
  -4   1  -3  115.39    8.80
   4  -1   3  119.89    9.00
   4  -1   3  117.99    8.10
   4  -1   3  135.69    7.80
   4  -1   3  130.59    8.20
   4  -1   3  130.19   10.90
   4  -1   3  125.19    8.20
   4  -1   3  122.09    9.30
   4  -1   3  121.19    9.80
   4  -1   3  141.29    8.20
  -5   1  -3    6.20    2.50
  -5   1  -3    3.10    4.00
  -5   1  -3    3.70    3.00
  -5   1  -3    5.90    1.90
  -5   1  -3    8.50    4.90
  -5   1  -3    4.60    3.00
   5  -1   3    5.30    3.40
   5  -1   3    5.40    0.80
   5  -1   3    8.00    2.60
   5  -1   3    6.60    2.60
   5  -1   3    6.80    2.40
   5  -1   3    5.10    1.20
   5  -1   3    3.60    2.10
   5  -1   3    2.20    2.90
  -6   1  -3  635.44   37.60
  -6   1  -3  557.04   36.70
  -6   1  -3  603.84   34.80
  -6   1  -3  603.04   32.10
   6  -1   3  618.44   33.10
   6  -1   3  548.95   35.20
   6  -1   3  637.64   30.60
   6  -1   3  585.04   33.20
   6  -1   3  651.33   31.90
   6  -1   3  588.74   32.80
   6  -1   3  605.54   31.00
  -7   1  -3   68.09   11.80
  -7   1  -3   85.49   10.40
   7  -1   3   72.69    7.40
   7  -1   3   75.99    8.50
   7  -1   3   61.89    6.00
   7  -1   3   74.69    8.40
   7  -1   3   56.99    9.90
   7  -1   3   63.69    5.60
  -8   1  -3   58.79   14.10
  -8   1  -3   54.79   10.20
   8  -1   3   61.29    8.80
   8  -1   3   69.69    9.20
   8  -1   3   44.50   11.70
  -9   1  -3  289.57   27.10
   9  -1   3  213.28   17.80
   9  -1   3  246.18   23.20
   9  -1   3  221.58   18.90
  10   0  -3    4.50    7.10
 -10   0   3   16.30   12.60
   9   0  -3   83.59   10.60
   9   0  -3  119.29   12.80
   9   0  -3   94.29   18.90
   9   0  -3  119.09   15.20
   9   0  -3  106.29   16.70
  -9   0   3   92.59   13.20
  -9   0   3   98.79   14.00
   8   0  -3   96.19   13.90
   8   0  -3   84.89    9.10
   8   0  -3  103.29   11.80
   8   0  -3  104.99   10.20
   8   0  -3   77.99    8.00
   8   0  -3   83.99   10.00
  -8   0   3   93.69   12.00
  -8   0   3   95.09   12.10
  -8   0   3  107.79   15.60
   7   0  -3    3.90    3.80
   7   0  -3    2.20    3.90
   7   0  -3    0.50    2.90
   7   0  -3   -2.10    3.90
  -7   0   3    1.00    3.60
  -7   0   3   -2.20    5.60
  -7   0   3    0.80    4.50
  -7   0   3    1.40    4.80
   6   0  -3   45.70    6.70
   6   0  -3   55.19    8.40
   6   0  -3   60.19    7.40
   6   0  -3   63.19    5.70
   6   0  -3   54.79    6.90
  -6   0   3   78.59   10.80
  -6   0   3   52.69    8.60
  -6   0   3   77.19    8.80
  -6   0   3   61.79    6.70
  -6   0   3   59.59    6.00
  -6   0   3   70.29    8.70
   5   0  -3    1.70    1.50
   5   0  -3    0.20    2.60
   5   0  -3   -2.70    2.20
   5   0  -3   -0.10    1.70
   5   0  -3   -1.00    2.40
   5   0  -3    0.50    1.40
   5   0  -3   -0.80    2.10
   5   0  -3   -0.80    2.00
   5   0  -3    0.00    1.90
   5   0  -3    1.20    2.10
  -5   0   3    2.70    2.60
  -5   0   3    0.80    3.40
  -5   0   3    0.40    0.80
  -5   0   3    0.10    1.40
  -5   0   3   -1.60    2.50
  -5   0   3   -0.20    2.60
  -5   0   3   -0.40    1.70
  -5   0   3   -2.50    3.40
   4   0  -3  588.24   29.50
   4   0  -3  545.95   30.20
   4   0  -3  528.45   29.80
   4   0  -3  487.25   29.80
   4   0  -3  571.44   29.50
   4   0  -3  580.14   29.80
   4   0  -3  551.14   31.60
   4   0  -3  576.64   27.80
   4   0  -3  532.85   30.70
   4   0  -3  555.24   30.90
   4   0  -3  595.34   28.90
   4   0  -3  571.94   32.10
   4   0  -3  571.84   29.00
  -4   0   3  557.04   31.20
  -4   0   3  566.94   29.40
  -4   0   3  554.74   29.50
  -4   0   3  577.54   30.50
  -4   0   3  533.45   29.80
  -4   0   3  560.14   30.00
  -4   0   3  529.55   31.90
  -4   0   3  566.34   29.40
  -4   0   3  546.75   28.90
  -4   0   3  551.44   28.00
  -4   0   3  544.75   28.30
   3   0  -3  163.58    9.80
   3   0  -3  192.78    9.20
   3   0  -3  171.38   10.40
   3   0  -3  174.98   10.40
   3   0  -3  156.28   10.50
   3   0  -3  173.08   10.50
   3   0  -3  180.88   11.90
   3   0  -3  177.38   10.70
   3   0  -3  172.48   10.30
   3   0  -3  165.58   10.80
   3   0  -3  158.68   10.70
   3   0  -3  191.28   10.10
  -3   0   3  168.68   10.80
  -3   0   3  182.68   10.70
  -3   0   3  169.08   11.20
  -3   0   3  171.88   10.40
  -3   0   3  189.08   10.50
  -3   0   3  176.18   10.10
  -3   0   3  151.48   11.60
  -3   0   3  187.28    9.70
  -3   0   3  181.68    9.30
  -3   0   3  172.68   10.50
  -3   0   3  181.28   10.40
  -3   0   3  180.68   10.40
   2   0  -3 6568.84  301.87
  -2   0   3 6229.48  300.97
  -2   0   3 5865.11  301.77
  -2   0   3 5867.91  300.67
  -2   0   3 6138.79  300.97
  -2   0   3 6058.09  300.77
  -1   0   3 4574.54  224.28
   0   0  -3  971.00   46.00
   0   0  -3  983.00   46.30
   0   0  -3  976.90   45.70
   0   0  -3  871.71   45.90
   0   0  -3  995.70   45.80
   0   0  -3 1022.10   46.40
   0   0  -3  976.30   46.00
   0   0   3  874.71   45.70
   0   0   3  877.91   45.70
   0   0   3  912.71   45.90
   0   0   3  854.41   46.10
   0   0   3 1032.60   46.00
   0   0   3  892.41   46.20
   0   0   3  888.91   46.00
   0   0   3  881.61   45.80
   0   0   3  893.11   46.10
   0   0   3  844.72   46.20
  -1   0  -3  950.50   42.80
  -1   0  -3  880.81   42.70
  -1   0  -3  781.32   43.50
  -1   0  -3  919.41   43.30
  -1   0  -3  851.61   43.50
  -1   0  -3  838.02   43.00
  -1   0  -3  918.91   42.90
   1   0   3  873.11   42.50
   1   0   3  797.02   42.60
   1   0   3  827.02   42.80
   1   0   3  861.71   43.60
   1   0   3  820.02   42.60
   1   0   3  837.42   42.80
   1   0   3  892.81   43.80
   1   0   3  871.71   44.40
   1   0   3  834.12   43.40
   1   0   3  923.61   43.10
   1   0   3  835.02   42.70
  -2   0  -3  321.77   18.20
  -2   0  -3  317.07   15.50
  -2   0  -3  282.97   17.00
  -2   0  -3  325.07   15.40
  -2   0  -3  298.47   17.60
  -2   0  -3  296.47   16.80
  -2   0  -3  325.87   16.20
   2   0   3  340.87   17.60
   2   0   3  274.17   16.50
   2   0   3  289.37   15.40
   2   0   3  312.57   15.20
   2   0   3  289.97   16.00
   2   0   3  317.37   15.10
   2   0   3  298.97   17.00
   2   0   3  309.07   15.90
   2   0   3  302.77   18.10
   2   0   3  294.17   16.70
   2   0   3  285.67   15.50
   2   0   3  311.17   17.40
   2   0   3  316.97   15.70
   2   0   3  320.67   15.60
   2   0   3  300.97   16.50
  -3   0  -3  561.44   34.00
  -3   0  -3  599.54   33.90
  -3   0  -3  578.54   32.40
  -3   0  -3  660.33   33.30
  -3   0  -3  597.24   31.40
   3   0   3  651.83   31.40
   3   0   3  565.24   30.60
   3   0   3  664.13   33.50
   3   0   3  621.64   30.30
   3   0   3  623.84   30.20
   3   0   3  638.84   32.40
   3   0   3  625.94   36.10
   3   0   3  573.74   30.30
   3   0   3  620.54   30.60
   3   0   3  597.14   33.30
   3   0   3  606.24   31.50
   3   0   3  666.73   33.40
   3   0   3  622.34   32.20
  -4   0  -3 1487.85   74.69
  -4   0  -3 1402.36   73.79
  -4   0  -3 1324.27   75.99
  -4   0  -3 1461.25   72.39
   4   0   3 1465.35   72.39
   4   0   3 1495.75   75.09
   4   0   3 1431.06   73.49
   4   0   3 1435.76   72.29
   4   0   3 1431.16   72.89
   4   0   3 1446.76   71.39
   4   0   3 1468.85   71.39
   4   0   3 1464.75   73.69
   4   0   3 1458.85   71.29
  -5   0  -3   92.79    6.90
  -5   0  -3  100.49    8.70
  -5   0  -3  102.39    9.50
  -5   0  -3   96.49   10.70
   5   0   3  102.39    8.10
   5   0   3  107.89   10.40
   5   0   3  115.59    6.60
   5   0   3  105.99    6.50
   5   0   3   99.79    9.20
   5   0   3  116.79    6.80
   5   0   3   97.69    5.80
   5   0   3  106.99    7.00
  -6   0  -3  256.07   20.40
  -6   0  -3  239.98   14.50
   6   0   3  249.68   13.80
   6   0   3  246.58   14.10
   6   0   3  246.88   14.50
   6   0   3  249.78   16.10
   6   0   3  240.68   18.40
   6   0   3  245.58   13.30
  -7   0  -3  230.48   22.30
  -7   0  -3  220.68   14.50
  -7   0  -3  234.58   18.20
   7   0   3  242.28   16.40
   7   0   3  240.38   14.40
   7   0   3  258.67   19.90
   7   0   3  225.08   16.50
   7   0   3  237.48   13.40
  -8   0  -3  231.38   24.10
  -8   0  -3  318.87   27.60
   8   0   3  314.67   21.80
   8   0   3  310.27   20.60
   8   0   3  318.27   26.40
   9   0   3   43.10   12.80
  10  -1  -3   91.29   14.50
  10  -1  -3  106.29   11.60
  10  -1  -3  105.49   12.30
  10  -1  -3   93.39   10.60
 -10   1   3   94.99   15.70
   9  -1  -3  247.78   16.90
   9  -1  -3  241.48   17.70
   9  -1  -3  231.98   21.90
   9  -1  -3  232.88   17.10
   9  -1  -3  251.67   19.30
  -9   1   3  252.87   25.00
  -9   1   3  245.78   20.00
  -9   1   3  236.38   20.90
   8  -1  -3   54.69    8.40
   8  -1  -3   68.99   11.00
   8  -1  -3   68.39    7.00
   8  -1  -3   52.39    7.80
   8  -1  -3   69.19    6.70
   8  -1  -3   63.19    8.20
   8  -1  -3   56.29    6.70
  -8   1   3   50.59    6.40
  -8   1   3   67.49   13.00
  -8   1   3   67.89   10.10
  -8   1   3   71.09   10.00
  -8   1   3   69.99   12.60
   7  -1  -3    1.20    2.30
   7  -1  -3    0.20    3.10
   7  -1  -3   -1.60    3.00
   7  -1  -3    0.80    2.80
   7  -1  -3    0.60    3.10
   7  -1  -3    1.30    1.10
   7  -1  -3   -1.90    3.20
  -7   1   3   -1.20    3.60
  -7   1   3    0.30    5.70
  -7   1   3    1.40    3.90
  -7   1   3   -0.10    3.80
  -7   1   3    1.20    4.10
  -7   1   3    2.10    2.90
   6  -1  -3    3.70    2.90
   6  -1  -3    1.10    1.70
   6  -1  -3    1.80    1.10
   6  -1  -3    0.20    1.80
   6  -1  -3    2.30    3.30
   6  -1  -3    2.40    2.50
   6  -1  -3    1.20    2.50
   6  -1  -3    0.20    2.50
   6  -1  -3    1.60    0.60
  -6   1   3    1.20    1.70
  -6   1   3    0.60    4.20
  -6   1   3   -0.50    3.70
  -6   1   3    0.30    3.00
  -6   1   3    3.50    2.20
  -6   1   3    3.00    3.40
  -6   1   3    1.20    2.70
   5  -1  -3   47.20    7.10
   5  -1  -3   42.40    5.30
   5  -1  -3   54.59    4.20
   5  -1  -3   50.09    5.30
   5  -1  -3   62.89    5.30
   5  -1  -3   54.89    3.70
   5  -1  -3   51.39    4.90
   5  -1  -3   53.89    3.00
   5  -1  -3   52.89    4.40
   5  -1  -3   54.99    5.90
   5  -1  -3   52.09    5.30
  -5   1   3   56.29    6.60
  -5   1   3   62.99    8.80
  -5   1   3   58.19    4.10
  -5   1   3   51.29    6.30
  -5   1   3   47.60    4.40
  -5   1   3   51.09    4.70
  -5   1   3   36.20    6.20
  -5   1   3   45.20    5.00
  -5   1   3   49.70    4.10
  -5   1   3   60.69    5.10
   4  -1  -3  406.96   24.70
   4  -1  -3  486.35   24.10
   4  -1  -3  430.66   24.80
   4  -1  -3  468.35   24.70
   4  -1  -3  471.55   25.00
   4  -1  -3  447.06   23.10
   4  -1  -3  470.75   24.50
   4  -1  -3  452.85   24.30
   4  -1  -3  472.85   25.20
   4  -1  -3  459.15   24.30
   4  -1  -3  452.35   23.60
   4  -1  -3  468.35   25.60
  -4   1   3  476.25   24.60
  -4   1   3  476.15   23.80
  -4   1   3  471.05   23.90
  -4   1   3  490.45   24.50
  -4   1   3  480.95   24.90
  -4   1   3  474.25   25.40
  -4   1   3  498.55   27.50
  -4   1   3  466.85   24.70
  -4   1   3  450.85   24.30
  -4   1   3  426.26   25.70
   3  -1  -3 1132.99   56.59
   3  -1  -3 1132.69   56.69
   3  -1  -3 1058.09   56.49
   3  -1  -3 1087.39   55.99
   3  -1  -3 1114.19   55.79
   3  -1  -3 1118.39   56.09
   3  -1  -3 1115.69   56.79
   3  -1  -3 1130.39   56.39
   3  -1  -3 1173.88   57.09
   3  -1  -3 1180.18   56.29
   3  -1  -3  978.90   56.49
  -3   1   3 1088.89   57.09
  -3   1   3 1135.09   56.89
  -3   1   3 1132.49   56.59
  -3   1   3 1157.68   56.29
  -3   1   3 1086.39   56.49
  -3   1   3 1186.68   56.59
  -3   1   3 1009.90   57.99
  -3   1   3 1198.18   55.99
  -3   1   3 1142.49   55.99
  -3   1   3 1112.69   56.39
  -3   1   3 1181.98   56.79
  -3   1   3 1147.49   56.49
   2  -1  -3   34.60    3.00
   2  -1  -3   30.40    2.30
   2  -1  -3   30.70    2.70
   2  -1  -3   27.30    2.60
   2  -1  -3   42.70    2.60
   2  -1  -3   35.30    2.90
   2  -1  -3   28.30    2.60
   2  -1  -3   30.50    2.50
   2  -1  -3   28.20    2.80
   2  -1  -3   30.20    2.80
  -2   1   3   28.00    2.80
  -2   1   3   30.40    2.50
  -2   1   3   22.40    2.90
  -2   1   3   30.50    2.70
  -2   1   3   31.60    2.80
  -2   1   3   32.30    2.40
  -2   1   3   31.10    2.50
  -2   1   3   26.30    2.70
  -2   1   3   32.40    2.80
  -2   1   3   36.60    2.50
   1  -1  -3 9004.10  440.66
  -1   1   3 8756.72  440.76
   0  -1  -3  845.52   40.20
   0  -1  -3  840.62   40.20
   0  -1  -3  844.92   40.00
   0  -1  -3  823.52   39.70
   0  -1  -3  824.32   40.20
   0  -1  -3  846.22   40.50
   0  -1  -3  779.62   40.20
   0  -1  -3  775.52   39.80
   0  -1  -3  739.73   39.80
   0   1   3  708.13   40.20
   0   1   3  853.41   40.00
   0   1   3  767.72   40.00
   0   1   3  768.42   40.30
   0   1   3  846.22   39.90
   0   1   3  833.02   40.40
   0   1   3  788.22   40.20
   0   1   3  799.52   39.80
   0   1   3  791.02   40.10
   0   1   3  745.83   40.00
   0   1   3  735.03   40.00
  -1  -1  -3   54.69    3.00
  -1  -1  -3   47.10    4.20
  -1  -1  -3   54.79    3.50
  -1  -1  -3   50.69    3.80
  -1  -1  -3   47.90    4.30
  -1  -1  -3   49.40    3.70
  -1  -1  -3   50.69    3.50
  -1  -1  -3   54.99    2.90
  -1  -1  -3   55.39    3.00
  -1  -1  -3   53.29    3.60
  -1  -1  -3   55.49    3.90
   1   1   3   46.00    3.50
   1   1   3   49.40    3.60
   1   1   3   52.59    4.50
   1   1   3   55.49    3.30
   1   1   3   53.29    5.20
   1   1   3   46.30    3.50
   1   1   3   62.49    3.50
   1   1   3   47.70    3.50
   1   1   3   51.69    4.10
   1   1   3   50.99    3.60
   1   1   3   48.10    3.70
   1   1   3   51.79    4.30
  -2  -1  -3 1171.88   57.19
  -2  -1  -3 1166.98   58.09
  -2  -1  -3 1143.59   57.69
  -2  -1  -3 1198.18   58.99
  -2  -1  -3 1202.48   57.19
  -2  -1  -3 1130.79   57.49
  -2  -1  -3 1190.48   57.49
  -2  -1  -3 1015.90   58.59
   2   1   3 1136.29   60.39
   2   1   3 1142.59   57.09
   2   1   3 1152.08   58.09
   2   1   3 1186.38   59.29
   2   1   3 1182.18   57.59
   2   1   3 1147.49   59.49
   2   1   3 1208.68   57.59
   2   1   3 1150.08   57.49
   2   1   3 1165.68   59.19
   2   1   3 1180.28   57.39
   2   1   3 1107.49   57.69
   2   1   3 1159.58   58.59
   2   1   3 1157.18   57.19
   2   1   3 1006.90   57.39
  -3  -1  -3   26.20    2.50
  -3  -1  -3   29.70    2.80
  -3  -1  -3   36.20    4.30
  -3  -1  -3   26.50    2.70
  -3  -1  -3   29.50    3.10
  -3  -1  -3   21.50    4.00
  -3  -1  -3   27.50    5.60
  -3  -1  -3   31.00    2.30
   3   1   3   24.00    4.40
   3   1   3   30.90    4.00
   3   1   3   30.10    3.70
   3   1   3   30.10    2.90
   3   1   3   28.20    3.10
   3   1   3   24.10    5.00
   3   1   3   29.20    3.60
   3   1   3   29.00    2.50
   3   1   3   26.90    2.60
   3   1   3   22.20    4.60
   3   1   3   24.40    2.60
   3   1   3   34.70    7.30
   3   1   3   30.80    2.90
  -4  -1  -3   75.99    7.60
  -4  -1  -3   69.69    4.50
  -4  -1  -3   67.39    9.50
  -4  -1  -3   68.19    6.20
  -4  -1  -3   77.19    4.80
   4   1   3   73.59    6.20
   4   1   3   73.69    5.00
   4   1   3   73.89    7.90
   4   1   3   74.59    5.40
   4   1   3   73.09    8.00
   4   1   3   77.69    5.50
   4   1   3   72.59    5.40
   4   1   3   73.69    5.60
   4   1   3   75.29    5.10
   4   1   3   67.89    4.70
   4   1   3   66.49    6.50
   4   1   3   69.29    5.10
  -5  -1  -3  275.57   21.20
  -5  -1  -3  283.57   16.20
  -5  -1  -3  313.27   19.60
   5   1   3  294.77   15.30
   5   1   3  295.87   15.40
   5   1   3  292.37   15.50
   5   1   3  278.57   16.30
   5   1   3  303.27   15.90
   5   1   3  266.67   16.40
   5   1   3  286.07   15.50
   5   1   3  273.87   15.10
   5   1   3  281.77   17.60
   5   1   3  300.77   20.60
  -6  -1  -3  232.18   13.50
  -6  -1  -3  199.18   16.60
  -6  -1  -3  216.28   19.70
   6   1   3  227.78   11.60
   6   1   3  216.48   13.90
   6   1   3  219.18   15.00
   6   1   3  223.58   18.30
   6   1   3  220.18   15.20
   6   1   3  231.78   12.10
   6   1   3  209.18   12.40
  -7  -1  -3  277.27   15.80
  -7  -1  -3  242.18   23.70
  -7  -1  -3  283.97   20.50
   7   1   3  234.68   13.10
   7   1   3  224.58   18.30
   7   1   3  269.97   21.80
   7   1   3  253.67   16.50
   7   1   3  260.77   13.10
  -8  -1  -3   53.89   13.20
   8   1   3   57.89   13.70
   8   1   3   73.99   11.80
   8   1   3   84.09   10.90
  10  -2  -3   18.20    6.60
  10  -2  -3   18.40   11.20
  10  -2  -3   10.80    6.50
  10  -2  -3   15.20    6.30
  10  -2  -3    8.60    8.40
 -10   2   3   23.80   13.20
 -10   2   3    3.80   13.00
 -10   2   3    9.10   10.00
   9  -2  -3  138.69   12.40
   9  -2  -3  149.88   10.90
   9  -2  -3  134.39   13.40
   9  -2  -3  121.99   12.20
   9  -2  -3  135.29   11.00
   9  -2  -3  141.49   17.00
  -9   2   3  180.58   22.10
  -9   2   3  153.38   15.20
  -9   2   3  131.09   18.20
   8  -2  -3   -2.70    5.30
   8  -2  -3    2.90    2.70
   8  -2  -3    2.70    1.90
   8  -2  -3    2.00    3.50
   8  -2  -3    3.30    3.10
   8  -2  -3    3.20    3.90
   8  -2  -3    5.30    3.90
   8  -2  -3    3.00    4.10
   8  -2  -3    4.40    1.90
  -8   2   3    1.50    5.50
  -8   2   3   -2.20    4.30
  -8   2   3    6.90    4.80
  -8   2   3    5.20    6.70
  -8   2   3    4.00    5.60
  -8   2   3   -4.00    7.00
   7  -2  -3  136.99   10.30
   7  -2  -3  138.29    9.20
   7  -2  -3  128.99    8.70
   7  -2  -3  135.99    8.00
   7  -2  -3  118.19   10.40
   7  -2  -3  127.29    9.50
   7  -2  -3  132.99    7.30
   7  -2  -3  112.69   10.00
   7  -2  -3  137.79   10.30
  -7   2   3  121.59   12.70
  -7   2   3  133.69    9.20
  -7   2   3  139.39   11.30
  -7   2   3  142.39    8.80
  -7   2   3  125.59   13.90
  -7   2   3  133.69   11.40
   6  -2  -3  171.38   11.30
   6  -2  -3  169.88   10.20
   6  -2  -3  170.58    9.50
   6  -2  -3  159.38    9.70
   6  -2  -3  169.48   10.50
   6  -2  -3  152.98   10.90
   6  -2  -3  177.78   11.40
   6  -2  -3  165.18    8.70
   6  -2  -3  156.28   10.50
   6  -2  -3  163.58   10.20
  -6   2   3  160.68   11.50
  -6   2   3  158.28    9.80
  -6   2   3  147.99   13.80
  -6   2   3  128.99   12.30
  -6   2   3  146.29   11.30
  -6   2   3  150.08    9.90
  -6   2   3  157.78    8.50
  -6   2   3  161.98   10.90
   5  -2  -3  222.68   12.10
   5  -2  -3  219.58   12.50
   5  -2  -3  205.18   11.90
   5  -2  -3  207.68   13.00
   5  -2  -3  206.28   12.00
   5  -2  -3  196.78   12.90
   5  -2  -3  207.48   12.50
   5  -2  -3  210.78   13.10
   5  -2  -3  236.68   11.40
   5  -2  -3  209.68   13.00
  -5   2   3  184.48   13.10
  -5   2   3  221.88   12.50
  -5   2   3  236.78   12.30
  -5   2   3  206.88   12.20
  -5   2   3  182.28   14.00
  -5   2   3  202.58   12.80
  -5   2   3  219.78   15.50
  -5   2   3  206.98   13.30
  -5   2   3  218.58   11.80
  -5   2   3  229.28   12.90
   4  -2  -3  138.69    8.90
   4  -2  -3  153.88    9.10
   4  -2  -3  137.09    8.40
   4  -2  -3  148.49    8.50
   4  -2  -3  148.39    9.20
   4  -2  -3  158.08   10.10
   4  -2  -3  140.39    8.70
   4  -2  -3  136.59    8.90
   4  -2  -3  146.79    8.20
   4  -2  -3  124.89    8.90
  -4   2   3  155.28    9.00
  -4   2   3  143.09   10.90
  -4   2   3  139.99    8.40
  -4   2   3  147.39    9.10
  -4   2   3  142.29    8.60
  -4   2   3  134.59    8.40
  -4   2   3  134.59    9.80
  -4   2   3  158.58    9.50
  -4   2   3  142.99    8.60
   3  -2  -3  384.26   21.90
   3  -2  -3  425.16   22.10
   3  -2  -3  399.56   21.50
   3  -2  -3  424.36   21.50
   3  -2  -3  357.86   21.80
   3  -2  -3  426.06   21.80
   3  -2  -3  434.86   22.10
   3  -2  -3  444.66   22.50
   3  -2  -3  437.56   22.70
   3  -2  -3  422.06   21.90
   3  -2  -3  394.16   21.50
  -3   2   3  416.16   21.90
  -3   2   3  409.86   22.10
  -3   2   3  423.66   22.10
  -3   2   3  415.56   21.30
  -3   2   3  402.86   21.60
  -3   2   3  404.06   21.90
  -3   2   3  431.26   21.60
  -3   2   3  371.76   22.30
  -3   2   3  423.66   22.00
  -3   2   3  418.16   21.70
  -3   2   3  415.36   23.50
  -2   2   3 5124.19  259.27
  -2   2   3 5218.98  259.17
  -2   2   3 5457.55  259.47
   1  -2  -3  793.42   38.10
   1  -2  -3  781.22   37.70
   1  -2  -3  791.62   37.70
   1  -2  -3  712.63   37.60
   1  -2  -3  698.93   37.10
   1  -2  -3  775.82   37.90
   1  -2  -3  676.93   37.10
   1  -2  -3  737.63   37.80
  -1   2   3  662.13   37.50
  -1   2   3  763.82   37.30
  -1   2   3  729.83   37.50
  -1   2   3  747.63   37.30
  -1   2   3  677.03   37.20
  -1   2   3  748.63   37.60
  -1   2   3  713.43   37.80
  -1   2   3  704.23   37.60
  -1   2   3  792.52   37.10
  -1   2   3  760.12   38.00
   0   2   3 6407.86  315.07
  -1  -2  -3 3019.80  143.29
  -1  -2  -3 2942.61  143.39
  -1  -2  -3 3042.50  143.69
  -1  -2  -3 2804.62  142.89
  -1  -2  -3 2959.20  143.09
  -1  -2  -3 2787.32  144.49
  -1  -2  -3 2988.60  144.39
  -1  -2  -3 2961.20  145.19
  -1  -2  -3 2919.01  144.29
   1   2   3 2926.61  144.79
   1   2   3 3020.20  144.09
   1   2   3 2839.62  144.29
   1   2   3 2954.00  143.39
   1   2   3 2888.71  143.59
   1   2   3 2813.92  143.99
   1   2   3 2875.91  143.99
   1   2   3 2950.60  144.79
   1   2   3 2658.83  143.89
   1   2   3 2738.63  144.99
   1   2   3 2967.80  146.29
   1   2   3 3011.10  143.39
  -2  -2  -3   22.20    2.60
  -2  -2  -3   26.30    3.20
  -2  -2  -3   18.20    3.60
  -2  -2  -3   26.30    2.70
  -2  -2  -3   23.30    4.10
  -2  -2  -3   28.00    3.30
  -2  -2  -3   25.10    2.90
  -2  -2  -3   27.00    3.60
   2   2   3   20.50    3.00
   2   2   3   22.50    2.90
   2   2   3   17.10    3.10
   2   2   3   26.70    4.50
   2   2   3   27.80    3.40
   2   2   3   30.70    5.70
   2   2   3   38.90    5.80
   2   2   3   17.70    4.10
   2   2   3   22.10    4.70
   2   2   3   26.50    3.20
   2   2   3   28.10    2.50
   2   2   3   23.50    3.50
  -3  -2  -3   84.99    5.90
  -3  -2  -3   93.59    7.30
  -3  -2  -3   93.59    6.20
  -3  -2  -3   82.69    6.50
  -3  -2  -3   69.89    7.60
  -3  -2  -3   90.29    6.30
  -3  -2  -3   98.29    6.60
   3   2   3   92.29    6.80
   3   2   3   92.99    5.70
   3   2   3   78.69    6.40
   3   2   3   81.69    7.00
   3   2   3   91.19    8.70
   3   2   3   96.19    6.60
   3   2   3   91.59    7.20
   3   2   3   92.29    6.60
   3   2   3   89.69    6.50
  -4  -2  -3  940.21   50.79
  -4  -2  -3 1009.20   49.10
  -4  -2  -3  963.70   52.89
  -4  -2  -3 1005.10   49.70
  -4  -2  -3  986.30   50.09
  -4  -2  -3  980.10   49.80
   4   2   3 1017.30   50.29
   4   2   3  965.60   50.59
   4   2   3  967.10   49.00
   4   2   3  935.11   50.29
   4   2   3  966.40   50.69
   4   2   3 1032.00   50.59
   4   2   3 1021.10   54.09
   4   2   3  921.51   50.19
   4   2   3 1004.00   51.19
   4   2   3  943.31   50.09
  -5  -2  -3  845.02   48.60
  -5  -2  -3  881.21   44.70
   5   2   3  878.41   45.60
   5   2   3  890.71   44.80
   5   2   3  864.61   43.30
   5   2   3  915.01   49.99
   5   2   3  880.41   45.00
   5   2   3  856.31   46.60
   5   2   3  886.91   44.70
   5   2   3  789.62   44.80
  -6  -2  -3  776.72   39.90
  -6  -2  -3  727.73   44.20
   6   2   3  766.42   39.30
   6   2   3  752.82   39.00
   6   2   3  746.53   39.10
   6   2   3  774.02   39.80
   6   2   3  788.72   41.20
   6   2   3  749.23   42.30
   6   2   3  763.32   45.90
  -7  -2  -3   -1.70    4.40
  -7  -2  -3   26.20    8.40
   7   2   3   11.10    9.50
   7   2   3   20.90    3.10
   7   2   3   33.60    8.60
   7   2   3   20.00    3.30
  10  -3  -3  143.99   18.90
  10  -3  -3  156.48   12.40
  10  -3  -3  138.49   13.50
  10  -3  -3  157.48   13.90
  10  -3  -3  152.08   16.20
 -10   3   3  181.28   22.20
 -10   3   3  147.69   16.20
   9  -3  -3   36.50    9.20
   9  -3  -3   37.60    5.60
   9  -3  -3   30.40    6.40
   9  -3  -3   48.80    6.30
   9  -3  -3   19.60    6.70
   9  -3  -3   30.00    6.40
   9  -3  -3   37.10    4.30
  -9   3   3   28.70    8.00
  -9   3   3   39.80   11.70
  -9   3   3   27.50    8.00
  -9   3   3   38.20   11.20
   8  -3  -3  166.38   11.00
   8  -3  -3  141.19    8.50
   8  -3  -3  147.59    9.80
   8  -3  -3  123.39   11.20
   8  -3  -3  141.49   12.10
   8  -3  -3  144.59   11.80
   8  -3  -3  150.98   11.70
   8  -3  -3  159.78    9.50
   8  -3  -3  134.19    9.70
  -8   3   3  154.58   15.10
  -8   3   3  152.38   12.70
  -8   3   3  160.08   12.50
  -8   3   3  133.59   10.20
   7  -3  -3  269.37   16.80
   7  -3  -3  292.97   17.50
   7  -3  -3  279.37   17.20
   7  -3  -3  274.17   15.40
   7  -3  -3  297.27   18.00
   7  -3  -3  264.67   15.80
   7  -3  -3  289.67   15.00
   7  -3  -3  282.47   16.60
  -7   3   3  279.07   20.90
  -7   3   3  275.07   16.60
  -7   3   3  240.28   17.60
  -7   3   3  299.97   18.10
  -7   3   3  267.97   19.80
  -7   3   3  279.77   16.90
   6  -3  -3   49.00    4.50
   6  -3  -3   50.09    5.80
   6  -3  -3   48.30    3.90
   6  -3  -3   45.70    3.80
   6  -3  -3   40.60    5.20
   6  -3  -3   49.10    5.30
   6  -3  -3   47.60    5.10
   6  -3  -3   42.80    5.10
   6  -3  -3   48.00    4.80
  -6   3   3   31.00    6.30
  -6   3   3   57.39    8.80
  -6   3   3   44.10    5.40
  -6   3   3   44.00    4.90
  -6   3   3   48.40    6.80
  -6   3   3   50.59    4.20
  -6   3   3   42.10    4.40
  -6   3   3   33.40    5.10
  -6   3   3   46.90    5.10
   5  -3  -3  509.75   27.20
   5  -3  -3  502.55   27.10
   5  -3  -3  482.05   26.90
   5  -3  -3  508.55   25.40
   5  -3  -3  567.04   26.70
   5  -3  -3  541.15   26.40
   5  -3  -3  502.45   27.00
   5  -3  -3  506.95   26.80
   5  -3  -3  456.85   26.80
  -5   3   3  519.15   27.00
  -5   3   3  507.85   26.20
  -5   3   3  470.95   25.70
  -5   3   3  483.55   26.60
  -5   3   3  427.56   27.90
  -5   3   3  483.45   27.30
  -5   3   3  484.65   27.20
  -5   3   3  510.25   26.50
   4  -3  -3   34.50    4.70
   4  -3  -3   23.40    3.50
   4  -3  -3   37.20    4.20
   4  -3  -3   28.50    3.40
   4  -3  -3   38.70    5.40
   4  -3  -3   40.70    4.00
   4  -3  -3   37.00    3.30
   4  -3  -3   36.50    3.70
   4  -3  -3   33.20    3.90
   4  -3  -3   37.50    4.40
   4  -3  -3   40.30    4.50
  -4   3   3   36.80    4.20
  -4   3   3   34.00    3.40
  -4   3   3   30.70    3.90
  -4   3   3   34.90    2.90
  -4   3   3   37.00    4.20
  -4   3   3   28.50    4.30
  -4   3   3   35.10    4.20
  -4   3   3   31.90    3.40
  -4   3   3   32.50    3.50
  -4   3   3   31.30    5.20
  -4   3   3   36.60    3.70
   3  -3  -3 1215.38   62.59
   3  -3  -3 1271.17   62.49
   3  -3  -3 1116.39   61.79
   3  -3  -3 1242.88   62.99
   3  -3  -3 1257.47   62.49
   3  -3  -3 1236.68   61.29
   3  -3  -3 1119.49   61.69
   3  -3  -3 1208.48   62.49
   3  -3  -3 1301.27   62.59
  -3   3   3 1260.97   62.09
  -3   3   3 1206.58   62.99
  -3   3   3 1234.58   62.09
  -3   3   3 1285.87   62.39
  -3   3   3 1261.77   62.69
  -3   3   3 1256.47   62.39
  -3   3   3 1206.78   61.19
  -3   3   3 1228.88   62.09
  -3   3   3 1252.97   62.39
   2  -3  -3  465.55   26.30
   2  -3  -3  440.36   25.60
   2  -3  -3  510.35   26.30
   2  -3  -3  539.65   26.70
   2  -3  -3  465.75   25.70
   2  -3  -3  533.15   26.90
   2  -3  -3  487.65   26.50
   2  -3  -3  521.85   26.40
  -2   3   3  442.46   26.40
  -2   3   3  501.55   26.60
  -2   3   3  493.65   26.20
  -2   3   3  496.95   24.90
  -2   3   3  495.25   26.20
  -2   3   3  510.75   26.00
  -2   3   3  504.05   26.00
  -2   3   3  485.05   25.50
  -2   3   3  516.15   26.40
  -2   3   3  493.55   26.30
   1  -3  -3   17.60    2.40
   1  -3  -3   17.20    2.30
   1  -3  -3   17.50    3.00
   1  -3  -3   16.60    2.90
   1  -3  -3   15.10    3.20
   1  -3  -3   18.90    3.20
   1  -3  -3   15.90    2.00
   1  -3  -3   20.70    2.50
   1  -3  -3   19.00    2.90
   1  -3  -3   21.50    3.20
  -1   3   3   15.00    2.60
  -1   3   3   19.60    2.60
  -1   3   3   15.50    2.60
  -1   3   3   25.60    3.10
  -1   3   3   21.60    3.00
  -1   3   3   12.70    2.40
  -1   3   3   23.80    2.60
  -1   3   3   17.70    3.20
  -1   3   3   21.30    2.80
  -1   3   3   16.40    3.10
   0  -3  -3   10.60    3.00
   0  -3  -3   12.00    1.80
   0  -3  -3   12.70    2.80
   0  -3  -3   14.60    1.90
   0  -3  -3   15.10    2.70
   0  -3  -3   15.30    2.50
   0  -3  -3   12.80    2.10
   0  -3  -3   11.50    2.30
   0  -3  -3   12.40    2.80
   0  -3  -3   15.50    2.20
   0  -3  -3   11.40    2.20
   0   3   3   11.40    3.10
   0   3   3   12.50    2.40
   0   3   3    9.70    2.30
   0   3   3   10.60    2.30
   0   3   3    8.60    2.20
   0   3   3   10.30    2.60
   0   3   3   14.10    3.00
   0   3   3    8.80    2.10
   0   3   3   10.50    1.80
   0   3   3   12.90    2.90
  -1  -3  -3  636.34   33.90
  -1  -3  -3  604.54   32.90
  -1  -3  -3  664.43   35.40
  -1  -3  -3  638.64   32.70
  -1  -3  -3  663.23   32.60
  -1  -3  -3  627.34   34.10
  -1  -3  -3  610.64   33.10
  -1  -3  -3  623.74   32.80
  -1  -3  -3  609.54   33.40
  -1  -3  -3  631.64   34.30
  -1  -3  -3  651.33   34.40
  -1  -3  -3  653.63   32.60
   1   3   3  668.43   34.50
   1   3   3  633.94   35.20
   1   3   3  648.44   33.80
   1   3   3  661.23   33.60
   1   3   3  650.53   36.30
   1   3   3  663.03   33.10
   1   3   3  640.44   35.60
   1   3   3  565.34   33.70
   1   3   3  715.63   34.20
   1   3   3  643.04   34.70
   1   3   3  646.14   32.90
  -2  -3  -3    2.90    1.50
  -2  -3  -3    1.70    2.40
  -2  -3  -3    1.00    1.70
  -2  -3  -3    1.50    1.40
  -2  -3  -3    2.20    1.70
  -2  -3  -3    2.10    2.10
  -2  -3  -3    1.60    0.90
   2   3   3    0.10    2.60
   2   3   3    3.00    2.10
   2   3   3    0.40    1.80
   2   3   3   -1.10    2.30
   2   3   3    0.90    1.70
   2   3   3    1.10    2.00
   2   3   3    0.10    1.70
   2   3   3    2.00    2.30
   2   3   3    4.70    1.60
  -3  -3  -3   36.70    6.10
  -3  -3  -3   50.69    5.00
  -3  -3  -3   49.40    4.60
  -3  -3  -3   49.70    5.00
  -3  -3  -3   59.69    8.50
   3   3   3   51.49    4.30
   3   3   3   54.89    6.60
   3   3   3   50.19    5.40
   3   3   3   50.69    7.80
   3   3   3   46.20    5.60
   3   3   3   54.09    6.10
   3   3   3   62.19    5.70
   3   3   3   55.39    5.80
  -4  -3  -3  291.47   16.30
  -4  -3  -3  285.87   16.90
  -4  -3  -3  246.18   18.90
  -4  -3  -3  309.97   16.40
   4   3   3  268.67   17.20
   4   3   3  293.17   15.40
   4   3   3  295.77   20.90
   4   3   3  270.17   17.10
   4   3   3  299.77   18.10
   4   3   3  294.47   18.30
   4   3   3  296.97   17.40
  -5  -3  -3   24.80    3.90
  -5  -3  -3   20.50    6.60
   5   3   3   31.10    6.30
   5   3   3   21.90    4.30
   5   3   3   24.20    5.90
   5   3   3   19.70    4.50
   5   3   3   17.60    3.90
   5   3   3   31.20    8.80
  -6  -3  -3    7.00    3.80
  -6  -3  -3   25.70    8.00
   6   3   3   13.50    8.60
   6   3   3   11.30    6.90
   6   3   3   10.40    3.80
   6   3   3   15.10    7.40
   6   3   3   13.50    3.80
   7   3   3    2.90   11.00
[truncated: 945,424 more chars]
