# Supplementary material for: Synthesis, characterization, and crystal structure of 2-(2-azido­phen­yl)-3-oxo-3H-indole 1-oxide
Source: Acta Crystallogr E Crystallogr Commun. 2024 Feb 20;80(Pt 3):310–3. doi: 10.1107/S2056989024001440 (PMC10915669; doi:10.1107/S2056989024001440)
Supplement: Supplementary file 2 [file e-80-00310-Isup2.hkl]

data_I                                                                          
_shelx_title ' mo_PSD_863_0m_a.res in P-1'                                      
_shelx_refln_list_code          4                                               
_shelx_F_calc_maximum       61.20                                               
_exptl_crystal_F_000       272.00                                               
_reflns_d_resolution_high  0.6164                                               
                                                                                
loop_                                                                           
 _space_group_symop_operation_xyz                                               
 'x, y, z'                                                                      
 '-x, -y, -z'                                                                   
                                                                                
_cell_length_a     7.1661                                                       
_cell_length_b     7.6864                                                       
_cell_length_c    12.1723                                                       
_cell_angle_alpha  95.473                                                       
_cell_angle_beta  105.226                                                       
_cell_angle_gamma 113.116                                                       
                                                                                
_shelx_F_squared_multiplier     1.000                                           
                                                                                
loop_                                                                           
 _refln_index_h                                                                 
 _refln_index_k                                                                 
 _refln_index_l                                                                 
 _refln_F_squared_calc                                                          
 _refln_F_squared_meas                                                          
 _refln_F_squared_sigma                                                         
 _refln_observed_status                                                         
   1   0   0       1309.44       1189.48        58.61 o                         
   2   0   0        413.82        434.24         4.98 o                         
   3   0   0         78.54         81.62         0.98 o                         
   4   0   0        259.03        280.35         3.01 o                         
   5   0   0         95.22        110.23         1.43 o                         
   6   0   0          7.03          7.88         0.38 o                         
   7   0   0          0.95          1.15         0.35 o                         
   8   0   0        153.56        157.32         2.91 o                         
   9   0   0          5.43          5.21         0.94 o                         
  -9   1   0         35.52         32.69         1.37 o                         
  -8   1   0         55.40         56.74         1.27 o                         
  -7   1   0          5.47          5.60         0.30 o                         
  -6   1   0          4.02          5.15         0.23 o                         
  -5   1   0        103.72        105.35         1.27 o                         
  -4   1   0         85.05         91.76         1.07 o                         
  -3   1   0         58.19         50.34         0.63 o                         
  -1   1   0       1088.77        945.14        33.24 o                         
   0   1   0          0.53          0.51         0.04 o                         
   1   1   0        275.51        258.57         3.70 o                         
   2   1   0         88.12         90.58         0.98 o                         
   3   1   0        155.92        164.13         1.90 o                         
   4   1   0        167.21        168.97         2.25 o                         
   5   1   0         52.17         53.28         0.99 o                         
   6   1   0         13.54         13.90         0.48 o                         
   7   1   0          2.49          1.50         0.37 o                         
   8   1   0         23.65         22.83         1.02 o                         
   9   1   0         33.92         33.06         2.27 o                         
 -10   2   0          0.20          0.96         1.70 o                         
  -9   2   0         58.69         58.34         1.51 o                         
  -8   2   0          0.51          0.76         0.28 o                         
  -7   2   0        138.01        144.23         2.08 o                         
  -6   2   0          3.88          4.71         0.21 o                         
  -5   2   0         67.85         78.14         0.95 o                         
  -4   2   0       1329.85       1450.91        15.97 o                         
  -3   2   0         40.30         39.27         0.49 o                         
  -1   2   0        186.35        176.32         2.18 o                         
   0   2   0        100.90         84.68         1.05 o                         
   1   2   0         10.19         14.01         0.24 o                         
   2   2   0         48.43         55.96         0.67 o                         
   3   2   0         31.77         30.04         0.51 o                         
   4   2   0          1.39          2.12         0.21 o                         
   5   2   0          3.21          3.28         0.28 o                         
   6   2   0         11.36         11.33         0.51 o                         
   7   2   0         45.91         45.55         1.38 o                         
   8   2   0         53.44         55.59         1.98 o                         
 -10   3   0         24.12         23.76         2.44 o                         
  -9   3   0          1.69          1.94         0.45 o                         
  -8   3   0         16.41         16.85         0.56 o                         
  -7   3   0          1.43          1.49         0.23 o                         
  -6   3   0        282.69        299.22         3.63 o                         
  -5   3   0        369.32        378.93         4.30 o                         
  -4   3   0       2387.71       2486.74        33.83 o                         
  -3   3   0         96.35        122.76         1.54 o                         
  -2   3   0        214.32        222.14         2.60 o                         
  -1   3   0        173.82        173.03         2.23 o                         
   0   3   0       1113.47       1129.79        12.49 o                         
   1   3   0         41.88         49.97         0.66 o                         
   2   3   0        202.28        233.13         2.51 o                         
   3   3   0        275.31        281.11         4.03 o                         
   4   3   0          2.65          3.26         0.23 o                         
   5   3   0         21.18         22.87         0.72 o                         
   6   3   0         25.21         27.92         1.11 o                         
   7   3   0          0.08         -0.16         0.83 o                         
   8   3   0          1.10         -0.06         1.49 o                         
 -10   4   0          6.48          6.80         1.20 o                         
  -9   4   0         47.17         48.91         1.16 o                         
  -8   4   0         16.16         18.12         0.66 o                         
  -7   4   0         27.27         29.66         0.72 o                         
  -6   4   0        431.76        429.96         6.07 o                         
  -5   4   0         40.03         43.85         0.72 o                         
  -4   4   0        433.89        445.76         5.31 o                         
  -3   4   0         31.30         38.10         0.57 o                         
  -2   4   0         10.70          9.43         0.27 o                         
  -1   4   0        159.46        187.93         2.23 o                         
   0   4   0         27.49         23.27         0.44 o                         
   1   4   0          0.27          0.58         0.14 o                         
   2   4   0          1.51          2.20         0.19 o                         
   3   4   0         72.61         69.94         1.19 o                         
   4   4   0        360.47        354.81         5.03 o                         
   5   4   0          3.75          3.57         0.44 o                         
   6   4   0        143.03        146.42         3.61 o                         
   7   4   0         42.16         40.76         2.20 o                         
 -11   5   0          2.03          3.67         3.73 o                         
 -10   5   0          0.00          0.23         1.04 o                         
  -9   5   0          9.73          9.78         0.65 o                         
  -8   5   0        171.75        166.54         2.85 o                         
  -7   5   0        109.10        109.72         1.96 o                         
  -6   5   0         67.45         71.29         1.30 o                         
  -5   5   0         13.29         12.33         0.40 o                         
  -4   5   0        398.78        415.69         6.15 o                         
  -3   5   0         16.09         22.95         0.46 o                         
  -2   5   0         19.07         16.64         0.37 o                         
  -1   5   0          1.51          1.29         0.15 o                         
   0   5   0         71.01         66.34         1.02 o                         
   1   5   0        149.79        147.55         2.24 o                         
   2   5   0          0.09          0.33         0.21 o                         
   3   5   0          0.95          1.80         0.28 o                         
   4   5   0         10.79         10.00         0.63 o                         
   5   5   0         52.39         52.09         1.81 o                         
   6   5   0          7.13          6.27         1.37 o                         
   7   5   0          0.88          0.47         2.60 o                         
 -11   6   0          0.14          1.25         6.18 o                         
 -10   6   0         67.64         64.31         2.05 o                         
  -9   6   0          0.03          0.37         0.48 o                         
  -8   6   0        322.68        311.42         6.31 o                         
  -7   6   0         25.58         24.65         0.76 o                         
  -6   6   0          0.28          8.36         0.63 o                         
  -5   6   0         11.08         13.70         0.51 o                         
  -4   6   0        187.58        178.34         2.61 o                         
  -3   6   0        259.80        246.65         3.65 o                         
  -2   6   0          0.29          0.13         0.21 o                         
  -1   6   0        201.20        207.92         3.17 o                         
   0   6   0         57.53         56.00         1.31 o                         
   1   6   0        159.30        152.67         2.54 o                         
   2   6   0         32.58         33.58         0.86 o                         
   3   6   0          2.59          3.98         0.44 o                         
   4   6   0         23.86         25.99         1.23 o                         
   5   6   0          1.44          1.18         0.77 o                         
   6   6   0          1.54          1.22         2.62 o                         
 -10   7   0         76.18         65.78         2.48 o                         
  -9   7   0          6.66          8.74         0.80 o                         
  -8   7   0         32.02         30.84         1.20 o                         
  -7   7   0          0.08          2.70         0.40 o                         
  -6   7   0          1.60          2.91         0.34 o                         
  -5   7   0          2.97          3.79         0.38 o                         
  -4   7   0         80.12         79.82         1.64 o                         
  -3   7   0          4.37          5.72         0.40 o                         
  -2   7   0         33.35         33.51         0.96 o                         
  -1   7   0         24.39         23.92         0.85 o                         
   0   7   0        174.19        165.20         2.90 o                         
   1   7   0        120.34        115.63         2.21 o                         
   2   7   0          0.10         -0.06         0.39 o                         
   3   7   0         34.88         39.39         1.41 o                         
   4   7   0          8.55          9.11         0.93 o                         
 -10   8   0         37.18         37.77         3.35 o                         
  -9   8   0         21.39         21.68         1.22 o                         
  -8   8   0         52.45         54.06         1.96 o                         
  -7   8   0         35.07         34.92         1.82 o                         
  -6   8   0          3.13          3.75         0.54 o                         
  -5   8   0         10.91         10.37         0.61 o                         
  -4   8   0        242.73        219.75         3.39 o                         
  -3   8   0          0.16          0.23         0.36 o                         
  -2   8   0          0.07          0.08         0.33 o                         
  -1   8   0         87.17         84.95         2.04 o                         
   0   8   0         12.15         15.95         0.83 o                         
   1   8   0         10.88         13.15         0.80 o                         
   2   8   0         30.87         35.08         1.29 o                         
   3   8   0          0.79          0.10         0.79 o                         
   4   8   0          4.60          2.79         3.09 o                         
 -10   9   0          8.55         10.88         2.57 o                         
  -9   9   0          5.28          5.87         1.26 o                         
  -8   9   0          0.45          1.37         0.75 o                         
  -7   9   0          0.36         -0.51         0.53 o                         
  -6   9   0         32.29         35.87         1.55 o                         
  -5   9   0         11.65         14.64         0.84 o                         
  -4   9   0         20.49         26.04         0.96 o                         
  -3   9   0          0.50          0.43         0.45 o                         
  -2   9   0          0.01         -0.19         0.40 o                         
  -1   9   0          1.46          2.84         0.66 o                         
   0   9   0          5.96          8.60         1.01 o                         
   1   9   0          0.82          0.45         0.65 o                         
   2   9   0          1.45          1.89         0.89 o                         
   3   9   0          0.50         -0.18         1.58 o                         
  -9  10   0         12.58         12.01         2.82 o                         
  -8  10   0          0.54          0.59         1.00 o                         
  -7  10   0          5.95          3.84         1.27 o                         
  -6  10   0         75.14         74.98         2.22 o                         
  -5  10   0          3.93          3.96         0.71 o                         
  -4  10   0         67.88         69.94         2.00 o                         
  -3  10   0         24.64         28.59         1.31 o                         
  -2  10   0         84.92         97.39         2.53 o                         
  -1  10   0         49.64         55.70         2.13 o                         
   0  10   0         16.41         16.70         1.41 o                         
   1  10   0         40.66         36.60         3.08 o                         
  -7  11   0          8.55          1.38         2.12 o                         
  -6  11   0         18.26         19.34         1.55 o                         
  -5  11   0          1.49          2.32         0.92 o                         
  -4  11   0         76.43         82.14         2.83 o                         
  -3  11   0        117.39        129.40         4.13 o                         
  -2  11   0          0.03          0.99         1.25 o                         
  -1  11   0         26.46         25.44         4.23 o                         
  -6  12   0         40.00         46.02         5.84 o                         
  -5  12   0          0.00          0.85         3.54 o                         
  -4  12   0          1.80          0.94         3.95 o                         
  -3  12   0         13.16         17.55         4.58 o                         
   2 -12   1          0.83          2.10         4.64 o                         
   3 -12   1          0.56          4.58         3.92 o                         
   5 -12   1         42.06         52.53         6.36 o                         
   6 -12   1          2.03          0.97         3.89 o                         
   1 -11   1         10.30          6.18         6.54 o                         
   2 -11   1          5.30          5.52         1.19 o                         
   3 -11   1          3.98          3.24         0.91 o                         
   4 -11   1         13.46         13.79         1.15 o                         
   5 -11   1          6.75          6.69         1.03 o                         
   6 -11   1         33.07         34.73         3.17 o                         
  -2 -10   1         29.00         30.06         3.86 o                         
  -1 -10   1          1.46          1.63         1.23 o                         
   0 -10   1          0.14         -0.04         0.90 o                         
   1 -10   1          9.27          8.97         1.05 o                         
   2 -10   1          2.87          4.78         0.82 o                         
   3 -10   1          2.55          3.31         0.70 o                         
   4 -10   1         31.81         34.27         1.43 o                         
   5 -10   1         18.07         19.08         1.18 o                         
   6 -10   1          0.39          1.08         0.74 o                         
   7 -10   1         39.43         38.53         1.86 o                         
   8 -10   1         14.09         13.12         1.50 o                         
   9 -10   1          5.60          5.61         2.26 o                         
  -3  -9   1         15.61         12.10         2.10 o                         
  -2  -9   1          0.09          0.51         0.81 o                         
  -1  -9   1         16.27         17.46         1.65 o                         
   0  -9   1         85.63         93.74         2.36 o                         
   1  -9   1         20.90         22.38         1.24 o                         
   2  -9   1         17.98         18.18         0.85 o                         
   3  -9   1         15.32         14.55         0.89 o                         
   4  -9   1        109.23        118.39         2.18 o                         
   5  -9   1          1.87          2.00         0.51 o                         
   6  -9   1         17.65         20.48         1.07 o                         
   7  -9   1         26.14         29.63         1.71 o                         
   8  -9   1          0.23          0.30         0.86 o                         
   9  -9   1         14.85         12.37         1.44 o                         
  10  -9   1         15.00         12.16         2.66 o                         
  -4  -8   1          7.02          2.28         2.80 o                         
  -3  -8   1          2.48          1.28         0.75 o                         
  -2  -8   1          0.81          0.80         0.50 o                         
  -1  -8   1         12.35         12.36         0.78 o                         
   0  -8   1         47.62         43.23         1.22 o                         
   1  -8   1         20.56         20.46         0.95 o                         
   2  -8   1         18.59         21.17         0.85 o                         
   3  -8   1          1.98          1.02         0.36 o                         
   4  -8   1          0.21          0.48         0.34 o                         
   5  -8   1          0.87          0.65         0.42 o                         
   6  -8   1          0.77          0.84         0.40 o                         
   7  -8   1          9.01          9.16         0.97 o                         
   8  -8   1         34.00         32.75         1.51 o                         
   9  -8   1          0.80          0.39         0.69 o                         
  10  -8   1          2.91          1.48         1.61 o                         
  -5  -7   1          0.35         -0.47         2.88 o                         
  -4  -7   1          4.94          3.06         0.85 o                         
  -3  -7   1          0.02          0.19         0.51 o                         
  -2  -7   1         63.19         63.00         1.37 o                         
  -1  -7   1         37.10         33.89         1.13 o                         
   0  -7   1        108.40         97.42         1.98 o                         
   1  -7   1         35.68         30.11         0.93 o                         
   2  -7   1        440.34        416.86         6.25 o                         
   3  -7   1          8.23          8.63         0.45 o                         
   4  -7   1        559.11        507.29         6.97 o                         
   5  -7   1         72.14         63.26         1.27 o                         
   6  -7   1         11.38         12.71         0.50 o                         
   7  -7   1          7.27          5.10         0.73 o                         
   8  -7   1          0.98          0.94         0.45 o                         
   9  -7   1          2.30          1.60         0.97 o                         
  10  -7   1        320.07        298.55         9.17 o                         
  -6  -6   1          7.29          8.66         3.07 o                         
  -5  -6   1         12.93         12.08         1.71 o                         
  -4  -6   1        185.11        192.06         4.66 o                         
  -3  -6   1         23.11         24.45         0.96 o                         
  -2  -6   1         57.33         55.58         1.19 o                         
  -1  -6   1         42.73         45.08         1.06 o                         
   0  -6   1         50.03         41.41         0.91 o                         
   1  -6   1         89.80         89.64         1.55 o                         
   2  -6   1        126.73        113.61         1.77 o                         
   3  -6   1         43.20         33.89         0.72 o                         
   4  -6   1         91.38         74.67         1.15 o                         
   5  -6   1        235.49        210.21         3.27 o                         
   6  -6   1        335.95        312.57         4.95 o                         
   7  -6   1          0.00         -0.04         0.29 o                         
   8  -6   1         93.57         93.87         2.05 o                         
   9  -6   1          2.08          0.89         0.55 o                         
  10  -6   1         47.12         43.14         2.12 o                         
  -7  -5   1          0.45          3.42         3.86 o                         
  -6  -5   1         40.68         39.70         1.88 o                         
  -5  -5   1         99.45         92.36         2.57 o                         
  -4  -5   1          5.48          4.96         0.54 o                         
  -3  -5   1          9.58          6.86         0.39 o                         
  -2  -5   1         90.49         87.23         1.47 o                         
  -1  -5   1         10.38         10.08         0.40 o                         
   0  -5   1        466.50        480.05         6.14 o                         
   1  -5   1         39.11         39.04         0.62 o                         
   2  -5   1         34.48         41.47         0.67 o                         
   3  -5   1         86.43         81.66         1.11 o                         
   4  -5   1         27.35         28.02         0.58 o                         
   5  -5   1         15.19         12.14         0.36 o                         
   6  -5   1        446.55        450.42         6.62 o                         
   7  -5   1         22.41         24.25         0.62 o                         
   8  -5   1        390.83        378.52         7.04 o                         
   9  -5   1          7.74          8.37         0.60 o                         
  10  -5   1          1.61          2.28         1.25 o                         
  11  -5   1          2.13         -2.70         4.11 o                         
  -8  -4   1          1.65          2.63         3.60 o                         
  -7  -4   1         30.04         28.85         1.51 o                         
  -6  -4   1         45.73         47.33         1.69 o                         
  -5  -4   1         49.21         47.29         1.38 o                         
  -4  -4   1         37.31         38.94         0.93 o                         
  -3  -4   1         84.90         87.92         1.49 o                         
  -2  -4   1        202.35        197.97         2.70 o                         
  -1  -4   1        139.35        149.04         1.77 o                         
   0  -4   1          1.77          4.67         0.21 o                         
   1  -4   1        178.83        183.67         2.08 o                         
   2  -4   1        331.72        354.73         4.15 o                         
   3  -4   1         50.60         64.27         0.88 o                         
   4  -4   1        106.57        133.01         1.69 o                         
   5  -4   1        195.82        199.63         2.71 o                         
   6  -4   1        850.46        843.75        12.15 o                         
   7  -4   1         38.92         39.48         0.82 o                         
   8  -4   1          0.00          0.08         0.23 o                         
   9  -4   1          0.37          0.74         0.40 o                         
  10  -4   1         10.36         10.14         1.72 o                         
  -8  -3   1         26.92         26.40         2.02 o                         
  -7  -3   1          0.04          0.03         0.75 o                         
  -6  -3   1          6.22          5.68         0.86 o                         
  -5  -3   1         25.55         26.16         0.72 o                         
  -4  -3   1          1.80          3.19         0.25 o                         
  -3  -3   1        139.23        135.47         1.80 o                         
  -2  -3   1          5.86          7.64         0.25 o                         
  -1  -3   1        337.80        357.53         3.81 o                         
   0  -3   1        786.54        819.89         8.89 o                         
   1  -3   1         44.43         55.01         0.71 o                         
   2  -3   1         84.69         79.33         0.96 o                         
   3  -3   1        538.33        575.36         6.10 o                         
   4  -3   1        522.85        548.22         5.58 o                         
   5  -3   1          5.04          5.52         0.18 o                         
   6  -3   1        167.68        177.33         2.44 o                         
   7  -3   1         29.47         29.46         0.62 o                         
   8  -3   1        114.64        118.78         2.51 o                         
   9  -3   1         20.16         17.55         0.92 o                         
  10  -3   1          0.00         -1.24         1.63 o                         
  -9  -2   1          5.15          6.24         4.67 o                         
  -8  -2   1          4.80          4.18         0.86 o                         
  -7  -2   1         17.50         17.52         0.90 o                         
  -6  -2   1          6.09          6.78         0.40 o                         
  -5  -2   1         13.17         13.31         0.49 o                         
  -4  -2   1        168.37        168.46         2.53 o                         
  -3  -2   1        101.36         90.85         1.09 o                         
  -2  -2   1         12.36          6.39         0.16 o                         
  -1  -2   1        422.19        422.22         4.41 o                         
   0  -2   1        178.01        195.70         2.13 o                         
   1  -2   1        266.10        254.55         3.31 o                         
   2  -2   1        314.93        369.80         3.83 o                         
   3  -2   1        380.92        397.73         4.33 o                         
   4  -2   1        418.51        455.18         4.86 o                         
   5  -2   1         33.09         34.86         0.55 o                         
   6  -2   1         97.14        101.11         1.44 o                         
   7  -2   1         35.07         34.52         0.86 o                         
   8  -2   1        140.16        145.18         2.55 o                         
   9  -2   1         11.48         11.52         1.33 o                         
  10  -2   1         28.87         24.07         4.17 o                         
  -9  -1   1         21.41         19.38         1.39 o                         
  -8  -1   1          8.81         10.24         0.94 o                         
  -7  -1   1          0.38          0.61         0.42 o                         
  -6  -1   1        176.31        176.61         2.94 o                         
  -5  -1   1        144.62        149.56         2.40 o                         
  -4  -1   1        624.59        660.10         7.40 o                         
  -3  -1   1        188.22        200.90         2.14 o                         
  -2  -1   1        829.59        828.57         8.94 o                         
  -1  -1   1          3.62          2.57         0.09 o                         
   0  -1   1       1253.72       1018.88       107.02 o                         
   1  -1   1       2231.28       1969.23        97.01 o                         
   3  -1   1         38.57         39.47         0.54 o                         
   4  -1   1          7.89          9.29         0.20 o                         
   5  -1   1         18.95         23.70         0.46 o                         
   6  -1   1          9.19         10.94         0.34 o                         
   7  -1   1         10.45         11.37         0.45 o                         
   8  -1   1          0.25          0.38         0.29 o                         
   9  -1   1         17.97         15.99         1.55 o                         
 -10   0   1          1.54         -1.79         4.11 o                         
  -9   0   1          0.18          1.81         0.89 o                         
  -8   0   1          3.80          3.66         0.56 o                         
  -7   0   1          6.52          6.22         0.46 o                         
  -6   0   1         17.04         17.13         0.59 o                         
  -5   0   1          0.39          0.31         0.10 o                         
  -4   0   1        179.92        187.22         1.97 o                         
  -3   0   1         25.94         30.99         0.37 o                         
  -2   0   1        467.40        442.14         5.17 o                         
  -1   0   1        429.80        411.06         4.78 o                         
   1   0   1         23.18         21.62         0.30 o                         
   2   0   1        231.91        232.58         2.50 o                         
   3   0   1         85.13         94.16         1.02 o                         
   4   0   1          6.01          5.52         0.17 o                         
   5   0   1         61.45         65.60         0.92 o                         
   6   0   1          0.99          1.09         0.18 o                         
   7   0   1         19.26         20.89         0.70 o                         
   8   0   1         62.99         60.54         1.63 o                         
   9   0   1          0.00          1.37         1.68 o                         
 -10   1   1          0.18          0.33         2.26 o                         
  -9   1   1         11.34         11.35         0.74 o                         
  -8   1   1        100.23        105.69         2.17 o                         
  -7   1   1         92.47         97.72         1.57 o                         
  -6   1   1        132.11        135.15         2.08 o                         
  -5   1   1         37.31         35.74         0.57 o                         
  -4   1   1        142.98        158.92         1.78 o                         
  -3   1   1          7.95          7.21         0.16 o                         
  -2   1   1        567.25        563.81         6.07 o                         
  -1   1   1        174.43        164.63         1.89 o                         
   0   1   1        910.04        781.79        39.37 o                         
   1   1   1       1649.87       1472.05        72.69 o                         
   2   1   1        144.46        140.39         1.51 o                         
   3   1   1        115.38        114.66         1.30 o                         
   4   1   1          8.28         12.30         0.28 o                         
   5   1   1         22.00         23.94         0.51 o                         
   6   1   1        208.22        215.40         3.52 o                         
   7   1   1          2.52          2.49         0.49 o                         
   8   1   1         10.96         10.53         0.75 o                         
   9   1   1          7.84         14.83         4.11 o                         
 -10   2   1        170.03        168.79         5.72 o                         
  -9   2   1         46.03         47.85         1.31 o                         
  -8   2   1        121.90        120.03         2.17 o                         
  -7   2   1         54.11         57.06         0.92 o                         
  -6   2   1          0.12          0.29         0.14 o                         
  -5   2   1          3.39          2.08         0.14 o                         
  -4   2   1         76.12         83.82         0.93 o                         
  -3   2   1        329.56        342.77         3.94 o                         
  -2   2   1       3745.79       3134.41       155.22 o                         
  -1   2   1          0.73          0.21         0.05 o                         
   0   2   1          6.02          5.75         0.20 o                         
   1   2   1        727.62        719.72         7.28 o                         
   2   2   1        332.58        346.76         3.46 o                         
   3   2   1         44.84         53.44         0.76 o                         
   4   2   1         67.50         66.25         1.12 o                         
   5   2   1         88.07         90.00         1.54 o                         
   6   2   1         82.47         83.09         1.65 o                         
   7   2   1         15.45         15.43         0.92 o                         
   8   2   1          0.03         -0.20         1.02 o                         
 -10   3   1          0.71          1.06         0.95 o                         
  -9   3   1         78.62         80.92         1.74 o                         
  -8   3   1         57.28         57.28         1.47 o                         
  -7   3   1          0.21          0.27         0.21 o                         
  -6   3   1          1.37          1.61         0.21 o                         
  -5   3   1         91.69        104.93         1.37 o                         
  -4   3   1        245.61        279.98         3.38 o                         
  -3   3   1          1.00          1.99         0.17 o                         
  -2   3   1         32.96         39.92         0.60 o                         
  -1   3   1        697.12        670.62         7.85 o                         
   0   3   1        679.24        697.25         7.58 o                         
   1   3   1         37.98         37.87         0.55 o                         
   2   3   1        489.59        479.73         5.45 o                         
   3   3   1         55.01         53.29         0.85 o                         
   4   3   1         90.91         93.60         1.64 o                         
   5   3   1          3.60          4.21         0.37 o                         
   6   3   1         25.44         26.82         1.12 o                         
   7   3   1          4.27          5.07         1.94 o                         
 -11   4   1          1.92          3.48         3.76 o                         
 -10   4   1         51.89         50.90         2.05 o                         
  -9   4   1         39.43         41.26         1.80 o                         
  -8   4   1         99.09        101.82         2.07 o                         
  -7   4   1          7.44          7.30         0.37 o                         
  -6   4   1        134.15        142.15         2.19 o                         
  -5   4   1        224.65        237.46         3.00 o                         
  -4   4   1         34.35         35.28         0.57 o                         
  -3   4   1        257.18        263.35         3.42 o                         
  -2   4   1         36.70         40.18         0.68 o                         
  -1   4   1        624.41        650.38         7.68 o                         
   0   4   1          0.45          0.22         0.10 o                         
   1   4   1         89.61         85.57         1.24 o                         
   2   4   1        464.28        446.27         6.08 o                         
   3   4   1         92.19         89.01         1.49 o                         
   4   4   1        179.28        174.91         3.15 o                         
   5   4   1         70.51         66.93         1.77 o                         
   6   4   1         17.90         17.24         1.18 o                         
   7   4   1         40.72         31.64         2.86 o                         
 -10   5   1         38.08         35.94         1.54 o                         
  -9   5   1          0.79          0.64         0.47 o                         
  -8   5   1        184.47        184.12         2.99 o                         
  -7   5   1        177.38        171.80         2.89 o                         
  -6   5   1         23.75         29.34         0.65 o                         
  -5   5   1         61.76         60.20         1.07 o                         
  -4   5   1          0.06          0.15         0.11 o                         
  -3   5   1          1.27          2.53         0.20 o                         
  -2   5   1         20.52         27.70         0.51 o                         
  -1   5   1        115.78        114.58         1.59 o                         
   0   5   1        237.84        225.76         3.46 o                         
   1   5   1         55.71         52.92         0.99 o                         
   2   5   1        222.97        210.83         3.06 o                         
   3   5   1        204.71        191.74         2.98 o                         
   4   5   1         85.86         81.54         2.00 o                         
   5   5   1          5.10          5.17         0.71 o                         
   6   5   1          6.16          5.16         1.20 o                         
   7   5   1          0.76          2.60         4.45 o                         
 -11   6   1          3.68          7.02         6.05 o                         
 -10   6   1         11.27          9.37         1.03 o                         
  -9   6   1          3.90          3.09         0.60 o                         
  -8   6   1         10.02          9.05         0.53 o                         
  -7   6   1         33.46         33.68         1.01 o                         
  -6   6   1        387.49        361.88         5.45 o                         
  -5   6   1        183.84        158.68         2.60 o                         
  -4   6   1        174.31        162.39         2.40 o                         
  -3   6   1        534.81        507.03         7.88 o                         
  -2   6   1         41.29         42.67         1.04 o                         
  -1   6   1         48.87         51.06         1.05 o                         
   0   6   1        285.70        266.42         4.31 o                         
   1   6   1          0.00         -0.01         0.28 o                         
   2   6   1        251.20        256.02         4.16 o                         
   3   6   1         92.33         92.83         2.38 o                         
   4   6   1         30.35         31.56         1.89 o                         
   5   6   1         40.75         42.76         2.38 o                         
 -11   7   1          6.46          5.08         6.27 o                         
 -10   7   1          6.69          7.79         1.03 o                         
  -9   7   1          9.91          8.45         0.91 o                         
  -8   7   1          1.94          1.45         0.47 o                         
  -7   7   1          1.05          1.08         0.34 o                         
  -6   7   1        220.25        201.52         3.11 o                         
  -5   7   1          5.64          5.32         0.45 o                         
  -4   7   1          0.72          0.88         0.25 o                         
  -3   7   1         12.13         11.37         0.54 o                         
  -2   7   1        845.43        754.51        12.75 o                         
  -1   7   1         51.24         40.01         1.09 o                         
   0   7   1         35.34         35.82         1.01 o                         
   1   7   1          2.34          1.11         0.38 o                         
   2   7   1          6.75          5.72         0.65 o                         
   3   7   1          5.66          7.19         0.92 o                         
   4   7   1         37.09         45.42         2.01 o                         
 -10   8   1          0.66          0.47         1.10 o                         
  -9   8   1          0.97          1.33         0.72 o                         
  -8   8   1          9.08         10.88         0.92 o                         
  -7   8   1         11.70         12.54         0.70 o                         
  -6   8   1         37.80         40.06         1.22 o                         
  -5   8   1         17.89         21.25         0.84 o                         
  -4   8   1        156.09        154.05         3.17 o                         
  -3   8   1          9.74          8.75         0.58 o                         
  -2   8   1          3.01          4.77         0.47 o                         
  -1   8   1         12.08         11.23         0.71 o                         
   0   8   1         43.59         41.89         1.32 o                         
   1   8   1          4.93          5.14         0.61 o                         
   2   8   1         92.22        101.35         3.29 o                         
   3   8   1         33.85         38.68         1.69 o                         
 -10   9   1          6.85          8.21         2.41 o                         
  -9   9   1         32.49         35.62         1.79 o                         
  -8   9   1         20.45         15.01         4.72 o                         
  -7   9   1         12.98         12.67         0.86 o                         
  -6   9   1         11.95         10.47         0.79 o                         
  -5   9   1          1.43          0.82         0.42 o                         
  -4   9   1         38.04         37.93         1.14 o                         
  -3   9   1         85.56         88.99         2.20 o                         
  -2   9   1        116.96        124.13         2.95 o                         
  -1   9   1         72.51         74.45         2.14 o                         
   0   9   1          0.01          0.45         0.61 o                         
   1   9   1         13.65         14.69         1.04 o                         
   2   9   1          1.23          0.56         1.17 o                         
   3   9   1          4.03          4.26         2.82 o                         
  -8  10   1        123.33        123.28         3.80 o                         
  -7  10   1         11.49         10.46         1.27 o                         
  -6  10   1        241.43        239.27         5.25 o                         
  -5  10   1          0.01          0.24         0.54 o                         
  -4  10   1          2.31          2.08         0.63 o                         
  -3  10   1          1.84          2.42         0.67 o                         
  -2  10   1         28.28         28.47         1.44 o                         
  -1  10   1         15.90         17.51         1.19 o                         
   0  10   1        139.82        158.72         4.56 o                         
   1  10   1         94.78         28.81         5.33 o                         
  -7  11   1          0.09          0.03         1.68 o                         
  -6  11   1          0.16         -0.47         1.50 o                         
  -5  11   1         43.16         44.16         1.78 o                         
  -4  11   1          7.41          7.39         0.99 o                         
  -3  11   1          6.77          7.69         0.99 o                         
  -2  11   1          0.00          0.57         1.15 o                         
  -1  11   1         14.11         18.17         2.10 o                         
  -6  12   1          0.28          2.32         3.86 o                         
  -4  12   1          3.64          1.32         3.79 o                         
  -3  12   1          2.21         -4.36         4.36 o                         
   2 -12   2         34.29         15.86         5.17 o                         
   3 -12   2          1.49         -0.03         3.79 o                         
   4 -12   2          2.59          3.51         3.51 o                         
   5 -12   2          1.42          2.02         2.49 o                         
   0 -11   2          9.64          3.94         5.38 o                         
   1 -11   2         27.45         31.22         2.57 o                         
   2 -11   2         13.67         15.04         1.36 o                         
   3 -11   2          8.70          7.34         1.08 o                         
   4 -11   2          6.73          6.93         0.97 o                         
   5 -11   2          7.94          8.78         1.01 o                         
   6 -11   2         40.16         48.91         4.16 o                         
  -2 -10   2         33.92         36.51         2.58 o                         
  -1 -10   2         11.75         13.17         1.63 o                         
   0 -10   2          6.15          7.25         0.90 o                         
   1 -10   2         32.60         33.98         1.51 o                         
   2 -10   2         18.90         20.87         1.18 o                         
   3 -10   2          0.00         -0.42         0.64 o                         
   4 -10   2          5.79          5.56         0.78 o                         
   5 -10   2          4.61          4.55         0.70 o                         
   6 -10   2         46.05         51.42         2.16 o                         
   7 -10   2         21.33         21.89         1.62 o                         
   8 -10   2          0.65          3.16         1.61 o                         
   9 -10   2         12.89          7.08         2.70 o                         
  -3  -9   2          0.24          0.85         1.23 o                         
  -2  -9   2         13.04         11.84         0.99 o                         
  -1  -9   2          0.00          0.36         0.67 o                         
   0  -9   2          2.45          2.26         0.62 o                         
   1  -9   2          5.18          4.53         0.65 o                         
   2  -9   2          4.13          2.23         0.51 o                         
   3  -9   2          4.43          4.27         0.61 o                         
   4  -9   2          3.01          3.17         0.51 o                         
   5  -9   2         13.13         14.51         0.86 o                         
   6  -9   2          0.26          0.65         0.52 o                         
   7  -9   2          6.60          9.35         0.98 o                         
   8  -9   2         35.44         36.75         1.72 o                         
   9  -9   2         18.42         15.69         1.56 o                         
  -4  -8   2          6.62          3.64         2.92 o                         
  -3  -8   2         11.44         10.99         1.04 o                         
  -2  -8   2         36.19         37.03         1.34 o                         
  -1  -8   2         30.29         31.14         1.12 o                         
   0  -8   2         19.60         21.01         0.96 o                         
   1  -8   2         44.31         40.26         1.21 o                         
   2  -8   2         50.70         47.08         1.21 o                         
   3  -8   2          0.38          0.87         0.34 o                         
   4  -8   2         71.22         66.05         1.34 o                         
   5  -8   2         24.54         29.18         1.10 o                         
   6  -8   2        202.70        203.06         3.27 o                         
   7  -8   2          0.84          0.26         0.50 o                         
   8  -8   2         34.33         36.28         1.58 o                         
   9  -8   2          0.01         -0.40         0.75 o                         
  10  -8   2         12.66         20.72         3.70 o                         
  -5  -7   2          8.25          7.53         1.82 o                         
  -4  -7   2          3.05          1.73         0.71 o                         
  -3  -7   2         32.51         32.93         1.22 o                         
  -2  -7   2        102.37         96.72         2.38 o                         
  -1  -7   2         28.41         24.40         0.93 o                         
   0  -7   2          1.72          3.61         0.42 o                         
   1  -7   2        140.03        148.14         2.88 o                         
   2  -7   2         54.20         53.04         1.12 o                         
   3  -7   2          3.59          4.87         0.31 o                         
   4  -7   2          8.36          6.04         0.39 o                         
   5  -7   2          9.03          8.38         0.44 o                         
   6  -7   2         41.16         42.36         0.97 o                         
   7  -7   2         15.68         14.47         0.75 o                         
   8  -7   2          1.05          1.30         0.54 o                         
   9  -7   2         32.62         32.72         1.90 o                         
  10  -7   2          5.05          2.23         1.44 o                         
  -6  -6   2          6.19          8.50         3.26 o                         
  -5  -6   2         17.65         18.23         1.65 o                         
  -4  -6   2         13.24         16.80         0.83 o                         
  -3  -6   2          1.56          2.44         0.50 o                         
  -2  -6   2          2.51          2.83         0.36 o                         
  -1  -6   2         84.20         73.63         1.43 o                         
   0  -6   2         39.05         32.57         0.82 o                         
   1  -6   2         18.23         16.27         0.61 o                         
   2  -6   2        267.28        254.55         3.63 o                         
   3  -6   2         51.43         53.34         0.90 o                         
   4  -6   2        237.99        250.95         3.42 o                         
   5  -6   2          5.91          6.53         0.33 o                         
   6  -6   2          2.65          1.27         0.28 o                         
   7  -6   2         16.34         14.12         0.70 o                         
   8  -6   2         53.15         50.46         1.30 o                         
   9  -6   2         30.83         28.35         1.06 o                         
  10  -6   2         20.50         14.48         5.32 o                         
  -7  -5   2          1.67          2.44         2.38 o                         
  -6  -5   2         65.91         68.26         2.66 o                         
  -5  -5   2        118.33        115.36         2.82 o                         
  -4  -5   2         32.46         30.00         0.91 o                         
  -3  -5   2        161.01        143.84         2.20 o                         
  -2  -5   2          9.11         12.35         0.54 o                         
  -1  -5   2        187.33        194.62         2.87 o                         
   0  -5   2         98.74         86.41         1.33 o                         
   1  -5   2         12.56         15.87         0.47 o                         
   2  -5   2        946.73        967.27        10.53 o                         
   3  -5   2        119.50        126.16         1.66 o                         
   4  -5   2         57.94         53.53         0.83 o                         
   5  -5   2        154.72        157.35         2.39 o                         
   6  -5   2         69.44         77.10         1.41 o                         
   7  -5   2        204.01        202.75         3.52 o                         
   8  -5   2         25.32         26.48         0.79 o                         
   9  -5   2          1.67          2.02         0.52 o                         
  10  -5   2          4.39          3.40         1.58 o                         
  -8  -4   2         14.38         10.31         3.76 o                         
  -7  -4   2          0.02          0.13         0.93 o                         
  -6  -4   2        156.38        164.49         3.72 o                         
  -5  -4   2         10.88         12.72         0.50 o                         
  -4  -4   2         31.12         33.37         0.73 o                         
  -3  -4   2          6.38          6.93         0.32 o                         
  -2  -4   2         25.68         32.81         0.66 o                         
  -1  -4   2        397.70        408.84         4.48 o                         
   0  -4   2        157.54        192.19         2.25 o                         
   1  -4   2         87.14         98.36         1.16 o                         
   2  -4   2        305.01        344.52         3.92 o                         
   3  -4   2         35.75         40.86         0.58 o                         
   4  -4   2        188.16        192.08         2.60 o                         
   5  -4   2         42.31         42.17         0.79 o                         
   6  -4   2          1.51          1.41         0.19 o                         
   7  -4   2         58.27         57.14         1.01 o                         
   8  -4   2         30.62         30.36         0.91 o                         
   9  -4   2          7.98          9.32         1.05 o                         
  10  -4   2          7.02          5.29         3.11 o                         
  -8  -3   2          5.20          6.68         1.84 o                         
  -7  -3   2         25.97         24.52         1.28 o                         
  -6  -3   2         20.61         21.76         0.97 o                         
  -5  -3   2         93.91         89.37         1.47 o                         
  -4  -3   2        124.76        120.98         1.82 o                         
  -3  -3   2        161.38        162.95         2.93 o                         
  -2  -3   2        698.43        734.75         7.87 o                         
  -1  -3   2        239.07        249.68         2.72 o                         
   0  -3   2        717.40        775.48         7.87 o                         
   1  -3   2        369.78        403.81         4.05 o                         
   2  -3   2        243.99        265.60         2.94 o                         
   3  -3   2        385.79        414.57         4.42 o                         
   4  -3   2        334.64        390.90         4.21 o                         
   5  -3   2        235.05        245.75         2.98 o                         
   6  -3   2          0.63          0.58         0.15 o                         
   7  -3   2          2.07          2.96         0.24 o                         
   8  -3   2        103.11         99.90         2.30 o                         
   9  -3   2          0.78         -0.69         1.14 o                         
  10  -3   2          0.21          1.48         1.85 o                         
  -9  -2   2          2.07          1.92         1.71 o                         
  -8  -2   2         12.55         14.55         1.27 o                         
  -7  -2   2         37.68         39.54         1.47 o                         
  -6  -2   2          1.32          1.69         0.30 o                         
  -5  -2   2        164.13        170.30         2.46 o                         
  -4  -2   2         74.51         75.41         1.16 o                         
  -3  -2   2         19.35         18.08         0.34 o                         
  -2  -2   2        499.36        548.12         5.74 o                         
  -1  -2   2          6.08          6.11         0.18 o                         
   0  -2   2         16.90         21.98         0.32 o                         
   1  -2   2        191.11        183.80         2.09 o                         
   2  -2   2        319.30        365.19         3.80 o                         
   3  -2   2        922.09       1010.40        10.61 o                         
   4  -2   2         90.65         91.39         1.16 o                         
   5  -2   2         98.34        104.32         1.59 o                         
   6  -2   2          0.24          0.35         0.17 o                         
   7  -2   2         63.53         64.84         1.36 o                         
   8  -2   2         28.11         27.16         1.03 o                         
   9  -2   2          4.15          3.58         1.11 o                         
  10  -2   2         31.11         33.91         4.61 o                         
  -9  -1   2         61.98         63.72         2.14 o                         
  -8  -1   2         14.71         15.51         0.88 o                         
  -7  -1   2         48.78         52.00         1.43 o                         
  -6  -1   2         88.40         93.51         1.92 o                         
  -5  -1   2         42.18         43.72         0.86 o                         
  -4  -1   2         84.94         97.61         1.27 o                         
  -3  -1   2         12.16         11.63         0.33 o                         
   0  -1   2        299.13        291.13         3.41 o                         
   1  -1   2        114.70        116.47         1.32 o                         
   2  -1   2         54.63         53.56         0.69 o                         
   3  -1   2          0.52          0.98         0.08 o                         
   4  -1   2         38.29         36.20         0.61 o                         
   5  -1   2         21.26         21.75         0.48 o                         
   6  -1   2        101.08         94.91         1.54 o                         
   7  -1   2        223.06        226.53         4.40 o                         
   8  -1   2         43.74         44.85         1.55 o                         
   9  -1   2         25.03         23.70         1.89 o                         
  -9   0   2         11.32         10.91         1.07 o                         
  -8   0   2          4.03          4.52         0.59 o                         
  -7   0   2          2.44          1.95         0.37 o                         
  -6   0   2        115.26        118.78         1.96 o                         
  -5   0   2          0.85          0.50         0.16 o                         
  -4   0   2          3.76          6.39         0.16 o                         
  -3   0   2        194.91        219.16         2.29 o                         
   0   0   2         37.79         33.76         0.56 o                         
   1   0   2        932.25        892.28        12.18 o                         
   2   0   2        238.31        241.14         2.73 o                         
   3   0   2        508.19        548.34         5.70 o                         
   4   0   2         20.02         20.55         0.40 o                         
   5   0   2          1.04          1.52         0.16 o                         
   6   0   2          2.82          3.26         0.26 o                         
   7   0   2          0.20          0.65         0.29 o                         
   8   0   2        301.59        303.93         7.71 o                         
   9   0   2         10.02          8.28         1.93 o                         
 -10   1   2         28.39         25.68         1.89 o                         
  -9   1   2         11.39         13.15         0.83 o                         
  -8   1   2          7.83          6.92         0.54 o                         
  -7   1   2          7.72          7.52         0.39 o                         
  -6   1   2        271.76        278.76         3.66 o                         
  -5   1   2         72.59         76.33         1.00 o                         
  -4   1   2         28.86         24.45         0.39 o                         
  -3   1   2        112.45         95.26         1.17 o                         
  -2   1   2        144.16        137.62         1.54 o                         
  -1   1   2        133.60        131.52         1.62 o                         
   0   1   2       1569.12       1399.99        69.87 o                         
   1   1   2         60.09         53.19         0.61 o                         
   2   1   2         66.21         68.70         0.81 o                         
   3   1   2        423.07        433.63         4.56 o                         
   4   1   2          4.99          4.24         0.17 o                         
   5   1   2         31.45         32.50         0.63 o                         
   6   1   2        396.82        399.44         6.26 o                         
   7   1   2        126.86        125.30         3.26 o                         
   8   1   2          0.21          0.41         1.44 o                         
   9   1   2          0.12         -0.09         2.21 o                         
 -10   2   2         12.26         11.69         1.05 o                         
  -9   2   2         46.10         46.25         1.62 o                         
  -8   2   2         61.00         64.15         1.22 o                         
  -7   2   2         14.33         15.07         0.44 o                         
  -6   2   2          8.92         10.77         0.31 o                         
  -5   2   2         34.00         36.23         0.53 o                         
  -4   2   2        426.40        461.27         5.17 o                         
  -3   2   2          0.86          1.27         0.09 o                         
  -2   2   2          7.83          6.51         0.21 o                         
  -1   2   2        509.30        479.79         5.86 o                         
   0   2   2         43.65         44.93         0.60 o                         
   1   2   2        119.22        137.15         1.58 o                         
   2   2   2          1.11          0.32         0.08 o                         
   3   2   2         76.96         76.48         1.04 o                         
   4   2   2        130.22        129.26         1.82 o                         
   5   2   2        132.49        134.56         2.13 o                         
   6   2   2         17.25         17.00         0.68 o                         
   7   2   2         56.47         61.43         1.92 o                         
   8   2   2          1.53          2.32         1.45 o                         
 -10   3   2         25.28         23.05         1.99 o                         
  -9   3   2          2.53          2.89         0.59 o                         
  -8   3   2          2.37          2.03         0.30 o                         
  -7   3   2         40.02         42.50         0.78 o                         
  -6   3   2         47.79         50.27         0.82 o                         
  -5   3   2          7.39         11.73         0.32 o                         
  -4   3   2        418.76        425.86         4.68 o                         
  -3   3   2        235.89        243.56         3.13 o                         
  -2   3   2        394.88        421.28         4.98 o                         
  -1   3   2        110.24        108.26         1.35 o                         
   0   3   2        298.36        364.99         3.95 o                         
   1   3   2         17.37         24.85         0.40 o                         
   2   3   2        605.84        561.40         7.05 o                         
   3   3   2        427.24        420.87         5.96 o                         
   4   3   2        653.17        627.65        10.32 o                         
   5   3   2         59.68         59.23         1.32 o                         
   6   3   2          0.46          0.45         0.48 o                         
   7   3   2          0.96          0.07         0.73 o                         
 -11   4   2          5.69          8.31         3.89 o                         
 -10   4   2         59.90         58.24         2.16 o                         
  -9   4   2         24.02         25.33         0.92 o                         
  -8   4   2         44.90         45.65         0.95 o                         
  -7   4   2          3.93          3.92         0.30 o                         
  -6   4   2         49.28         54.89         1.05 o                         
  -5   4   2        118.40        118.42         1.60 o                         
  -4   4   2          3.98          3.36         0.17 o                         
  -3   4   2         61.96         54.33         0.80 o                         
  -2   4   2        171.43        187.89         2.43 o                         
  -1   4   2         26.36         18.10         0.40 o                         
   0   4   2          4.92          5.18         0.20 o                         
   1   4   2        109.99        105.30         1.42 o                         
   2   4   2         11.84         10.45         0.34 o                         
   3   4   2          0.40          0.88         0.22 o                         
   4   4   2         17.88         18.77         0.69 o                         
   5   4   2        105.84        109.70         2.65 o                         
   6   4   2          3.42          3.10         0.80 o                         
   7   4   2          0.83          0.91         1.97 o                         
 -11   5   2          0.04          0.09         3.26 o                         
 -10   5   2          4.07          5.04         0.80 o                         
  -9   5   2          2.16          3.01         0.57 o                         
  -8   5   2         31.41         34.01         0.94 o                         
  -7   5   2         56.78         55.13         1.18 o                         
  -6   5   2        105.42        108.67         1.75 o                         
  -5   5   2         72.43         65.46         1.16 o                         
  -4   5   2         32.00         30.74         0.67 o                         
  -3   5   2         34.61         31.18         0.65 o                         
  -2   5   2         31.13         27.49         0.61 o                         
  -1   5   2          9.24          8.80         0.36 o                         
   0   5   2        746.69        686.56         9.26 o                         
   1   5   2        261.60        239.59         3.43 o                         
   2   5   2        232.34        218.80         3.31 o                         
   3   5   2        121.36        124.53         2.18 o                         
   4   5   2          7.94          8.87         0.68 o                         
   5   5   2         38.94         42.74         2.03 o                         
   6   5   2          4.87          4.82         1.55 o                         
 -11   6   2          0.17          3.42         4.86 o                         
 -10   6   2         33.14         28.33         1.34 o                         
  -9   6   2         23.17         23.92         1.20 o                         
  -8   6   2          0.55          0.54         0.36 o                         
  -7   6   2         36.07         37.29         0.85 o                         
  -6   6   2        227.69        222.27         3.50 o                         
  -5   6   2        227.18        215.78         3.56 o                         
  -4   6   2         34.39         34.32         0.76 o                         
  -3   6   2         30.09         31.40         0.77 o                         
  -2   6   2        586.92        557.76         8.57 o                         
  -1   6   2        734.92        671.50        10.24 o                         
   0   6   2         82.74         84.31         1.70 o                         
   1   6   2         20.41         22.61         0.69 o                         
   2   6   2          4.36          3.17         0.39 o                         
   3   6   2         25.71         26.54         1.14 o                         
   4   6   2          6.51          7.17         0.97 o                         
   5   6   2          5.01          2.86         1.01 o                         
 -11   7   2          0.28         -1.21         1.96 o                         
 -10   7   2          0.02         -0.41         0.78 o                         
  -9   7   2         18.29         20.15         1.10 o                         
  -8   7   2         46.82         49.37         1.47 o                         
  -7   7   2          1.42          1.41         0.36 o                         
  -6   7   2          0.07          0.16         0.33 o                         
  -5   7   2          0.01          0.17         0.24 o                         
  -4   7   2        168.39        157.75         2.50 o                         
  -3   7   2         18.27         17.79         0.73 o                         
  -2   7   2        176.09        187.65         3.50 o                         
  -1   7   2         38.70         28.52         0.87 o                         
   0   7   2        191.32        183.01         3.68 o                         
   1   7   2         34.48         34.70         1.05 o                         
   2   7   2          3.40          2.80         0.44 o                         
   3   7   2          0.10          0.28         0.61 o                         
   4   7   2          1.07          1.34         0.99 o                         
 -10   8   2         22.82         22.26         1.79 o                         
  -9   8   2          0.81          1.22         0.68 o                         
  -8   8   2          3.41          3.10         0.70 o                         
  -7   8   2          0.11          0.33         0.43 o                         
  -6   8   2         73.34         72.75         1.77 o                         
  -5   8   2        107.29         93.60         1.87 o                         
  -4   8   2        149.21        158.26         3.08 o                         
  -3   8   2        167.59        166.29         3.23 o                         
  -2   8   2         56.37         49.61         1.27 o                         
  -1   8   2        108.06        112.32         2.37 o                         
   0   8   2         25.85         29.58         1.05 o                         
   1   8   2         24.86         24.97         1.00 o                         
   2   8   2         10.07         11.96         1.18 o                         
   3   8   2          0.04         -0.85         1.49 o                         
   4   8   2          5.69          5.08         3.76 o                         
 -10   9   2          9.26          8.81         2.35 o                         
  -9   9   2          2.01          2.11         1.00 o                         
  -8   9   2          5.74          3.36         0.98 o                         
  -7   9   2          0.16          0.48         0.58 o                         
  -6   9   2        314.14        326.51         6.80 o                         
  -5   9   2         96.07         97.73         2.52 o                         
  -4   9   2        302.44        310.18         5.33 o                         
  -3   9   2          7.85          9.25         0.69 o                         
  -2   9   2          1.17          1.41         0.62 o                         
  -1   9   2          5.26          6.88         0.85 o                         
   0   9   2          0.08          0.01         0.56 o                         
   1   9   2          6.76          5.50         0.93 o                         
   2   9   2          0.54         -0.98         1.45 o                         
  -7  10   2         86.72         87.03         2.60 o                         
  -6  10   2         37.50         36.36         1.94 o                         
  -5  10   2         55.25         61.52         1.86 o                         
  -4  10   2         11.02         14.58         1.00 o                         
  -3  10   2        103.07        105.99         2.46 o                         
  -2  10   2         18.73         21.84         1.20 o                         
  -1  10   2         37.63         39.10         1.67 o                         
   0  10   2          2.08          1.65         1.02 o                         
   1  10   2         13.40          0.56         2.85 o                         
  -7  11   2         16.14          9.57         4.55 o                         
  -6  11   2          8.80          6.17         2.65 o                         
  -5  11   2        128.57        135.23         4.76 o                         
  -4  11   2          4.26          3.75         1.00 o                         
  -3  11   2         15.81         19.92         1.47 o                         
  -2  11   2          8.07          7.86         1.69 o                         
  -1  11   2          1.31          0.40         1.98 o                         
  -4  12   2         10.07         12.60         4.55 o                         
   2 -12   3          1.57          4.86         4.23 o                         
   4 -12   3          6.06          5.42         3.98 o                         
   5 -12   3          2.65          5.71         3.70 o                         
   0 -11   3          6.26          0.67         2.05 o                         
   1 -11   3         19.82         20.53         1.84 o                         
   2 -11   3          3.92          4.81         1.23 o                         
   3 -11   3         26.71         27.75         1.52 o                         
   4 -11   3          4.28          5.21         1.07 o                         
   5 -11   3         27.70         29.26         2.01 o                         
   6 -11   3          9.61          6.41         3.26 o                         
  -2 -10   3          0.64          2.06         1.68 o                         
  -1 -10   3          7.56          5.88         1.98 o                         
   0 -10   3         66.58         72.03         2.16 o                         
   1 -10   3          7.24          6.47         0.81 o                         
   2 -10   3         35.51         41.30         1.60 o                         
   3 -10   3        161.45        158.56         3.78 o                         
   4 -10   3         37.14         39.05         1.56 o                         
   5 -10   3         46.62         49.18         1.65 o                         
   6 -10   3         44.21         47.64         5.64 o                         
   7 -10   3          2.78          2.92         0.96 o                         
   8 -10   3         32.49         31.36         3.53 o                         
   9 -10   3          6.42          6.87         2.85 o                         
  -3  -9   3          2.18          2.88         1.20 o                         
  -2  -9   3          3.94          4.38         0.86 o                         
  -1  -9   3          6.79          7.25         0.96 o                         
   0  -9   3          2.49          4.11         0.68 o                         
   1  -9   3          0.33          0.78         0.52 o                         
   2  -9   3         61.07         67.95         1.81 o                         
   3  -9   3         34.28         32.25         1.08 o                         
   4  -9   3          1.10          1.06         0.46 o                         
   5  -9   3         36.19         39.98         1.44 o                         
   6  -9   3          0.61          1.66         0.57 o                         
   7  -9   3         13.68         11.54         1.04 o                         
   8  -9   3         45.22         42.34         1.88 o                         
   9  -9   3         14.36         13.43         1.81 o                         
  -4  -8   3          5.71          1.89         1.53 o                         
  -3  -8   3          0.35          0.51         0.70 o                         
  -2  -8   3         14.03         11.20         0.93 o                         
  -1  -8   3         13.01         13.11         0.81 o                         
   0  -8   3         17.47         16.21         0.80 o                         
   1  -8   3        151.47        133.51         2.75 o                         
   2  -8   3          0.15          0.65         0.41 o                         
   3  -8   3          8.55          7.01         0.43 o                         
   4  -8   3          5.62          5.38         0.46 o                         
   5  -8   3          0.07         -0.01         0.38 o                         
   6  -8   3         16.78         15.42         0.97 o                         
   7  -8   3          1.00          0.74         0.66 o                         
   8  -8   3         39.61         41.28         1.70 o                         
   9  -8   3         63.06         70.70         2.21 o                         
  -5  -7   3          0.27         -0.72         2.17 o                         
  -4  -7   3          4.86          2.14         1.14 o                         
  -3  -7   3         55.81         53.05         1.58 o                         
  -2  -7   3         44.38         49.17         1.45 o                         
  -1  -7   3        173.52        152.22         3.06 o                         
   0  -7   3        505.52        469.29         7.81 o                         
   1  -7   3          0.84          0.86         0.35 o                         
   2  -7   3        289.13        256.49         4.21 o                         
   3  -7   3        374.18        355.06         5.35 o                         
   4  -7   3          9.21          8.51         0.36 o                         
   5  -7   3         20.05         16.94         0.50 o                         
   6  -7   3         21.75         22.42         0.93 o                         
   7  -7   3          0.61          0.04         0.43 o                         
   8  -7   3         23.08         26.15         1.15 o                         
   9  -7   3          1.78          1.99         0.84 o                         
  10  -7   3         16.61         18.90         3.39 o                         
  -6  -6   3         20.95         17.50         2.83 o                         
  -5  -6   3         58.46         61.10         2.16 o                         
  -4  -6   3         67.59         75.93         1.80 o                         
  -3  -6   3         33.25         31.80         0.94 o                         
  -2  -6   3         65.31         48.99         1.23 o                         
  -1  -6   3         88.64         72.53         1.49 o                         
   0  -6   3        175.77        183.34         3.52 o                         
   1  -6   3         53.52         49.60         1.07 o                         
   2  -6   3          9.36          6.29         0.41 o                         
   3  -6   3        103.32         86.84         1.28 o                         
   4  -6   3        609.97        562.53         7.60 o                         
   5  -6   3        152.33        144.13         2.33 o                         
   6  -6   3          9.50          7.46         0.42 o                         
   7  -6   3        114.34        102.61         2.38 o                         
   8  -6   3          0.11          0.28         0.39 o                         
   9  -6   3          4.79          4.74         0.85 o                         
  10  -6   3          0.05          0.58         2.01 o                         
  -7  -5   3        117.80        114.83         6.11 o                         
  -6  -5   3          3.39          2.42         1.02 o                         
  -5  -5   3          0.00         -0.14         0.40 o                         
  -4  -5   3        124.93        115.46         2.15 o                         
  -3  -5   3         70.33         62.04         1.25 o                         
  -2  -5   3         97.14         82.42         1.56 o                         
  -1  -5   3         77.88         79.74         1.37 o                         
   0  -5   3         46.54         49.58         0.86 o                         
   1  -5   3         38.38         34.64         0.60 o                         
   2  -5   3          0.04          0.97         0.15 o                         
   3  -5   3          6.13          4.85         0.22 o                         
   4  -5   3         29.63         22.38         0.45 o                         
   5  -5   3          0.03          0.70         0.21 o                         
   6  -5   3          3.69          2.50         0.28 o                         
   7  -5   3          0.46          0.49         0.30 o                         
   8  -5   3          0.96          0.88         0.37 o                         
   9  -5   3          0.04         -0.27         0.95 o                         
  10  -5   3          0.13          2.06         3.00 o                         
  -8  -4   3         52.80         50.71         5.61 o                         
  -7  -4   3         10.69         10.01         1.18 o                         
  -6  -4   3          1.54          1.18         0.43 o                         
  -5  -4   3         13.27         10.25         0.48 o                         
  -4  -4   3        102.36         88.38         1.42 o                         
  -3  -4   3          1.20          3.60         0.26 o                         
  -2  -4   3        133.37        143.23         2.09 o                         
  -1  -4   3          7.25          8.03         0.29 o                         
   0  -4   3        131.45        149.16         1.71 o                         
   1  -4   3         62.05         80.83         0.96 o                         
   2  -4   3          3.62          6.77         0.22 o                         
   3  -4   3         31.70         33.10         0.45 o                         
   4  -4   3         68.81         67.28         1.04 o                         
   5  -4   3          4.53          6.17         0.26 o                         
   6  -4   3         56.14         53.89         1.02 o                         
   7  -4   3          0.01          0.20         0.22 o                         
   8  -4   3          7.92          9.82         0.61 o                         
   9  -4   3          0.33          1.26         0.93 o                         
  10  -4   3         49.39         48.07         3.56 o                         
  -9  -3   3         16.00         14.83         4.80 o                         
  -8  -3   3          2.49          3.56         1.13 o                         
  -7  -3   3         10.64         11.60         0.98 o                         
  -6  -3   3         30.97         31.41         1.14 o                         
  -5  -3   3        215.40        206.94         2.97 o                         
  -4  -3   3         13.56         17.48         0.48 o                         
  -3  -3   3          3.64          3.33         0.23 o                         
  -2  -3   3        132.62        135.29         1.66 o                         
  -1  -3   3          5.39          6.75         0.23 o                         
   0  -3   3         26.65         35.94         0.49 o                         
   1  -3   3         60.85         62.41         0.76 o                         
   2  -3   3          3.20          2.87         0.11 o                         
   3  -3   3        160.64        164.38         2.03 o                         
   4  -3   3          6.63          8.69         0.22 o                         
   5  -3   3         10.06         12.97         0.33 o                         
   6  -3   3        180.68        183.86         3.53 o                         
   7  -3   3        112.44        105.98         2.22 o                         
   8  -3   3         55.57         55.10         1.52 o                         
   9  -3   3          0.66          1.21         1.21 o                         
  10  -3   3          0.56         -2.79         3.67 o                         
  -9  -2   3         13.94         13.88         1.96 o                         
  -8  -2   3         26.25         27.29         1.84 o                         
  -7  -2   3         12.91         11.50         0.80 o                         
  -6  -2   3          8.98         10.15         0.59 o                         
  -5  -2   3          6.81          7.21         0.29 o                         
  -4  -2   3        239.13        241.30         3.41 o                         
  -3  -2   3        304.07        303.77         3.27 o                         
  -2  -2   3          3.36          5.91         0.21 o                         
  -1  -2   3         44.80         33.72         0.47 o                         
   0  -2   3        680.33        636.22         6.87 o                         
   1  -2   3        100.34         84.06         0.93 o                         
   2  -2   3        257.90        275.70         3.10 o                         
   3  -2   3        104.84        116.23         1.37 o                         
   4  -2   3        261.71        267.45         3.45 o                         
   5  -2   3         18.23         16.10         0.42 o                         
   6  -2   3        200.82        199.67         3.26 o                         
   7  -2   3          0.04          0.20         0.31 o                         
   8  -2   3          0.40          0.18         0.62 o                         
   9  -2   3         33.66         32.76         1.96 o                         
  -9  -1   3         11.21          9.61         1.14 o                         
  -8  -1   3         88.07         88.59         2.35 o                         
  -7  -1   3         99.19        100.19         2.46 o                         
  -6  -1   3         41.25         42.04         1.07 o                         
  -5  -1   3         19.79         19.80         0.50 o                         
  -4  -1   3        119.68        131.35         1.75 o                         
  -3  -1   3         13.22         15.23         0.29 o                         
  -2  -1   3        502.30        540.29         5.62 o                         
  -1  -1   3       2139.32       2174.63        89.78 o                         
   0  -1   3        576.71        557.91         6.16 o                         
   1  -1   3        388.45        386.89         4.61 o                         
   2  -1   3        251.99        233.05         2.86 o                         
   3  -1   3         23.34         21.13         0.43 o                         
   4  -1   3         46.74         39.84         0.73 o                         
   5  -1   3          1.67          1.68         0.16 o                         
   6  -1   3        190.90        190.05         3.15 o                         
   7  -1   3         22.93         21.66         0.86 o                         
   8  -1   3         19.02         18.91         1.45 o                         
   9  -1   3         69.05         74.20         4.56 o                         
 -10   0   3          0.84          2.74         1.94 o                         
  -9   0   3         31.44         32.03         1.64 o                         
  -8   0   3         25.70         28.95         1.13 o                         
  -7   0   3          0.35          0.25         0.43 o                         
  -6   0   3         17.78         19.26         0.76 o                         
  -5   0   3          0.01         -0.01         0.13 o                         
  -4   0   3        152.93        174.71         1.91 o                         
  -3   0   3         52.70         55.12         0.67 o                         
  -2   0   3       1983.29       1921.73        38.54 o                         
  -1   0   3       1666.09       1433.99        70.31 o                         
   0   0   3        305.47        291.60         4.41 o                         
   1   0   3        282.14        270.89         3.18 o                         
   2   0   3         88.87         96.21         1.09 o                         
   3   0   3        180.62        193.20         2.38 o                         
   4   0   3        428.89        453.25         6.35 o                         
   5   0   3         32.72         32.86         0.69 o                         
   6   0   3         77.93         77.30         1.68 o                         
   7   0   3         72.59         73.93         1.81 o                         
   8   0   3         92.34         94.76         3.88 o                         
   9   0   3         15.58         13.51         4.01 o                         
 -10   1   3         33.17         31.11         1.76 o                         
  -9   1   3         74.81         76.03         2.15 o                         
  -8   1   3         18.29         19.61         0.75 o                         
  -7   1   3          0.03          0.15         0.22 o                         
  -6   1   3          0.40          0.47         0.13 o                         
  -5   1   3         15.24         16.61         0.34 o                         
  -4   1   3        146.53        145.52         1.65 o                         
  -3   1   3        342.26        352.51         3.69 o                         
  -2   1   3          6.20          9.90         0.22 o                         
  -1   1   3       3080.15       2784.32        97.69 o                         
   0   1   3        263.68        250.81         2.81 o                         
   1   1   3         16.76         16.40         0.24 o                         
   2   1   3        309.44        361.24         3.88 o                         
   3   1   3          6.41          8.94         0.22 o                         
   4   1   3         24.75         22.77         0.43 o                         
   5   1   3         87.23         90.36         1.45 o                         
   6   1   3         70.42         69.35         1.41 o                         
   7   1   3         77.76         80.22         2.03 o                         
   8   1   3         22.28         22.51         2.09 o                         
 -10   2   3          3.53          4.24         0.92 o                         
  -9   2   3         42.94         44.26         1.43 o                         
  -8   2   3          0.74          0.84         0.27 o                         
  -7   2   3         40.59         41.47         0.78 o                         
  -6   2   3         44.44         50.40         0.77 o                         
  -5   2   3         66.83         66.84         0.89 o                         
  -4   2   3         47.68         45.13         0.64 o                         
  -3   2   3        123.45        129.69         1.47 o                         
  -2   2   3       1791.39       1652.17        46.93 o                         
  -1   2   3        250.59        231.70         2.77 o                         
   0   2   3       2148.33       2008.69        98.77 o                         
   1   2   3        855.90        912.70         9.86 o                         
   2   2   3          7.46          7.86         0.27 o                         
   3   2   3         28.79         28.05         0.52 o                         
   4   2   3        313.73        307.04         3.96 o                         
   5   2   3        263.44        272.55         4.53 o                         
   6   2   3        233.65        238.71         4.28 o                         
   7   2   3          8.05          5.88         1.26 o                         
 -10   3   3         46.77         47.92         1.82 o                         
  -9   3   3          9.10         11.25         0.64 o                         
  -8   3   3         45.39         46.09         0.94 o                         
  -7   3   3         85.95         87.37         1.43 o                         
  -6   3   3         11.09         14.44         0.37 o                         
  -5   3   3        149.81        156.79         2.03 o                         
  -4   3   3         10.78         10.84         0.26 o                         
  -3   3   3        374.70        386.47         4.60 o                         
  -2   3   3        150.24        155.39         1.93 o                         
  -1   3   3          5.08          5.87         0.19 o                         
   0   3   3          2.06          3.86         0.16 o                         
   1   3   3        193.80        201.34         2.21 o                         
   2   3   3          0.14          0.50         0.13 o                         
   3   3   3         14.91         16.24         0.49 o                         
   4   3   3         95.18         90.31         1.64 o                         
   5   3   3          9.92          7.27         0.55 o                         
   6   3   3          3.50          4.00         0.60 o                         
   7   3   3          0.73          0.99         1.04 o                         
 -11   4   3         32.02         28.57         5.55 o                         
 -10   4   3          3.95          4.01         0.80 o                         
  -9   4   3          0.36          0.29         0.44 o                         
  -8   4   3          0.38          0.59         0.30 o                         
  -7   4   3          2.79          3.66         0.29 o                         
  -6   4   3         16.10         19.34         0.52 o                         
  -5   4   3        354.28        361.36         4.96 o                         
  -4   4   3        150.82        145.45         1.97 o                         
  -3   4   3        472.01        489.44         5.66 o                         
  -2   4   3        346.74        380.47         4.45 o                         
  -1   4   3         16.22         16.09         0.38 o                         
   0   4   3         53.08         43.64         0.69 o                         
   1   4   3          0.50          0.74         0.15 o                         
   2   4   3        849.20        792.89        10.24 o                         
   3   4   3        480.57        458.27         6.81 o                         
   4   4   3         83.56         86.05         1.74 o                         
   5   4   3         36.49         37.23         1.25 o                         
   6   4   3          4.83          4.15         0.76 o                         
 -11   5   3          9.09          2.16         4.84 o                         
 -10   5   3          3.68          3.28         0.97 o                         
  -9   5   3         47.90         48.74         1.39 o                         
  -8   5   3          6.43          7.47         0.54 o                         
  -7   5   3        246.67        246.41         3.67 o                         
  -6   5   3         40.78         39.24         0.76 o                         
  -5   5   3         44.99         41.02         0.79 o                         
  -4   5   3         47.10         56.31         1.02 o                         
  -3   5   3        270.91        270.79         3.95 o                         
  -2   5   3         56.68         51.34         1.05 o                         
  -1   5   3         27.13         28.11         0.67 o                         
   0   5   3        449.89        394.10         5.06 o                         
   1   5   3       1043.02        963.37        12.85 o                         
   2   5   3         14.55         16.36         0.51 o                         
   3   5   3         20.80         21.62         0.85 o                         
   4   5   3          9.47         10.13         0.86 o                         
   5   5   3          2.64          3.73         0.80 o                         
   6   5   3          0.35          1.24         2.10 o                         
 -11   6   3          1.34          2.35         1.53 o                         
 -10   6   3          7.80          6.70         1.00 o                         
  -9   6   3         30.70         32.51         1.28 o                         
  -8   6   3         68.37         68.66         1.61 o                         
  -7   6   3        127.14        123.01         2.53 o                         
  -6   6   3         34.64         40.77         0.94 o                         
  -5   6   3        349.58        337.01         5.59 o                         
  -4   6   3        142.93        137.39         2.88 o                         
  -3   6   3          4.17          7.77         0.43 o                         
  -2   6   3        110.10         90.37         1.81 o                         
  -1   6   3         42.55         43.29         0.99 o                         
   0   6   3         29.30         21.94         0.70 o                         
   1   6   3          2.60          2.79         0.32 o                         
   2   6   3         33.92         32.68         0.94 o                         
   3   6   3         16.47         15.90         0.95 o                         
   4   6   3          1.76          2.18         0.76 o                         
   5   6   3         13.86         10.86         1.94 o                         
 -11   7   3          0.23          1.07         2.09 o                         
 -10   7   3          1.43          0.80         0.78 o                         
  -9   7   3         43.31         45.73         1.50 o                         
  -8   7   3        188.46        185.43         4.81 o                         
  -7   7   3          7.46          8.14         0.56 o                         
  -6   7   3          9.88         10.19         0.58 o                         
  -5   7   3          2.75          2.70         0.33 o                         
  -4   7   3        238.28        218.13         3.94 o                         
  -3   7   3        345.29        301.44         5.08 o                         
  -2   7   3         13.81         13.06         0.63 o                         
  -1   7   3        236.36        216.29         3.59 o                         
   0   7   3         33.28         35.33         1.03 o                         
   1   7   3          0.33          0.26         0.38 o                         
   2   7   3         73.23         77.42         2.14 o                         
   3   7   3          1.48          1.91         0.78 o                         
   4   7   3          4.99          3.70         1.47 o                         
 -11   8   3         15.74          5.71         6.55 o                         
 -10   8   3          1.17          1.34         1.35 o                         
  -9   8   3         12.28         13.37         1.11 o                         
  -8   8   3         12.68         13.77         0.91 o                         
  -7   8   3          5.86          5.88         0.56 o                         
  -6   8   3          4.88          4.02         0.51 o                         
  -5   8   3         43.12         45.14         1.10 o                         
  -4   8   3         42.59         46.48         1.63 o                         
  -3   8   3        117.90        120.92         2.48 o                         
  -2   8   3          7.31          7.76         0.51 o                         
  -1   8   3          1.29          1.64         0.51 o                         
   0   8   3         65.32         67.58         1.66 o                         
   1   8   3         37.77         41.26         1.38 o                         
   2   8   3          4.63          2.81         0.82 o                         
   3   8   3         19.97         17.83         5.92 o                         
  -9   9   3          0.69          0.47         0.82 o                         
  -8   9   3          3.30          1.75         0.81 o                         
  -7   9   3          0.96          0.93         0.56 o                         
  -6   9   3         28.60         27.01         1.22 o                         
  -5   9   3          1.95          1.47         0.51 o                         
  -4   9   3          0.45         -0.31         0.47 o                         
  -3   9   3          0.09          0.68         0.49 o                         
  -2   9   3         41.87         45.31         1.39 o                         
  -1   9   3          4.16          4.74         0.61 o                         
   0   9   3          2.34          3.17         0.66 o                         
   1   9   3         41.86         43.33         1.90 o                         
   2   9   3          6.55          7.52         3.51 o                         
  -8  10   3         36.92         32.40         9.47 o                         
  -7  10   3         37.28         38.06         1.56 o                         
  -6  10   3          0.58         -0.14         1.09 o                         
  -5  10   3          6.28          4.49         0.85 o                         
  -4  10   3          3.28          3.29         0.72 o                         
  -3  10   3         19.07         19.06         1.10 o                         
  -2  10   3        116.94        126.01         3.54 o                         
  -1  10   3         91.04        104.57         3.59 o                         
   0  10   3         63.25         68.17         4.26 o                         
  -8  11   3          2.19         -1.29         3.64 o                         
  -7  11   3          0.98         -0.15         2.15 o                         
  -6  11   3         12.47         14.24         2.24 o                         
  -5  11   3          9.22          6.94         2.09 o                         
  -4  11   3          2.36          2.51         1.06 o                         
  -3  11   3          4.01          3.75         1.26 o                         
  -2  11   3         54.22         54.91         3.14 o                         
  -1  11   3          8.61          8.81         3.32 o                         
   4 -12   4          0.51          1.19         4.39 o                         
   5 -12   4         13.36         10.25         3.82 o                         
   0 -11   4          1.11         -0.81         2.16 o                         
   1 -11   4         46.43         49.77         2.88 o                         
   2 -11   4         16.46         15.62         2.70 o                         
   3 -11   4          9.27         11.02         1.27 o                         
   4 -11   4         11.89         15.79         1.21 o                         
   5 -11   4         53.00         59.90         2.86 o                         
   6 -11   4         55.94         50.27         4.00 o                         
  -2 -10   4         11.62         14.10         2.41 o                         
  -1 -10   4         72.78         78.26         3.80 o                         
   0 -10   4          5.97          6.57         0.94 o                         
   1 -10   4         23.03         23.65         1.24 o                         
   2 -10   4          0.29          1.11         0.72 o                         
   3 -10   4          2.88          3.96         0.74 o                         
   4 -10   4        116.23        116.95         2.83 o                         
   5 -10   4          0.02         -0.13         0.72 o                         
   6 -10   4         21.71         28.49         1.77 o                         
   7 -10   4         10.81         12.37         1.23 o                         
   8 -10   4         15.70         16.39         3.01 o                         
  -3  -9   4         19.73         22.94         2.90 o                         
  -2  -9   4          9.13          8.67         1.66 o                         
  -1  -9   4         53.21         55.19         1.80 o                         
   0  -9   4          0.26          1.10         0.61 o                         
   1  -9   4         25.84         26.73         1.14 o                         
   2  -9   4         30.16         26.89         1.16 o                         
   3  -9   4         14.97         13.21         0.92 o                         
   4  -9   4         25.02         26.51         1.17 o                         
   5  -9   4         41.69         48.54         1.60 o                         
   6  -9   4          0.07          0.87         0.65 o                         
   7  -9   4          4.86          2.58         0.97 o                         
   8  -9   4          2.99          4.09         0.91 o                         
   9  -9   4          0.51          1.14         1.45 o                         
  -4  -8   4         53.24         59.55         3.50 o                         
  -3  -8   4         66.48         67.38         2.55 o                         
  -2  -8   4        102.34        102.95         2.63 o                         
  -1  -8   4         39.03         38.18         1.24 o                         
   0  -8   4         29.05         23.94         1.12 o                         
   1  -8   4          5.75          6.07         0.72 o                         
   2  -8   4        219.55        204.74         4.39 o                         
   3  -8   4         10.87         15.14         0.67 o                         
   4  -8   4         22.19         23.80         0.74 o                         
   5  -8   4          7.87          8.15         0.51 o                         
   6  -8   4          7.93          7.41         0.96 o                         
   7  -8   4          2.45          2.33         0.65 o                         
   8  -8   4         10.66         12.36         1.17 o                         
   9  -8   4         30.36         32.20         1.76 o                         
  -5  -7   4         32.60         31.92         3.19 o                         
  -4  -7   4          0.42          0.87         0.66 o                         
  -3  -7   4          9.63         10.81         0.92 o                         
  -2  -7   4          0.02          0.04         0.50 o                         
  -1  -7   4         41.28         42.85         1.62 o                         
   0  -7   4          6.43         13.30         0.68 o                         
   1  -7   4        221.52        216.68         3.68 o                         
   2  -7   4        281.21        263.02         4.93 o                         
   3  -7   4        100.66         95.04         1.59 o                         
   4  -7   4         24.15         22.79         0.68 o                         
   5  -7   4         15.90         13.60         0.47 o                         
   6  -7   4          6.07          8.57         0.64 o                         
   7  -7   4          4.92          4.80         0.68 o                         
   8  -7   4         17.02         20.30         1.32 o                         
   9  -7   4         13.75         12.01         1.37 o                         
  10  -7   4         27.72         30.50         3.82 o                         
  -6  -6   4        113.16        114.47         4.75 o                         
  -5  -6   4         16.55         19.94         1.29 o                         
  -4  -6   4          0.32          0.66         0.45 o                         
  -3  -6   4         23.62         23.93         0.84 o                         
  -2  -6   4        249.06        221.27         4.46 o                         
  -1  -6   4         64.14         58.18         1.41 o                         
   0  -6   4         30.39         23.07         0.85 o                         
   1  -6   4        186.95        187.17         2.77 o                         
   2  -6   4         59.26         60.55         1.08 o                         
   3  -6   4          6.26          6.68         0.30 o                         
   4  -6   4          3.19          0.86         0.23 o                         
   5  -6   4         18.51         14.48         0.60 o                         
   6  -6   4          2.38          1.64         0.38 o                         
   7  -6   4          1.74          0.98         0.55 o                         
   8  -6   4          3.43          4.98         0.64 o                         
   9  -6   4         20.25         19.85         2.12 o                         
  10  -6   4          0.88         -1.76         4.01 o                         
  -7  -5   4         27.53         17.99         2.90 o                         
  -6  -5   4         10.69          8.42         1.01 o                         
  -5  -5   4         14.65         14.28         0.86 o                         
  -4  -5   4         43.86         38.04         0.94 o                         
  -3  -5   4         58.12         62.52         1.32 o                         
  -2  -5   4         21.26         10.60         0.70 o                         
  -1  -5   4        144.48        144.83         2.28 o                         
   0  -5   4         14.21         16.04         0.47 o                         
   1  -5   4        175.00        177.80         2.28 o                         
   2  -5   4         30.10         32.32         0.58 o                         
   3  -5   4          3.36          3.36         0.21 o                         
   4  -5   4         20.82         20.23         0.70 o                         
   5  -5   4        254.60        240.29         3.50 o                         
   6  -5   4         47.40         42.79         0.95 o                         
   7  -5   4         29.32         26.53         0.89 o                         
   8  -5   4         72.64         72.85         2.18 o                         
   9  -5   4          4.31          5.40         1.16 o                         
  10  -5   4         41.24         21.49        14.75 o                         
  -8  -4   4          1.37          2.16         3.32 o                         
  -7  -4   4         32.82         35.27         1.79 o                         
  -6  -4   4          4.76          5.89         0.77 o                         
  -5  -4   4         30.92         30.36         0.95 o                         
  -4  -4   4         49.00         39.18         0.87 o                         
  -3  -4   4        777.62        753.09        10.59 o                         
  -2  -4   4         13.44         13.80         0.57 o                         
  -1  -4   4         58.17         64.64         1.07 o                         
   0  -4   4        208.16        230.28         2.49 o                         
   1  -4   4         35.80         41.78         0.62 o                         
   2  -4   4        603.22        667.06         6.95 o                         
   3  -4   4         44.09         52.26         0.73 o                         
   4  -4   4         22.76         18.97         0.42 o                         
   5  -4   4        367.20        340.99         4.66 o                         
   6  -4   4         34.42         33.82         0.85 o                         
   7  -4   4          0.28         -0.13         0.32 o                         
   8  -4   4          0.22          0.56         0.47 o                         
   9  -4   4          0.00         -0.97         1.05 o                         
  10  -4   4          3.97         -2.45         3.56 o                         
  -8  -3   4         19.22         19.50         1.42 o                         
  -7  -3   4         15.32         13.93         1.06 o                         
  -6  -3   4        225.17        210.83         5.05 o                         
  -5  -3   4         29.82         29.28         0.78 o                         
  -4  -3   4         11.56         10.63         0.39 o                         
  -3  -3   4          0.57          1.05         0.19 o                         
  -2  -3   4         34.54         27.48         0.48 o                         
  -1  -3   4          5.17          7.17         0.24 o                         
   0  -3   4         85.59         88.83         1.05 o                         
   1  -3   4         92.03        104.23         1.19 o                         
   2  -3   4         24.17         34.85         0.45 o                         
   3  -3   4         65.54         73.16         0.91 o                         
   4  -3   4        112.31        123.18         1.63 o                         
   5  -3   4         54.37         59.82         1.17 o                         
   6  -3   4        444.44        428.36         7.37 o                         
   7  -3   4         76.86         73.47         1.64 o                         
   8  -3   4         24.16         23.64         1.43 o                         
   9  -3   4          0.12         -0.25         1.24 o                         
  -9  -2   4          8.91         10.64         1.89 o                         
  -8  -2   4         65.87         62.32         2.07 o                         
  -7  -2   4         45.84         48.16         1.51 o                         
  -6  -2   4         50.32         49.58         1.03 o                         
  -5  -2   4         93.58         88.67         1.55 o                         
  -4  -2   4          3.23          2.48         0.27 o                         
  -3  -2   4          9.59         13.09         0.32 o                         
  -2  -2   4         98.40        116.96         1.33 o                         
  -1  -2   4          7.53          9.36         0.23 o                         
   0  -2   4          5.68          5.49         0.17 o                         
   1  -2   4        580.73        611.99         6.45 o                         
   2  -2   4         12.56          8.96         0.19 o                         
   3  -2   4        744.58        745.20         8.71 o                         
   4  -2   4         49.99         51.64         0.93 o                         
   5  -2   4        187.84        181.23         3.33 o                         
   6  -2   4          8.67          8.54         0.36 o                         
   7  -2   4         21.07         19.86         0.85 o                         
   8  -2   4          1.33          2.43         0.72 o                         
   9  -2   4          0.19         -0.62         1.49 o                         
  -9  -1   4         14.76         14.59         1.21 o                         
  -8  -1   4          1.43          1.71         0.73 o                         
  -7  -1   4         69.10         72.24         1.81 o                         
  -6  -1   4          4.52          4.85         0.33 o                         
  -5  -1   4          0.27          0.09         0.21 o                         
  -4  -1   4        478.96        524.82         5.80 o                         
  -3  -1   4       1814.65       1923.73        20.68 o                         
  -2  -1   4         85.79        100.10         1.15 o                         
  -1  -1   4        169.15        174.65         1.88 o                         
   0  -1   4         57.77         56.81         0.70 o                         
   1  -1   4         93.88         95.52         1.15 o                         
   2  -1   4          2.03          4.20         0.12 o                         
   3  -1   4         34.50         33.25         0.63 o                         
   4  -1   4         18.92         24.80         0.62 o                         
   5  -1   4         97.12         96.56         1.86 o                         
   6  -1   4         52.85         54.67         1.17 o                         
   7  -1   4          2.12          1.53         0.50 o                         
   8  -1   4          7.95          6.53         1.14 o                         
   9  -1   4         11.04          8.12         2.24 o                         
 -10   0   4          6.34          5.56         1.74 o                         
  -9   0   4          0.34          0.65         0.90 o                         
  -8   0   4          6.13          5.84         0.76 o                         
  -7   0   4         45.20         45.75         1.23 o                         
  -6   0   4         48.21         48.07         0.94 o                         
  -5   0   4         10.98          8.74         0.35 o                         
  -4   0   4        632.32        692.34         7.39 o                         
  -3   0   4       1135.02       1221.20        12.86 o                         
  -2   0   4        769.40        766.17         8.08 o                         
  -1   0   4         54.13         47.28         0.64 o                         
   0   0   4         17.92         18.26         0.30 o                         
   2   0   4        135.94        144.62         1.60 o                         
   3   0   4        114.82        123.00         1.65 o                         
   4   0   4         30.83         32.31         0.62 o                         
   5   0   4         37.48         33.86         0.76 o                         
   6   0   4        146.23        139.51         2.62 o                         
   7   0   4        111.71        112.20         2.67 o                         
   8   0   4         23.09         22.60         1.81 o                         
   9   0   4         84.21         90.11         7.02 o                         
 -10   1   4          0.16          0.55         1.06 o                         
  -9   1   4          3.27          3.74         0.81 o                         
  -8   1   4          0.16          0.23         0.45 o                         
  -7   1   4         42.85         44.00         0.93 o                         
  -6   1   4         23.49         26.98         0.54 o                         
  -5   1   4          4.94          5.06         0.21 o                         
  -4   1   4         45.14         56.41         0.69 o                         
  -3   1   4         98.67        102.90         1.14 o                         
  -2   1   4       1251.66       1212.02        14.45 o                         
  -1   1   4          0.50          0.94         0.07 o                         
   0   1   4        539.53        531.61         6.38 o                         
   1   1   4        117.43        116.14         1.25 o                         
   2   1   4        154.98        156.50         1.80 o                         
   3   1   4         53.71         50.96         0.76 o                         
   4   1   4         52.38         48.80         0.93 o                         
   5   1   4        156.40        151.95         2.39 o                         
   6   1   4         13.37         12.56         0.56 o                         
   7   1   4         49.62         55.97         2.11 o                         
   8   1   4          5.57          3.82         3.42 o                         
 -11   2   4         36.04         31.09         5.55 o                         
 -10   2   4          0.17          0.35         0.85 o                         
  -9   2   4          0.02          0.09         0.60 o                         
  -8   2   4          6.12          5.44         0.39 o                         
  -7   2   4          1.29          1.70         0.20 o                         
  -6   2   4         12.99         14.21         0.39 o                         
  -5   2   4         38.31         43.03         0.79 o                         
  -4   2   4          0.97          0.83         0.11 o                         
  -3   2   4         10.16         11.13         0.24 o                         
  -2   2   4         15.82         14.80         0.27 o                         
  -1   2   4         15.24         12.45         0.25 o                         
   0   2   4        347.83        399.08         4.37 o                         
   1   2   4         17.90         18.52         0.31 o                         
   2   2   4         20.68         21.71         0.40 o                         
   3   2   4          9.29          9.89         0.37 o                         
   4   2   4          0.01         -0.01         0.19 o                         
   5   2   4          1.66          1.93         0.28 o                         
   6   2   4         18.36         18.32         0.66 o                         
   7   2   4          5.65          6.88         1.33 o                         
 -11   3   4          4.78          2.46         1.96 o                         
 -10   3   4          3.80          3.69         0.85 o                         
  -9   3   4          9.98          9.52         0.67 o                         
  -8   3   4         19.30         21.59         0.65 o                         
  -7   3   4         20.58         21.37         0.51 o                         
  -6   3   4        150.62        160.42         2.07 o                         
  -5   3   4          1.50          1.53         0.16 o                         
  -4   3   4         27.43         23.78         0.41 o                         
  -3   3   4        300.54        307.23         3.70 o                         
  -2   3   4       1061.99       1191.92        13.88 o                         
  -1   3   4         18.20         31.67         0.49 o                         
   0   3   4         76.35         65.58         0.87 o                         
   1   3   4        260.83        248.04         2.81 o                         
   2   3   4        118.63        106.64         1.54 o                         
   3   3   4        352.89        337.91         5.03 o                         
   4   3   4         28.65         31.77         0.89 o                         
   5   3   4         27.69         30.14         0.85 o                         
   6   3   4          0.73          0.70         0.49 o                         
   7   3   4         23.38         24.58         5.31 o                         
 -11   4   4          0.14          2.68         1.60 o                         
 -10   4   4          2.34          1.92         0.67 o                         
  -9   4   4         57.73         59.95         1.57 o                         
  -8   4   4         18.85         17.64         0.64 o                         
  -7   4   4         71.60         71.59         1.23 o                         
  -6   4   4         22.99         21.83         0.49 o                         
  -5   4   4          2.28          3.30         0.22 o                         
  -4   4   4        582.45        592.67         8.60 o                         
  -3   4   4        157.58        172.80         2.27 o                         
  -2   4   4        188.53        193.31         2.42 o                         
  -1   4   4        293.14        281.57         3.36 o                         
   0   4   4          6.84          8.87         0.32 o                         
   1   4   4          0.05          0.50         0.15 o                         
   2   4   4         48.13         43.69         0.76 o                         
   3   4   4          0.00         -0.29         0.29 o                         
   4   4   4         34.82         31.88         1.07 o                         
   5   4   4         21.73         22.43         1.32 o                         
   6   4   4          6.23          5.24         0.82 o                         
 -11   5   4          0.41          0.06         1.42 o                         
 -10   5   4        115.23        117.48         3.07 o                         
  -9   5   4         35.77         38.56         1.35 o                         
  -8   5   4          3.91          3.71         0.44 o                         
  -7   5   4         71.16         71.86         1.71 o                         
  -6   5   4         40.36         42.10         0.78 o                         
  -5   5   4          2.73          2.31         0.28 o                         
  -4   5   4        277.32        282.50         4.30 o                         
  -3   5   4         24.18         23.05         0.66 o                         
  -2   5   4        129.48        116.30         1.80 o                         
  -1   5   4        165.31        150.31         2.33 o                         
   0   5   4          0.42          1.10         0.21 o                         
   1   5   4         43.04         43.48         0.98 o                         
   2   5   4          0.03          0.79         0.26 o                         
   3   5   4          7.97          5.67         0.86 o                         
   4   5   4          0.01         -0.09         0.56 o                         
   5   5   4          0.92          1.21         0.77 o                         
   6   5   4         10.48          9.15         2.19 o                         
 -11   6   4          0.08         -1.01         2.42 o                         
 -10   6   4          0.03          0.03         0.69 o                         
  -9   6   4         24.78         25.65         1.22 o                         
  -8   6   4         68.96         66.90         2.19 o                         
  -7   6   4        324.62        330.30         5.81 o                         
  -6   6   4        216.70        215.31         3.58 o                         
  -5   6   4        123.07        120.03         2.22 o                         
  -4   6   4         85.96         76.68         1.83 o                         
  -3   6   4        179.14        151.07         4.08 o                         
  -2   6   4         54.38         37.54         0.90 o                         
  -1   6   4         23.03         23.81         0.70 o                         
   0   6   4          3.85          3.07         0.29 o                         
   1   6   4          7.41          7.48         0.68 o                         
   2   6   4         22.41         21.21         1.05 o                         
   3   6   4          1.54          1.76         0.60 o                         
   4   6   4         25.48         26.22         1.54 o                         
   5   6   4          8.99          7.65         3.39 o                         
 -11   7   4         10.60         10.07         1.75 o                         
 -10   7   4          4.72          4.88         0.85 o                         
  -9   7   4          6.37          6.59         0.73 o                         
  -8   7   4         29.07         32.33         1.11 o                         
  -7   7   4         37.26         35.68         1.02 o                         
  -6   7   4          6.37          4.45         0.50 o                         
  -5   7   4         11.70         12.65         0.60 o                         
  -4   7   4         34.58         41.76         1.06 o                         
  -3   7   4         13.34          7.36         0.51 o                         
  -2   7   4         88.70         79.59         1.88 o                         
  -1   7   4         36.44         38.78         1.02 o                         
   0   7   4          3.06          4.08         0.43 o                         
   1   7   4          0.83          1.02         0.41 o                         
   2   7   4         11.72         10.96         1.20 o                         
   3   7   4          0.97          0.09         0.79 o                         
 -10   8   4         14.23         11.52         2.15 o                         
  -9   8   4         15.58         15.15         1.31 o                         
  -8   8   4         47.00         51.84         1.60 o                         
  -7   8   4          0.01          0.63         0.48 o                         
  -6   8   4          2.14          2.87         0.56 o                         
  -5   8   4          0.12         -0.13         0.37 o                         
  -4   8   4          7.78          6.87         0.55 o                         
  -3   8   4         60.70         64.18         1.48 o                         
  -2   8   4          2.40          4.22         0.46 o                         
  -1   8   4          0.32          0.19         0.44 o                         
   0   8   4         32.08         32.84         1.16 o                         
   1   8   4         17.06         17.94         1.09 o                         
   2   8   4          8.71          9.48         1.20 o                         
  -9   9   4         10.22         11.35         1.11 o                         
  -8   9   4         86.91         87.41         3.32 o                         
  -7   9   4         24.27         27.66         1.17 o                         
  -6   9   4         95.21         95.64         2.50 o                         
  -5   9   4         41.75         44.54         1.41 o                         
  -4   9   4         22.91         27.95         1.18 o                         
  -3   9   4          2.95          1.86         0.57 o                         
  -2   9   4          0.91          0.50         0.50 o                         
  -1   9   4         18.79         19.33         0.99 o                         
   0   9   4          0.17         -0.01         0.62 o                         
   1   9   4         21.13         11.45        11.06 o                         
   2   9   4         29.76         29.81         6.36 o                         
  -9  10   4          8.86         -1.00         3.00 o                         
  -8  10   4          3.14          0.99         1.12 o                         
  -7  10   4         10.93         13.97         1.20 o                         
  -6  10   4         24.49         29.77         1.48 o                         
  -5  10   4         19.12         17.22         1.36 o                         
  -4  10   4          2.70          3.46         0.81 o                         
  -3  10   4         49.31         51.44         2.25 o                         
  -2  10   4          1.17          1.63         0.71 o                         
  -1  10   4         73.92         73.23         2.88 o                         
   0  10   4          7.58          2.50         1.91 o                         
  -8  11   4         17.88         15.11         4.20 o                         
  -7  11   4         14.61          7.77         6.29 o                         
  -6  11   4          0.05          0.86         1.76 o                         
  -5  11   4         42.06         48.45         3.93 o                         
  -4  11   4         11.48          4.58         2.35 o                         
  -3  11   4          4.50          3.22         1.97 o                         
   4 -12   5         37.78         33.94         5.22 o                         
   0 -11   5         30.38         27.19         6.63 o                         
   1 -11   5        129.37        124.23         8.62 o                         
   2 -11   5         84.96         93.27         5.05 o                         
   3 -11   5          0.06          0.39         1.09 o                         
   4 -11   5          1.20          1.70         0.93 o                         
   5 -11   5         15.29         17.64         2.26 o                         
  -2 -10   5         53.85         61.25         7.21 o                         
  -1 -10   5          4.72          3.50         1.05 o                         
   0 -10   5         84.99         95.64         3.37 o                         
   1 -10   5          9.46         12.21         1.04 o                         
   2 -10   5         14.19         13.97         1.01 o                         
   3 -10   5          0.20         -0.19         0.70 o                         
   4 -10   5        130.33        132.99         3.36 o                         
   5 -10   5          0.35          0.54         0.93 o                         
   6 -10   5          3.92          5.39         1.02 o                         
   7 -10   5          4.98          7.37         1.81 o                         
   8 -10   5         28.88         36.23         4.26 o                         
  -3  -9   5         65.74         71.76         5.20 o                         
  -2  -9   5         75.09         79.60         2.42 o                         
  -1  -9   5         39.73         41.40         1.65 o                         
   0  -9   5         11.31         11.76         0.83 o                         
   1  -9   5          6.17          5.58         0.82 o                         
   2  -9   5         26.33         23.73         1.16 o                         
   3  -9   5          8.23          7.85         1.09 o                         
   4  -9   5         48.41         49.01         1.57 o                         
   5  -9   5         21.86         20.62         1.31 o                         
   6  -9   5          0.08          0.23         0.69 o                         
   7  -9   5         13.72         13.01         1.38 o                         
   8  -9   5         27.15         28.26         2.39 o                         
  -4  -8   5          0.62          0.17         1.33 o                         
  -3  -8   5        117.25        119.06         3.47 o                         
  -2  -8   5         44.68         45.65         1.75 o                         
  -1  -8   5         17.63         15.06         0.89 o                         
   0  -8   5          1.14          0.44         0.51 o                         
   1  -8   5         13.09         12.04         0.79 o                         
   2  -8   5        159.22        151.58         3.66 o                         
   3  -8   5         10.16         10.86         0.58 o                         
   4  -8   5         26.76         28.96         0.85 o                         
   5  -8   5          0.64         -0.08         0.38 o                         
   6  -8   5          0.54          1.04         0.58 o                         
   7  -8   5         27.82         31.05         1.68 o                         
   8  -8   5         20.13         16.55         1.25 o                         
  -5  -7   5        164.78        182.52         6.19 o                         
  -4  -7   5        161.08        170.92         3.90 o                         
  -3  -7   5          2.19          1.16         0.52 o                         
  -2  -7   5        180.15        176.65         3.56 o                         
  -1  -7   5         42.34         42.25         1.28 o                         
   0  -7   5        370.68        351.38         5.69 o                         
   1  -7   5        238.89        234.57         3.94 o                         
   2  -7   5         66.95         64.92         1.40 o                         
   3  -7   5        109.83         99.13         1.60 o                         
   4  -7   5          4.09          4.79         0.34 o                         
   5  -7   5         56.03         48.83         1.30 o                         
   6  -7   5          7.81          5.73         0.61 o                         
   7  -7   5         16.51         14.38         0.89 o                         
   8  -7   5          3.38          1.97         0.52 o                         
   9  -7   5          2.28          3.62         1.58 o                         
  -6  -6   5         92.78         92.25         3.89 o                         
  -5  -6   5          0.44          0.75         0.71 o                         
  -4  -6   5          1.90          1.01         0.47 o                         
  -3  -6   5         15.61         14.91         0.70 o                         
  -2  -6   5          2.23          1.42         0.38 o                         
  -1  -6   5         75.70         75.23         1.57 o                         
   0  -6   5         51.98         47.40         1.06 o                         
   1  -6   5         13.19         11.66         0.44 o                         
   2  -6   5         24.92         19.56         0.61 o                         
   3  -6   5        265.69        254.01         3.09 o                         
   4  -6   5          7.35         10.83         0.36 o                         
   5  -6   5         24.17         17.07         0.64 o                         
   6  -6   5         19.91         22.29         0.93 o                         
   7  -6   5          5.06          4.90         0.44 o                         
   8  -6   5          0.60          1.48         0.78 o                         
   9  -6   5         13.19         13.54         1.65 o                         
  -7  -5   5         85.86         86.07         5.08 o                         
  -6  -5   5          3.63          2.68         0.75 o                         
  -5  -5   5          0.62          0.53         0.39 o                         
  -4  -5   5         48.24         47.54         1.20 o                         
  -3  -5   5         65.02         62.74         1.25 o                         
  -2  -5   5         13.32          9.02         0.41 o                         
  -1  -5   5         89.02         87.22         1.38 o                         
   0  -5   5        102.83         92.81         1.34 o                         
   1  -5   5          6.90          8.67         0.35 o                         
   2  -5   5         13.04         10.64         0.37 o                         
   3  -5   5         46.01         48.85         0.75 o                         
   4  -5   5        129.85        146.87         2.16 o                         
   5  -5   5          0.20          0.70         0.23 o                         
   6  -5   5          2.55          2.41         0.26 o                         
   7  -5   5         10.74         11.17         0.49 o                         
   8  -5   5          3.84          4.23         0.99 o                         
   9  -5   5          5.21          7.78         1.58 o                         
  -8  -4   5         34.73         45.64         5.23 o                         
  -7  -4   5          1.20          1.65         1.02 o                         
  -6  -4   5         28.32         27.32         1.37 o                         
  -5  -4   5         27.96         28.32         0.96 o                         
  -4  -4   5          0.02         -0.05         0.12 o                         
  -3  -4   5         58.19         57.19         1.21 o                         
  -2  -4   5          2.00          2.24         0.25 o                         
  -1  -4   5          6.33          9.80         0.35 o                         
   0  -4   5        248.57        251.95         2.65 o                         
   1  -4   5         80.13         86.41         1.06 o                         
   2  -4   5          0.36          0.96         0.12 o                         
   3  -4   5         13.55         12.58         0.34 o                         
   4  -4   5        151.94        153.22         2.20 o                         
   5  -4   5         16.17         18.40         0.48 o                         
   6  -4   5          6.08          4.67         0.42 o                         
   7  -4   5         10.25         11.29         0.66 o                         
   8  -4   5         78.85         71.45         3.47 o                         
   9  -4   5         12.39         14.11         2.46 o                         
  -8  -3   5          3.11          3.40         1.03 o                         
  -7  -3   5          5.14          5.45         0.81 o                         
  -6  -3   5          2.89          1.80         0.47 o                         
  -5  -3   5        119.60        117.00         2.05 o                         
  -4  -3   5         18.02         14.61         0.37 o                         
  -3  -3   5          0.06          0.12         0.16 o                         
  -2  -3   5        348.11        318.07         3.80 o                         
  -1  -3   5         69.72         82.17         1.02 o                         
   0  -3   5          0.18          1.31         0.12 o                         
   1  -3   5        194.59        221.46         2.45 o                         
   2  -3   5        178.48        211.94         2.33 o                         
   3  -3   5        212.79        210.94         2.39 o                         
   4  -3   5        299.88        275.39         4.10 o                         
   5  -3   5         61.94         51.13         1.12 o                         
   6  -3   5         88.35         84.80         1.67 o                         
   7  -3   5         17.67         18.72         0.75 o                         
   8  -3   5         24.99         27.86         1.33 o                         
   9  -3   5         45.84         40.77         2.85 o                         
  -9  -2   5          0.21          1.65         1.77 o                         
  -8  -2   5         15.31         16.37         1.19 o                         
  -7  -2   5          6.21          5.31         0.67 o                         
  -6  -2   5         12.33         12.28         0.55 o                         
  -5  -2   5        100.76         98.25         1.79 o                         
  -4  -2   5          0.21          0.03         0.14 o                         
  -3  -2   5         40.57         44.38         0.67 o                         
  -2  -2   5         51.23         55.70         0.74 o                         
  -1  -2   5         18.66         13.62         0.30 o                         
   0  -2   5        932.07       1015.94        10.45 o                         
   1  -2   5         59.74         73.93         0.92 o                         
   2  -2   5          4.43          6.63         0.20 o                         
   3  -2   5          0.96          0.52         0.07 o                         
   4  -2   5         10.39         11.28         0.32 o                         
   5  -2   5         27.02         26.58         0.93 o                         
   6  -2   5         65.39         67.51         1.55 o                         
   7  -2   5          3.34          2.80         0.43 o                         
   8  -2   5          7.11          7.52         0.97 o                         
   9  -2   5         24.22         18.43         3.51 o                         
 -10  -1   5         10.38          2.54         3.42 o                         
  -9  -1   5          1.33          1.85         0.96 o                         
  -8  -1   5         22.81         22.16         1.22 o                         
  -7  -1   5         84.80         84.53         1.94 o                         
  -6  -1   5          0.80          1.33         0.31 o                         
  -5  -1   5          4.73          4.77         0.27 o                         
  -4  -1   5        840.64        846.32        10.27 o                         
  -3  -1   5       2232.66       2416.08        32.99 o                         
  -2  -1   5        436.20        506.79         5.30 o                         
  -1  -1   5         91.20         94.88         1.10 o                         
   0  -1   5        530.73        554.82         6.49 o                         
   1  -1   5         70.17         74.12         0.88 o                         
   2  -1   5        134.26        149.19         1.77 o                         
   3  -1   5         39.84         40.83         0.66 o                         
   4  -1   5        571.12        556.90         9.41 o                         
   5  -1   5        238.01        233.57         4.72 o                         
   6  -1   5          0.05          0.09         0.28 o                         
   7  -1   5          0.03          0.31         0.70 o                         
   8  -1   5          5.34          5.02         1.24 o                         
   9  -1   5         14.55         14.70         5.05 o                         
 -10   0   5         10.51         12.04         1.92 o                         
  -9   0   5         17.42         15.69         1.39 o                         
  -8   0   5          1.47          1.17         0.55 o                         
  -7   0   5          5.37          5.17         0.44 o                         
  -6   0   5         23.42         22.36         0.73 o                         
  -5   0   5         26.94         35.16         0.72 o                         
  -4   0   5       1169.73       1270.91        13.42 o                         
  -3   0   5         93.96        110.81         1.33 o                         
  -2   0   5        870.15        930.75         9.80 o                         
  -1   0   5        709.80        712.49         7.68 o                         
   0   0   5        201.04        199.11         2.31 o                         
   1   0   5        130.07        143.04         1.66 o                         
   2   0   5        873.24        930.98        10.03 o                         
   3   0   5        178.76        182.71         2.80 o                         
   4   0   5         20.30         20.63         0.59 o                         
   5   0   5          0.16          0.59         0.28 o                         
   6   0   5          2.78          3.75         0.51 o                         
   7   0   5          0.14         -0.30         0.76 o                         
   8   0   5          8.84         10.65         2.24 o                         
 -10   1   5         12.63         13.05         1.48 o                         
  -9   1   5         27.88         28.06         1.37 o                         
  -8   1   5         52.86         55.00         1.39 o                         
  -7   1   5         14.98         16.68         0.51 o                         
  -6   1   5         23.40         26.21         0.55 o                         
  -5   1   5          8.72         10.56         0.34 o                         
  -4   1   5        108.19        124.14         1.39 o                         
  -3   1   5         67.61         73.87         0.88 o                         
  -2   1   5        116.64        106.14         1.27 o                         
  -1   1   5        477.49        489.69         5.60 o                         
   0   1   5        166.68        213.81         2.50 o                         
   1   1   5         40.51         57.53         0.73 o                         
   2   1   5        202.64        208.47         2.51 o                         
   3   1   5          2.96          2.55         0.20 o                         
   4   1   5         20.81         20.41         0.50 o                         
   5   1   5         32.61         29.95         0.75 o                         
   6   1   5          5.82          5.29         0.59 o                         
   7   1   5         25.45         27.22         1.55 o                         
   8   1   5          0.03          0.63         2.16 o                         
 -11   2   5         40.98         34.27         8.18 o                         
 -10   2   5         16.83         17.41         1.19 o                         
  -9   2   5         48.89         48.50         1.75 o                         
  -8   2   5         20.54         21.51         0.78 o                         
  -7   2   5         43.79         44.10         0.80 o                         
  -6   2   5        330.26        341.95         4.44 o                         
  -5   2   5          2.20          1.64         0.17 o                         
  -4   2   5        925.33        969.86        10.50 o                         
  -3   2   5          6.15          5.52         0.19 o                         
  -2   2   5         48.74         54.90         0.71 o                         
  -1   2   5       1922.05       1981.10        28.08 o                         
   0   2   5         23.05         21.25         0.38 o                         
   1   2   5         43.82         38.90         0.55 o                         
   2   2   5        132.28        117.48         1.51 o                         
   3   2   5         52.29         51.89         0.93 o                         
   4   2   5         76.43         72.25         1.31 o                         
   5   2   5         14.20         11.97         0.49 o                         
   6   2   5          2.58          3.92         0.54 o                         
   7   2   5          6.54          3.84         3.04 o                         
 -11   3   5         29.88         32.75         3.23 o                         
 -10   3   5          3.36          4.28         0.86 o                         
  -9   3   5         12.53         13.15         0.87 o                         
  -8   3   5         14.13         13.92         0.51 o                         
  -7   3   5          2.14          2.43         0.25 o                         
  -6   3   5         72.16         78.74         1.25 o                         
  -5   3   5          5.72          3.59         0.24 o                         
  -4   3   5        525.55        532.76         6.16 o                         
  -3   3   5         26.63         25.17         0.45 o                         
  -2   3   5         72.92         75.06         1.09 o                         
  -1   3   5         11.44         15.41         0.32 o                         
   0   3   5        304.79        296.00         3.48 o                         
   1   3   5        453.78        427.55         5.41 o                         
   2   3   5         28.07         29.05         0.62 o                         
   3   3   5         58.41         63.38         1.09 o                         
   4   3   5          0.07          0.33         0.28 o                         
   5   3   5          3.81          3.91         0.46 o                         
   6   3   5         28.97         30.82         1.25 o                         
 -11   4   5          1.83          2.70         1.73 o                         
 -10   4   5         14.29         13.18         1.14 o                         
  -9   4   5          1.37          1.23         0.53 o                         
  -8   4   5        157.24        154.67         2.56 o                         
  -7   4   5         23.52         25.70         0.71 o                         
  -6   4   5          4.96          5.44         0.30 o                         
  -5   4   5        234.48        236.33         3.14 o                         
  -4   4   5         98.54        104.39         1.92 o                         
  -3   4   5         58.00         57.54         0.95 o                         
  -2   4   5         51.13         51.70         0.84 o                         
  -1   4   5         75.43         63.63         1.04 o                         
   0   4   5        523.12        479.09         6.09 o                         
   1   4   5         78.54         68.65         1.15 o                         
   2   4   5         79.52         83.48         1.42 o                         
   3   4   5         28.37         28.12         0.74 o                         
   4   4   5         14.67         19.23         0.88 o                         
   5   4   5         12.91         13.79         1.13 o                         
   6   4   5          0.98          3.02         1.38 o                         
 -11   5   5         16.86          5.52         4.97 o                         
 -10   5   5         74.65         77.57         2.29 o                         
  -9   5   5         49.69         49.23         1.45 o                         
  -8   5   5          0.55          0.84         0.36 o                         
  -7   5   5          7.82          8.92         0.49 o                         
  -6   5   5        130.29        128.52         2.00 o                         
  -5   5   5        169.31        171.93         3.23 o                         
  -4   5   5          0.07          0.21         0.17 o                         
  -3   5   5         45.91         45.70         0.89 o                         
  -2   5   5         23.25         23.68         0.68 o                         
  -1   5   5        179.30        172.75         2.55 o                         
   0   5   5         14.85         10.17         0.38 o                         
   1   5   5          0.25          0.35         0.24 o                         
   2   5   5         90.75         96.67         1.83 o                         
   3   5   5          3.74          3.52         0.56 o                         
   4   5   5         13.38         13.14         0.93 o                         
   5   5   5         13.67         10.13         1.59 o                         
 -11   6   5          0.05         -2.04         2.04 o                         
 -10   6   5          1.36          0.84         0.79 o                         
  -9   6   5        133.37        133.13         3.03 o                         
  -8   6   5          1.14          0.98         0.41 o                         
  -7   6   5         99.80         98.36         2.02 o                         
  -6   6   5        140.87        143.60         2.32 o                         
  -5   6   5         51.68         48.59         1.13 o                         
  -4   6   5          4.54          3.61         0.34 o                         
  -3   6   5         77.07         64.27         1.65 o                         
  -2   6   5        120.57        105.27         1.94 o                         
  -1   6   5         27.80         29.75         0.77 o                         
   0   6   5         39.03         33.66         0.76 o                         
   1   6   5          3.53          3.23         0.36 o                         
   2   6   5         31.49         34.42         1.99 o                         
   3   6   5         13.07         15.44         1.17 o                         
   4   6   5          3.61          1.77         1.01 o                         
 -11   7   5          6.89          7.87         2.38 o                         
 -10   7   5          5.80          4.64         0.89 o                         
  -9   7   5          0.86          0.98         0.61 o                         
  -8   7   5          2.24          2.51         0.49 o                         
  -7   7   5          2.40          2.55         0.44 o                         
  -6   7   5          2.71          2.26         0.36 o                         
  -5   7   5         84.32         74.09         2.07 o                         
  -4   7   5          1.10          1.10         0.33 o                         
  -3   7   5          8.35          5.93         0.49 o                         
  -2   7   5          4.19          4.84         0.48 o                         
  -1   7   5          8.14          7.29         0.45 o                         
   0   7   5        224.37        247.75         4.32 o                         
   1   7   5          0.26          0.59         0.51 o                         
   2   7   5         33.64         35.34         1.78 o                         
   3   7   5          3.07          2.42         1.05 o                         
 -10   8   5          0.00          1.23         1.20 o                         
  -9   8   5          0.06         -0.69         0.69 o                         
  -8   8   5         23.59         22.50         1.00 o                         
  -7   8   5          5.25          5.53         0.60 o                         
  -6   8   5          0.77          0.62         0.43 o                         
  -5   8   5          7.70          9.01         0.64 o                         
  -4   8   5          0.02         -0.21         0.40 o                         
  -3   8   5         16.63         18.44         0.89 o                         
  -2   8   5        112.78        116.26         2.47 o                         
  -1   8   5         36.97         40.72         1.25 o                         
   0   8   5          2.28          2.15         0.53 o                         
   1   8   5         23.46         25.04         2.47 o                         
   2   8   5         28.64         32.31         2.32 o                         
 -10   9   5          2.04          3.39         5.42 o                         
  -9   9   5          7.83          9.87         1.25 o                         
  -8   9   5          2.30          2.55         0.79 o                         
  -7   9   5          1.71          2.01         0.64 o                         
  -6   9   5          0.07          0.03         0.53 o                         
  -5   9   5         18.91         22.16         1.06 o                         
  -4   9   5          6.10          6.12         0.66 o                         
  -3   9   5         21.34         25.22         1.08 o                         
  -2   9   5        195.26        218.67         4.87 o                         
  -1   9   5          9.13          9.41         0.79 o                         
   0   9   5         17.82         13.76         1.28 o                         
  -9  10   5          1.96          2.04         8.93 o                         
  -8  10   5          0.94          1.81         1.25 o                         
  -7  10   5         34.88         38.68         1.55 o                         
  -6  10   5         18.00         20.44         1.33 o                         
  -5  10   5         28.50         28.45         1.33 o                         
  -4  10   5        204.40        231.83         5.56 o                         
  -3  10   5        108.44        112.03         2.61 o                         
  -2  10   5         23.11         24.15         1.68 o                         
  -1  10   5          0.02         -0.74         1.29 o                         
  -8  11   5          7.60          3.51         2.51 o                         
  -7  11   5          0.16          0.00         3.23 o                         
  -6  11   5         61.31         70.77         4.81 o                         
  -5  11   5         19.53          0.97         3.20 o                         
  -4  11   5          0.22          1.86         2.35 o                         
  -3  11   5          0.00          1.90         2.73 o                         
   4 -12   6          6.12          0.97         3.76 o                         
   1 -11   6          3.89          3.56         1.74 o                         
   2 -11   6         53.10         60.54         2.97 o                         
   3 -11   6         11.42         11.96         1.45 o                         
   4 -11   6         19.97         18.30         1.69 o                         
   5 -11   6          9.59         17.86         4.39 o                         
  -2 -10   6         34.61         43.47         8.35 o                         
  -1 -10   6         32.46         34.00         2.29 o                         
   0 -10   6         32.44         33.85         1.76 o                         
   1 -10   6         36.48         39.26         2.02 o                         
   2 -10   6          2.89          2.75         0.85 o                         
   3 -10   6         21.16         24.62         1.25 o                         
   4 -10   6         23.45         30.42         1.56 o                         
   5 -10   6          0.25          0.86         0.80 o                         
   6 -10   6         16.83         14.39         1.77 o                         
   7 -10   6          6.22          4.88         1.96 o                         
   8 -10   6          7.99         10.19         3.13 o                         
  -3  -9   6         71.46         79.53         4.10 o                         
  -2  -9   6         63.65         68.54         2.65 o                         
  -1  -9   6         44.25         44.72         1.78 o                         
   0  -9   6         32.91         36.83         1.44 o                         
   1  -9   6          4.25          4.15         0.74 o                         
   2  -9   6         40.00         43.57         1.59 o                         
   3  -9   6          9.02         10.18         0.89 o                         
   4  -9   6          7.56          8.80         0.73 o                         
   5  -9   6          2.03          0.51         0.62 o                         
   6  -9   6         49.15         53.76         2.17 o                         
   7  -9   6         11.68         14.95         1.23 o                         
   8  -9   6         25.16         27.87         6.43 o                         
  -4  -8   6        159.06        168.91         5.09 o                         
  -3  -8   6          9.43          8.01         1.29 o                         
  -2  -8   6          0.73          1.35         0.64 o                         
  -1  -8   6         46.81         47.77         1.42 o                         
   0  -8   6         54.42         53.30         1.64 o                         
   1  -8   6        120.77        112.81         2.95 o                         
   2  -8   6          2.88          2.85         0.60 o                         
   3  -8   6         49.17         51.43         1.33 o                         
   4  -8   6         19.84         19.86         0.72 o                         
   5  -8   6          4.84          3.81         0.73 o                         
   6  -8   6        124.88        129.76         3.64 o                         
   7  -8   6         76.41         90.72         3.10 o                         
   8  -8   6          9.45         10.14         0.91 o                         
  -5  -7   6         14.00         15.52         2.43 o                         
  -4  -7   6         54.44         55.63         1.77 o                         
  -3  -7   6         20.37         20.37         1.27 o                         
  -2  -7   6         89.28         91.92         2.06 o                         
  -1  -7   6        100.85         97.71         2.21 o                         
   0  -7   6        239.70        240.44         4.22 o                         
   1  -7   6         21.99         24.30         0.83 o                         
   2  -7   6         45.40         41.72         1.06 o                         
   3  -7   6         77.84         66.94         1.16 o                         
   4  -7   6         88.03         86.19         1.49 o                         
   5  -7   6          5.25          3.94         0.49 o                         
   6  -7   6         20.03         22.68         1.22 o                         
   7  -7   6          2.60          2.45         0.71 o                         
   8  -7   6        118.87        114.65         3.73 o                         
   9  -7   6          2.95          0.88         2.76 o                         
  -6  -6   6         32.21         34.57         2.15 o                         
  -5  -6   6          0.03          0.21         0.72 o                         
  -4  -6   6         19.62         19.09         1.30 o                         
  -3  -6   6          0.23          0.62         0.44 o                         
  -2  -6   6          3.34          3.77         0.34 o                         
  -1  -6   6          8.40         10.16         0.50 o                         
   0  -6   6         46.49         48.00         1.02 o                         
   1  -6   6         18.44         17.55         0.56 o                         
   2  -6   6        163.59        147.40         2.05 o                         
   3  -6   6          1.02          0.76         0.23 o                         
   4  -6   6         17.46         14.49         0.52 o                         
   5  -6   6         24.49         19.68         0.65 o                         
   6  -6   6        102.31        102.71         2.23 o                         
   7  -6   6          0.15          0.08         0.66 o                         
   8  -6   6          0.01          1.63         1.09 o                         
   9  -6   6          9.26          7.51         1.91 o                         
  -7  -5   6          3.09          4.27         2.12 o                         
  -6  -5   6          5.97          3.94         0.83 o                         
  -5  -5   6         50.54         51.65         1.56 o                         
  -4  -5   6         46.47         49.63         1.17 o                         
  -3  -5   6         18.46         19.11         0.73 o                         
  -2  -5   6         28.20         26.57         0.71 o                         
  -1  -5   6        299.67        300.85         4.46 o                         
   0  -5   6        247.52        245.72         3.32 o                         
   1  -5   6         37.47         39.84         0.71 o                         
   2  -5   6         52.80         51.46         0.84 o                         
   3  -5   6        280.96        258.12         3.49 o                         
   4  -5   6        541.77        499.13         6.77 o                         
   5  -5   6         18.09         15.63         0.51 o                         
   6  -5   6        178.38        180.89         3.07 o                         
   7  -5   6          2.48          3.92         0.57 o                         
   8  -5   6          7.25          7.00         1.28 o                         
   9  -5   6         34.21         36.22         2.42 o                         
  -8  -4   6         39.13         27.83         4.55 o                         
  -7  -4   6         36.62         36.12         2.26 o                         
  -6  -4   6         14.46         14.76         0.92 o                         
  -5  -4   6        173.92        175.90         3.58 o                         
  -4  -4   6          3.10          4.68         0.31 o                         
  -3  -4   6        145.11        136.00         2.15 o                         
  -2  -4   6         21.41         25.22         0.76 o                         
  -1  -4   6         19.24         17.95         0.45 o                         
   0  -4   6         12.71         23.91         0.44 o                         
   1  -4   6        258.27        278.71         3.09 o                         
   2  -4   6         32.60         30.15         0.49 o                         
   3  -4   6         66.01         52.79         0.93 o                         
   4  -4   6          0.69          6.20         0.26 o                         
   5  -4   6        285.20        272.59         4.07 o                         
   6  -4   6          0.40          1.01         0.38 o                         
   7  -4   6          0.91          1.39         0.58 o                         
   8  -4   6          4.61          2.48         1.12 o                         
   9  -4   6          3.15          4.01         2.04 o                         
  -8  -3   6         20.55         18.11         1.48 o                         
  -7  -3   6         10.71         10.02         1.04 o                         
  -6  -3   6         32.37         35.89         1.33 o                         
  -5  -3   6          9.75          9.14         0.58 o                         
  -4  -3   6        106.64        105.04         1.64 o                         
  -3  -3   6         19.94         29.82         0.65 o                         
  -2  -3   6        127.22        110.75         1.45 o                         
  -1  -3   6        100.63        110.18         1.31 o                         
   0  -3   6         13.24         13.43         0.29 o                         
   1  -3   6         23.97         28.36         0.40 o                         
   2  -3   6       1063.81       1090.51        11.76 o                         
   3  -3   6          8.45         11.86         0.30 o                         
   4  -3   6        412.81        399.88         5.61 o                         
   5  -3   6        111.17         98.49         1.85 o                         
   6  -3   6          0.59          0.56         0.31 o                         
   7  -3   6          0.26          1.64         0.66 o                         
   8  -3   6          4.63          2.18         0.92 o                         
   9  -3   6          7.07          4.56         2.96 o                         
  -9  -2   6         13.28         13.98         2.65 o                         
  -8  -2   6          2.74          3.10         0.91 o                         
  -7  -2   6          0.00          0.55         0.63 o                         
  -6  -2   6         60.47         58.36         1.37 o                         
  -5  -2   6         85.09         81.06         1.36 o                         
  -4  -2   6          4.57          7.68         0.41 o                         
  -3  -2   6          0.97          1.46         0.16 o                         
  -2  -2   6          0.21          0.64         0.17 o                         
  -1  -2   6         90.79         97.20         1.20 o                         
   0  -2   6        496.79        558.69         5.95 o                         
   1  -2   6        251.99        264.16         3.27 o                         
   2  -2   6         77.45         79.88         0.97 o                         
   3  -2   6          6.31          4.31         0.15 o                         
   4  -2   6        252.18        237.77         3.61 o                         
   5  -2   6         36.58         34.54         0.79 o                         
   6  -2   6          4.77          5.99         0.49 o                         
   7  -2   6          4.71          7.07         0.84 o                         
   8  -2   6          4.39          4.78         1.89 o                         
 -10  -1   6          4.11          3.70         3.45 o                         
  -9  -1   6         10.41         11.48         1.54 o                         
  -8  -1   6         57.19         58.95         1.93 o                         
  -7  -1   6        148.76        152.59         2.80 o                         
  -6  -1   6          0.09          0.36         0.32 o                         
  -5  -1   6        709.79        718.15         9.72 o                         
  -4  -1   6        325.35        320.54         4.32 o                         
  -3  -1   6        164.33        179.52         2.01 o                         
  -2  -1   6        134.35        162.71         1.85 o                         
  -1  -1   6         60.37         58.73         0.73 o                         
   0  -1   6        907.11        981.98        11.76 o                         
   1  -1   6        637.67        631.30         7.19 o                         
   2  -1   6          5.39         10.98         0.27 o                         
   3  -1   6         30.96         27.77         0.53 o                         
   4  -1   6         91.59         91.11         1.65 o                         
   5  -1   6          8.66          9.94         0.42 o                         
   6  -1   6          0.18          0.22         0.31 o                         
   7  -1   6         16.28         16.19         1.01 o                         
   8  -1   6         25.33         23.83         2.51 o                         
 -10   0   6          0.84          2.65         2.44 o                         
  -9   0   6          2.54          3.19         1.10 o                         
  -8   0   6        101.29        101.80         2.81 o                         
  -7   0   6         14.48         14.34         0.60 o                         
  -6   0   6        123.19        141.98         2.36 o                         
  -5   0   6         46.22         53.29         0.99 o                         
  -4   0   6        304.40        313.64         3.95 o                         
  -3   0   6        290.96        306.37         3.43 o                         
  -2   0   6        146.70        175.89         1.96 o                         
  -1   0   6        670.28        708.88         7.68 o                         
   0   0   6         96.10         86.87         1.05 o                         
   1   0   6          9.35          6.57         0.19 o                         
   2   0   6         63.38         60.68         0.85 o                         
   3   0   6          4.85          6.04         0.24 o                         
   4   0   6         20.53         16.46         0.63 o                         
   5   0   6         81.76         76.62         1.60 o                         
   6   0   6          0.57          0.90         0.51 o                         
   7   0   6          2.71          2.13         0.88 o                         
   8   0   6          0.51         -0.28         2.54 o                         
 -10   1   6         96.55        100.70         4.11 o                         
  -9   1   6        116.75        116.71         2.78 o                         
  -8   1   6         10.81         11.54         0.71 o                         
  -7   1   6         11.16         10.83         0.47 o                         
  -6   1   6          0.04          0.00         0.23 o                         
  -5   1   6         10.71         12.17         0.34 o                         
  -4   1   6         45.77         53.04         0.75 o                         
  -3   1   6        111.47        110.22         1.29 o                         
  -2   1   6        797.05        845.56         9.14 o                         
  -1   1   6        275.15        279.50         3.26 o                         
   0   1   6         69.42         72.94         1.06 o                         
   1   1   6        111.74        113.10         1.51 o                         
   2   1   6          1.02          0.79         0.12 o                         
   3   1   6        115.71        100.64         1.46 o                         
   4   1   6         57.38         51.33         1.01 o                         
   5   1   6          0.17          0.62         0.29 o                         
   6   1   6         13.36         13.82         1.26 o                         
   7   1   6         15.45         16.05         1.54 o                         
 -11   2   6         37.84         41.57         3.92 o                         
 -10   2   6         62.67         59.66         2.33 o                         
  -9   2   6         24.62         24.12         1.19 o                         
  -8   2   6         45.49         46.47         1.12 o                         
  -7   2   6          2.72          3.33         0.32 o                         
  -6   2   6        102.37        103.99         1.44 o                         
  -5   2   6          1.11          0.89         0.15 o                         
  -4   2   6         57.76         63.90         0.82 o                         
  -3   2   6        260.63        279.72         3.21 o                         
  -2   2   6         14.98         10.54         0.26 o                         
  -1   2   6          2.96          3.81         0.16 o                         
   0   2   6         37.56         41.73         0.70 o                         
   1   2   6          2.40          1.67         0.14 o                         
   2   2   6          1.08          0.40         0.13 o                         
   3   2   6         37.62         36.55         0.68 o                         
   4   2   6         24.68         29.81         0.76 o                         
   5   2   6          4.19          3.61         0.36 o                         
   6   2   6          5.27          5.67         1.07 o                         
   7   2   6          3.85          4.98         3.92 o                         
 -11   3   6         15.19         15.80         2.68 o                         
 -10   3   6          3.29          3.99         0.93 o                         
  -9   3   6          0.86          1.58         0.51 o                         
  -8   3   6         73.39         71.54         1.30 o                         
  -7   3   6         24.07         25.44         0.59 o                         
  -6   3   6          2.47          3.26         0.26 o                         
  -5   3   6         35.61         36.59         0.76 o                         
  -4   3   6        257.69        287.10         3.51 o                         
  -3   3   6        219.56        203.81         2.41 o                         
  -2   3   6         12.44         11.56         0.30 o                         
  -1   3   6        151.42        138.98         1.79 o                         
   0   3   6         20.78         23.54         0.44 o                         
   1   3   6        336.16        314.25         4.53 o                         
   2   3   6        124.40        106.23         1.88 o                         
   3   3   6         36.86         31.55         0.73 o                         
   4   3   6         17.61         15.60         0.62 o                         
   5   3   6        114.16        123.22         2.87 o                         
   6   3   6         10.30         10.87         0.99 o                         
 -11   4   6         36.88         35.83         3.89 o                         
 -10   4   6         45.52         47.61         1.63 o                         
  -9   4   6          0.04          0.03         0.39 o                         
  -8   4   6         12.28         11.15         0.49 o                         
  -7   4   6          0.82          0.85         0.26 o                         
  -6   4   6        132.84        138.82         2.21 o                         
  -5   4   6          1.04          1.42         0.22 o                         
  -4   4   6         22.69         22.76         0.55 o                         
  -3   4   6        269.66        270.22         3.78 o                         
  -2   4   6          2.60          2.99         0.25 o                         
  -1   4   6         60.89         54.30         0.93 o                         
   0   4   6        150.91        114.37         1.75 o                         
   1   4   6         19.14         13.68         0.47 o                         
   2   4   6         15.65         15.48         0.54 o                         
   3   4   6          0.00          0.05         0.34 o                         
   4   4   6         68.48         74.21         1.97 o                         
   5   4   6          0.70          1.03         0.62 o                         
   6   4   6         30.89         38.08         3.86 o                         
 -11   5   6         38.28         40.00         3.26 o                         
 -10   5   6          0.68          1.52         0.76 o                         
  -9   5   6         92.19         93.55         2.53 o                         
  -8   5   6        101.74        105.86         2.16 o                         
  -7   5   6        126.37        127.30         2.29 o                         
  -6   5   6        138.03        142.34         2.29 o                         
  -5   5   6          0.71          0.76         0.25 o                         
  -4   5   6         10.16          9.12         0.42 o                         
  -3   5   6         95.50         83.00         1.40 o                         
  -2   5   6        114.05         96.48         1.60 o                         
  -1   5   6        157.74        154.82         2.42 o                         
   0   5   6         20.13         19.69         0.53 o                         
   1   5   6        107.75        108.22         2.22 o                         
   2   5   6          3.22          1.94         0.49 o                         
   3   5   6         21.42         22.81         1.06 o                         
   4   5   6         87.06         92.13         2.62 o                         
   5   5   6         17.82         18.92         1.67 o                         
 -11   6   6          2.02          2.57         1.91 o                         
 -10   6   6         57.17         56.67         1.93 o                         
  -9   6   6         78.07         78.73         2.09 o                         
  -8   6   6         34.91         34.73         1.22 o                         
  -7   6   6          8.52          7.08         0.47 o                         
  -6   6   6         42.20         40.66         0.92 o                         
  -5   6   6         51.58         44.04         1.13 o                         
  -4   6   6        350.51        306.56         4.89 o                         
  -3   6   6         46.52         45.12         1.11 o                         
  -2   6   6          0.50          2.20         0.30 o                         
  -1   6   6          6.68          5.45         0.41 o                         
   0   6   6         33.50         31.19         0.77 o                         
   1   6   6         58.31         61.65         1.50 o                         
   2   6   6        119.61        129.19         3.08 o                         
   3   6   6         71.93         75.05         2.19 o                         
   4   6   6         35.53         31.84         2.54 o                         
 -11   7   6          0.23          1.44         2.26 o                         
 -10   7   6          4.10          5.87         1.02 o                         
  -9   7   6          3.08          2.47         0.65 o                         
  -8   7   6         15.13         14.93         0.80 o                         
  -7   7   6          0.32          0.75         0.37 o                         
  -6   7   6         16.25         13.68         0.72 o                         
  -5   7   6          0.00          0.34         0.39 o                         
  -4   7   6          0.55          0.50         0.37 o                         
  -3   7   6          4.32          6.47         0.54 o                         
  -2   7   6          7.44          9.29         0.56 o                         
  -1   7   6        110.16        117.06         2.31 o                         
   0   7   6         29.25         30.03         1.04 o                         
   1   7   6         87.06         90.23         2.42 o                         
   2   7   6         37.65         39.38         2.13 o                         
   3   7   6         11.21         12.00         1.65 o                         
 -10   8   6         20.92         18.44         2.11 o                         
  -9   8   6          4.27          4.72         0.90 o                         
  -8   8   6          4.46          4.58         0.64 o                         
  -7   8   6         32.35         33.72         1.18 o                         
  -6   8   6          1.45          1.30         0.52 o                         
  -5   8   6         45.40         46.32         1.33 o                         
  -4   8   6         34.68         31.39         1.09 o                         
  -3   8   6          6.19          6.65         0.58 o                         
  -2   8   6         16.54         14.73         0.82 o                         
  -1   8   6          0.76          1.04         0.48 o                         
   0   8   6         31.70         37.19         1.36 o                         
   1   8   6         37.52         40.78         1.71 o                         
   2   8   6          2.46         -1.97         2.82 o                         
 -10   9   6         17.74         19.65         3.93 o                         
  -9   9   6          9.46          3.09         2.86 o                         
  -8   9   6          2.80          2.38         0.77 o                         
  -7   9   6         30.01         32.76         1.48 o                         
  -6   9   6         11.18          9.88         0.87 o                         
  -5   9   6          8.95         11.18         0.76 o                         
  -4   9   6          1.65          2.12         0.56 o                         
  -3   9   6        187.44        203.44         4.24 o                         
  -2   9   6          1.74          2.71         0.67 o                         
  -1   9   6          0.90          1.65         0.70 o                         
   0   9   6         14.61          8.73         5.73 o                         
  -9  10   6          0.00         -2.99         4.11 o                         
  -8  10   6         19.81         21.47         2.38 o                         
  -7  10   6          8.12          8.91         1.49 o                         
  -6  10   6         13.23         14.70         1.15 o                         
  -5  10   6          0.00         -0.32         0.75 o                         
  -4  10   6          1.17          1.71         0.73 o                         
  -3  10   6          5.46          5.71         1.12 o                         
  -2  10   6          0.04         -0.43         1.12 o                         
  -1  10   6         11.65          8.09         2.32 o                         
  -7  11   6          4.86         -0.38         5.89 o                         
  -6  11   6         19.82         19.62         4.45 o                         
  -5  11   6         24.26         11.72         5.23 o                         
  -4  11   6         32.62         38.43         5.33 o                         
   1 -11   7          4.89          5.03         1.74 o                         
   2 -11   7         11.86         10.28         1.70 o                         
   3 -11   7          0.21          2.45         1.20 o                         
   4 -11   7          2.14         -1.28         1.59 o                         
   5 -11   7         63.41         55.98         6.77 o                         
  -2 -10   7         13.20         14.47         3.28 o                         
  -1 -10   7          1.69          0.41         1.20 o                         
   0 -10   7          2.85          1.88         1.03 o                         
   1 -10   7          0.09         -0.85         0.85 o                         
   2 -10   7          6.18          5.66         0.93 o                         
   3 -10   7          8.32         10.16         0.99 o                         
   4 -10   7          8.96          6.20         1.32 o                         
   5 -10   7         18.97         20.24         1.57 o                         
   6 -10   7        126.36        111.55         6.12 o                         
   7 -10   7          0.81          1.12         2.32 o                         
  -4  -9   7          4.07          6.80         6.61 o                         
  -3  -9   7          3.92          1.89         1.79 o                         
  -2  -9   7         35.80         37.68         1.90 o                         
  -1  -9   7         15.60         15.56         1.09 o                         
   0  -9   7          0.06         -0.26         0.66 o                         
   1  -9   7          2.89          2.34         0.72 o                         
   2  -9   7         27.26         31.18         1.44 o                         
   3  -9   7          0.90          0.20         0.61 o                         
   4  -9   7         26.55         27.03         1.57 o                         
   5  -9   7          8.09          7.43         1.15 o                         
   6  -9   7         14.94         13.99         1.21 o                         
   7  -9   7          0.48          1.39         1.38 o                         
  -5  -8   7          4.38          0.50         3.20 o                         
  -4  -8   7         51.38         51.48         3.17 o                         
  -3  -8   7         15.92         14.87         1.42 o                         
  -2  -8   7         10.63         10.19         0.84 o                         
  -1  -8   7         94.22         92.74         2.14 o                         
   0  -8   7         84.16         88.99         3.18 o                         
   1  -8   7         20.87         20.03         1.07 o                         
   2  -8   7        125.66        120.53         2.57 o                         
   3  -8   7         70.70         74.31         1.61 o                         
   4  -8   7        113.01        106.78         3.96 o                         
   5  -8   7         27.80         30.75         1.69 o                         
   6  -8   7         23.34         21.21         1.71 o                         
   7  -8   7         39.49         44.17         1.79 o                         
   8  -8   7          1.08          1.58         1.16 o                         
  -5  -7   7          6.86          4.99         1.20 o                         
  -4  -7   7         15.18         16.88         1.09 o                         
  -3  -7   7          3.05          2.32         0.58 o                         
  -2  -7   7         83.07         87.91         2.20 o                         
  -1  -7   7         14.53         17.92         0.74 o                         
   0  -7   7         77.34         74.88         1.62 o                         
   1  -7   7         13.54         12.48         0.59 o                         
   2  -7   7         59.95         59.54         1.23 o                         
   3  -7   7          6.59          4.51         0.36 o                         
   4  -7   7         20.43         26.12         0.88 o                         
   5  -7   7          0.21          0.13         0.38 o                         
   6  -7   7          6.20          5.75         0.68 o                         
   7  -7   7         11.67         12.92         0.97 o                         
   8  -7   7         38.35         32.81         2.92 o                         
  -6  -6   7          0.34          1.02         1.10 o                         
  -5  -6   7         10.06         12.34         1.05 o                         
  -4  -6   7          0.19          0.65         0.49 o                         
  -3  -6   7          0.66          1.29         0.36 o                         
  -2  -6   7          8.87          9.73         0.54 o                         
  -1  -6   7         30.43         34.39         0.84 o                         
   0  -6   7        304.35        293.46         6.05 o                         
   1  -6   7        491.79        468.38         6.84 o                         
   2  -6   7        447.04        447.88         5.80 o                         
   3  -6   7          0.22          0.11         0.21 o                         
   4  -6   7          0.04          0.10         0.29 o                         
   5  -6   7          3.18          2.72         0.36 o                         
   6  -6   7         44.34         44.85         1.19 o                         
   7  -6   7          9.57          9.58         0.96 o                         
   8  -6   7         10.62          8.75         1.56 o                         
   9  -6   7         14.46         12.41         3.35 o                         
  -7  -5   7          1.67          0.54         2.34 o                         
  -6  -5   7          5.00          3.58         0.94 o                         
  -5  -5   7         11.33         12.10         1.00 o                         
  -4  -5   7         33.04         31.38         1.05 o                         
  -3  -5   7         73.17         67.41         1.92 o                         
  -2  -5   7        236.26        216.05         3.38 o                         
  -1  -5   7        112.29        106.33         1.70 o                         
   0  -5   7        157.57        147.98         2.57 o                         
   1  -5   7          7.41          7.47         0.33 o                         
   2  -5   7          0.77          0.83         0.18 o                         
   3  -5   7        116.45        109.78         1.95 o                         
   4  -5   7          0.06          0.94         0.26 o                         
   5  -5   7         18.60         18.70         0.58 o                         
   6  -5   7          3.34          3.11         0.45 o                         
   7  -5   7         68.87         74.05         1.98 o                         
   8  -5   7          1.90          1.61         1.26 o                         
   9  -5   7          6.26          9.50         2.98 o                         
  -7  -4   7          0.24          0.71         0.85 o                         
  -6  -4   7          1.57          1.63         0.65 o                         
  -5  -4   7          0.48          0.50         0.51 o                         
  -4  -4   7         58.90         57.81         1.12 o                         
  -3  -4   7         90.07         93.52         1.60 o                         
  -2  -4   7        871.90        846.08        11.04 o                         
  -1  -4   7         18.26         16.66         0.52 o                         
   0  -4   7        299.33        294.66         4.17 o                         
   1  -4   7          4.82          3.78         0.21 o                         
   2  -4   7         98.50        105.78         1.47 o                         
   3  -4   7        150.65        153.83         2.24 o                         
   4  -4   7         15.76         17.90         0.47 o                         
   5  -4   7          1.23          1.53         0.27 o                         
   6  -4   7         18.58         18.07         0.80 o                         
   7  -4   7          4.66          4.60         0.77 o                         
   8  -4   7          0.00          0.06         1.22 o                         
  -8  -3   7          0.15         -0.65         1.02 o                         
  -7  -3   7          3.35          2.58         0.69 o                         
  -6  -3   7          6.37          6.28         0.61 o                         
  -5  -3   7          0.28         -0.15         0.39 o                         
  -4  -3   7        824.73        784.06        10.25 o                         
  -3  -3   7         28.15         23.77         0.59 o                         
  -2  -3   7        166.12        152.31         2.61 o                         
  -1  -3   7        184.92        199.43         2.42 o                         
   0  -3   7        104.79        125.04         1.52 o                         
   1  -3   7          2.01          1.37         0.15 o                         
   2  -3   7          0.14          1.58         0.15 o                         
   3  -3   7          4.68          2.69         0.19 o                         
   4  -3   7         35.07         33.72         0.64 o                         
   5  -3   7         11.14         13.06         0.58 o                         
   6  -3   7          9.70          8.84         0.61 o                         
   7  -3   7         56.15         59.40         2.19 o                         
   8  -3   7          3.34          4.03         1.45 o                         
  -9  -2   7         73.26         67.14         6.24 o                         
  -8  -2   7          4.01          5.65         0.94 o                         
  -7  -2   7         42.48         43.00         1.49 o                         
  -6  -2   7        104.05         98.54         2.56 o                         
  -5  -2   7        551.80        556.68         7.68 o                         
  -4  -2   7        610.35        619.09         7.89 o                         
  -3  -2   7         70.69         65.96         1.04 o                         
  -2  -2   7         15.65         12.14         0.33 o                         
  -1  -2   7        255.09        269.29         2.98 o                         
   0  -2   7         23.09         30.53         0.48 o                         
   1  -2   7          1.86          5.05         0.20 o                         
   2  -2   7         36.90         37.36         0.77 o                         
   3  -2   7        542.54        540.38         6.76 o                         
   4  -2   7         74.41         73.71         1.35 o                         
   5  -2   7         30.43         28.46         0.71 o                         
   6  -2   7         11.17          9.52         0.70 o                         
   7  -2   7          9.32          9.85         1.04 o                         
   8  -2   7         14.40         13.92         2.21 o                         
  -9  -1   7          1.77          1.62         1.01 o                         
  -8  -1   7         50.83         54.82         1.90 o                         
  -7  -1   7          1.78          1.60         0.53 o                         
  -6  -1   7       1145.63       1131.78        15.24 o                         
  -5  -1   7        633.77        670.62         9.13 o                         
  -4  -1   7         95.69        111.01         1.70 o                         
  -3  -1   7          0.79          0.93         0.12 o                         
  -2  -1   7        257.80        274.93         2.91 o                         
  -1  -1   7        181.86        202.38         2.44 o                         
   0  -1   7         32.60         34.83         0.56 o                         
   1  -1   7          0.44          0.43         0.11 o                         
   2  -1   7        256.27        254.10         3.34 o                         
   3  -1   7         77.24         76.54         1.13 o                         
   4  -1   7         31.02         29.83         0.72 o                         
   5  -1   7          2.42          2.20         0.29 o                         
   6  -1   7         19.72         18.98         0.96 o                         
   7  -1   7         20.01         18.12         1.19 o                         
   8  -1   7         30.11         26.24         2.91 o                         
 -10   0   7          0.21          0.39         2.23 o                         
  -9   0   7         10.82          9.07         1.34 o                         
  -8   0   7        344.04        341.95         7.38 o                         
  -7   0   7         27.99         34.61         1.15 o                         
  -6   0   7         45.90         47.30         0.96 o                         
  -5   0   7         64.37         67.38         1.38 o                         
  -4   0   7         73.38         79.39         1.10 o                         
  -3   0   7          0.19          0.34         0.10 o                         
  -2   0   7         11.75         16.62         0.31 o                         
  -1   0   7         29.76         31.96         0.48 o                         
   0   0   7        548.85        603.03         6.54 o                         
   1   0   7          7.07          9.14         0.21 o                         
   2   0   7        169.82        172.38         2.19 o                         
   3   0   7         30.86         28.70         0.57 o                         
   4   0   7        118.29        102.47         1.76 o                         
   5   0   7          0.13         -0.26         0.36 o                         
   6   0   7         55.28         59.17         1.89 o                         
   7   0   7          7.37          7.38         1.16 o                         
   8   0   7         10.67         14.64         3.67 o                         
 -10   1   7        203.96        204.94         6.42 o                         
  -9   1   7          2.58          2.96         0.82 o                         
  -8   1   7        141.97        142.03         2.86 o                         
  -7   1   7          1.21          1.18         0.32 o                         
  -6   1   7          3.52          3.00         0.31 o                         
  -5   1   7         10.45         11.16         0.35 o                         
  -4   1   7         13.30         17.25         0.44 o                         
  -3   1   7         75.72         71.48         0.93 o                         
  -2   1   7        314.41        369.59         3.99 o                         
  -1   1   7         14.06          8.46         0.26 o                         
   0   1   7        142.37        147.50         1.86 o                         
   1   1   7          6.02          5.22         0.25 o                         
   2   1   7        154.36        136.85         1.87 o                         
   3   1   7        159.93        139.34         2.31 o                         
   4   1   7          0.42          0.10         0.21 o                         
   5   1   7         30.45         31.20         1.06 o                         
   6   1   7         15.49         14.67         1.09 o                         
   7   1   7          0.00         -0.56         1.44 o                         
 -10   2   7         46.85         53.21         1.93 o                         
  -9   2   7          5.00          4.46         0.73 o                         
  -8   2   7         56.70         55.51         1.39 o                         
  -7   2   7         23.41         25.17         0.71 o                         
  -6   2   7        219.77        226.57         3.17 o                         
  -5   2   7        240.96        251.77         3.15 o                         
  -4   2   7          2.08          1.40         0.16 o                         
  -3   2   7        612.73        651.52         7.29 o                         
  -2   2   7         69.37         65.08         0.92 o                         
  -1   2   7        343.95        342.69         4.11 o                         
   0   2   7          7.19          8.67         0.35 o                         
   1   2   7         89.00         87.36         1.36 o                         
   2   2   7         97.16         91.41         1.49 o                         
   3   2   7         23.22         19.70         0.56 o                         
   4   2   7         12.76         12.30         0.49 o                         
   5   2   7          1.12          0.94         0.36 o                         
   6   2   7          1.25          0.85         1.09 o                         
   7   2   7        150.48        159.86        11.85 o                         
 -11   3   7         12.46         13.33         2.16 o                         
 -10   3   7         11.60         12.43         1.16 o                         
  -9   3   7          4.87          5.50         0.63 o                         
  -8   3   7         24.95         26.19         0.76 o                         
  -7   3   7         11.43         13.13         0.48 o                         
  -6   3   7         68.25         70.10         1.29 o                         
  -5   3   7          0.93          0.89         0.20 o                         
  -4   3   7         12.08         12.75         0.38 o                         
  -3   3   7         58.07         61.90         1.00 o                         
  -2   3   7        121.19        111.52         1.55 o                         
  -1   3   7        686.12        612.60         7.46 o                         
   0   3   7         19.69         12.47         0.42 o                         
   1   3   7         86.34         84.83         1.41 o                         
   2   3   7          0.06          0.39         0.25 o                         
   3   3   7         17.83         20.00         0.84 o                         
   4   3   7          5.71          5.83         0.70 o                         
   5   3   7         28.70         29.71         1.33 o                         
   6   3   7          0.82         -1.44         1.85 o                         
 -11   4   7          7.32          5.63         1.89 o                         
 -10   4   7         30.46         29.18         1.55 o                         
  -9   4   7         22.80         22.97         1.10 o                         
  -8   4   7         11.77         12.32         0.52 o                         
  -7   4   7          0.54          0.62         0.26 o                         
  -6   4   7         19.85         22.11         0.63 o                         
  -5   4   7         13.44         11.90         0.44 o                         
  -4   4   7          0.01          0.03         0.19 o                         
  -3   4   7          1.16          2.56         0.22 o                         
  -2   4   7         70.93         75.36         1.19 o                         
  -1   4   7         29.23         27.35         0.63 o                         
   0   4   7          7.81         11.92         0.47 o                         
   1   4   7          0.12          0.61         0.22 o                         
   2   4   7          4.62          3.27         0.38 o                         
   3   4   7          7.42         10.08         0.62 o                         
   4   4   7          0.39          0.50         0.57 o                         
   5   4   7         15.23         14.95         1.25 o                         
 -11   5   7         14.19         14.07         3.81 o                         
 -10   5   7          2.97          2.90         0.75 o                         
  -9   5   7         58.07         59.87         1.58 o                         
  -8   5   7        200.59        209.77         3.62 o                         
  -7   5   7         33.13         33.88         0.91 o                         
  -6   5   7         12.19         13.39         0.54 o                         
  -5   5   7        211.15        210.19         3.17 o                         
  -4   5   7         83.96         72.78         1.33 o                         
  -3   5   7          0.48          0.44         0.22 o                         
  -2   5   7        279.25        229.33         3.42 o                         
  -1   5   7          1.44          0.39         0.24 o                         
   0   5   7         26.88         24.35         0.65 o                         
   1   5   7          6.76          5.43         0.37 o                         
   2   5   7          2.93          2.83         0.50 o                         
   3   5   7        119.30        136.03         3.19 o                         
   4   5   7         12.64         12.60         1.48 o                         
 -11   6   7          5.66          2.51         4.58 o                         
 -10   6   7          2.03          1.42         0.91 o                         
  -9   6   7          0.75          0.52         0.56 o                         
  -8   6   7          0.93          0.63         0.38 o                         
  -7   6   7          0.73          0.54         0.33 o                         
  -6   6   7         12.08         12.00         0.61 o                         
  -5   6   7         44.48         41.04         1.04 o                         
  -4   6   7          8.78          7.76         0.43 o                         
  -3   6   7          8.31          9.06         0.49 o                         
  -2   6   7          5.11          6.09         0.42 o                         
  -1   6   7        104.12        101.73         1.96 o                         
   0   6   7         11.87         12.59         0.58 o                         
   1   6   7          0.39          0.59         0.41 o                         
   2   6   7         15.25         16.88         1.05 o                         
   3   6   7          0.99          0.18         0.93 o                         
   4   6   7          5.27          2.82         3.32 o                         
 -11   7   7          3.79          4.60         3.31 o                         
 -10   7   7         30.67         29.77         2.20 o                         
  -9   7   7          1.89          1.19         0.67 o                         
  -8   7   7         12.63         11.18         0.76 o                         
  -7   7   7         33.02         33.46         1.10 o                         
  -6   7   7         58.32         58.63         1.33 o                         
  -5   7   7          4.57          6.09         0.55 o                         
  -4   7   7         21.98         17.13         0.71 o                         
  -3   7   7          5.47          5.19         0.48 o                         
  -2   7   7         45.49         50.71         1.29 o                         
  -1   7   7          0.01         -0.05         0.37 o                         
   0   7   7         12.99         13.85         1.04 o                         
   1   7   7         56.42         60.29         2.56 o                         
   2   7   7          0.57         -0.22         0.97 o                         
 -10   8   7          0.89          1.72         4.58 o                         
  -9   8   7         21.65         20.89         1.31 o                         
  -8   8   7         11.91         13.77         0.92 o                         
  -7   8   7          0.20         -0.13         0.47 o                         
  -6   8   7         89.69         86.73         2.04 o                         
  -5   8   7          0.58          0.20         0.47 o                         
  -4   8   7         15.07         12.36         0.73 o                         
  -3   8   7          0.01          0.03         0.45 o                         
  -2   8   7         10.00         10.83         0.73 o                         
  -1   8   7         63.23         72.09         2.10 o                         
   0   8   7          0.06          0.82         0.69 o                         
 -10   9   7         12.03          7.24         4.70 o                         
  -9   9   7          0.32         -1.04         1.85 o                         
  -8   9   7         71.29         73.49         1.95 o                         
  -7   9   7         14.29         14.80         1.02 o                         
  -6   9   7          0.64          0.38         0.72 o                         
  -5   9   7        101.15        106.84         2.21 o                         
  -4   9   7        147.86        161.67         3.54 o                         
  -3   9   7          8.74         11.28         1.18 o                         
  -2   9   7         45.44         40.52         2.38 o                         
  -1   9   7         48.94         51.87         3.25 o                         
  -9  10   7         43.62         17.43         5.52 o                         
  -8  10   7          4.13          4.86         1.86 o                         
  -7  10   7          8.03          9.30         1.45 o                         
  -6  10   7         62.24         67.49         2.92 o                         
  -5  10   7         47.10         57.15         2.72 o                         
  -4  10   7          8.73          8.25         1.33 o                         
  -3  10   7         36.83         33.61         2.13 o                         
  -2  10   7          0.87         -0.02         1.87 o                         
  -6  11   7          1.79         -1.85         5.74 o                         
  -5  11   7         30.00         29.90         4.80 o                         
   0 -11   8          3.85          2.27         2.47 o                         
   1 -11   8          7.23          6.45         1.91 o                         
   2 -11   8         31.34         31.91         3.20 o                         
   3 -11   8          2.87          2.08         1.80 o                         
   4 -11   8         18.22         11.38         4.55 o                         
   5 -11   8          3.37          0.63         4.36 o                         
  -2 -10   8         14.08         18.06         3.46 o                         
  -1 -10   8          4.34          2.17         1.46 o                         
   0 -10   8          2.01          3.33         1.15 o                         
   1 -10   8          7.88          8.46         1.06 o                         
   2 -10   8          5.70          6.03         0.98 o                         
   3 -10   8         26.35         28.97         1.53 o                         
   4 -10   8         27.19         25.48         1.80 o                         
   5 -10   8          0.65          1.27         1.41 o                         
   6 -10   8         56.75         45.55         3.68 o                         
   7 -10   8         17.52         15.80         3.45 o                         
  -3  -9   8          2.46          0.17         2.17 o                         
  -2  -9   8          3.22          4.32         1.01 o                         
  -1  -9   8         21.55         23.26         1.37 o                         
   0  -9   8          1.39          1.34         0.75 o                         
   1  -9   8         62.60         69.23         2.34 o                         
   2  -9   8         68.92         73.04         2.05 o                         
   3  -9   8         19.92         21.87         1.12 o                         
   4  -9   8         88.91         88.66         3.25 o                         
   5  -9   8         74.42         83.66         3.35 o                         
   6  -9   8        227.32        241.56         7.17 o                         
   7  -9   8          4.07          4.09         1.46 o                         
  -5  -8   8         25.62         18.00        12.55 o                         
  -4  -8   8         51.42         47.33         2.62 o                         
  -3  -8   8         67.14         60.31         2.50 o                         
  -2  -8   8         20.93         24.83         1.24 o                         
  -1  -8   8         84.09         80.93         2.33 o                         
   0  -8   8          8.89          8.53         0.64 o                         
   1  -8   8         37.41         35.91         1.22 o                         
   2  -8   8         24.08         26.33         1.05 o                         
   3  -8   8          0.21          0.28         0.49 o                         
   4  -8   8        345.88        361.01         8.71 o                         
   5  -8   8         66.90         74.87         2.50 o                         
   6  -8   8         21.69         19.84         1.33 o                         
   7  -8   8         36.57         38.09         1.75 o                         
   8  -8   8         26.83         34.51         5.52 o                         
  -5  -7   8          2.18          2.64         1.41 o                         
  -4  -7   8         14.57         10.99         1.42 o                         
  -3  -7   8         78.90         86.18         2.16 o                         
  -2  -7   8         16.89         19.40         0.84 o                         
  -1  -7   8        160.90        160.23         3.06 o                         
   0  -7   8        111.25        116.24         2.53 o                         
   1  -7   8         49.05         46.28         1.12 o                         
   2  -7   8        557.68        550.41         7.95 o                         
   3  -7   8         61.13         51.71         1.07 o                         
   4  -7   8        132.00        119.80         2.37 o                         
   5  -7   8          0.12         -0.07         0.46 o                         
   6  -7   8         15.09         14.30         0.88 o                         
   7  -7   8         21.32         20.67         0.96 o                         
   8  -7   8          4.07          5.64         1.64 o                         
  -6  -6   8         21.59         15.56         3.38 o                         
  -5  -6   8          5.23          3.79         0.92 o                         
  -4  -6   8          3.86          3.81         0.52 o                         
  -3  -6   8         87.19         90.56         2.27 o                         
  -2  -6   8        170.67        173.05         2.86 o                         
  -1  -6   8         12.84         13.14         0.58 o                         
   0  -6   8        455.40        427.35         6.49 o                         
   1  -6   8          5.94          7.08         0.40 o                         
   2  -6   8        356.04        331.35         4.39 o                         
   3  -6   8         43.48         35.38         0.84 o                         
   4  -6   8          1.32          1.36         0.37 o                         
   5  -6   8          0.23          0.89         0.36 o                         
   6  -6   8          0.00          0.35         0.36 o                         
   7  -6   8          2.37          4.84         1.24 o                         
   8  -6   8         19.06         20.39         2.40 o                         
  -7  -5   8          6.48          8.81         4.04 o                         
  -6  -5   8         20.00         16.71         1.46 o                         
  -5  -5   8         90.13         92.97         2.37 o                         
  -4  -5   8         19.47         20.95         0.82 o                         
  -3  -5   8          0.49          0.53         0.38 o                         
  -2  -5   8        195.42        184.79         3.12 o                         
  -1  -5   8        109.35        110.17         1.83 o                         
   0  -5   8        299.37        277.36         3.84 o                         
   1  -5   8         66.62         61.66         0.98 o                         
   2  -5   8         88.64         77.53         1.30 o                         
   3  -5   8         98.86         92.32         1.70 o                         
   4  -5   8         31.14         33.58         0.93 o                         
   5  -5   8         66.06         69.33         1.42 o                         
   6  -5   8          0.19          0.26         0.37 o                         
   7  -5   8         44.31         46.92         2.04 o                         
   8  -5   8         22.12         22.47         2.37 o                         
  -7  -4   8         43.28         40.53         2.07 o                         
  -6  -4   8         75.51         78.55         2.24 o                         
  -5  -4   8          4.45          6.09         0.64 o                         
  -4  -4   8          6.96          8.29         0.42 o                         
  -3  -4   8         14.00         14.76         0.59 o                         
  -2  -4   8        393.03        338.06         4.80 o                         
  -1  -4   8        183.03        185.09         2.58 o                         
   0  -4   8        188.72        191.04         2.46 o                         
   1  -4   8         18.37         22.54         0.49 o                         
   2  -4   8         29.77         24.79         0.50 o                         
   3  -4   8        340.76        308.14         4.12 o                         
   4  -4   8         45.87         38.81         0.79 o                         
   5  -4   8         19.07         17.00         0.56 o                         
   6  -4   8          2.17          2.44         0.56 o                         
   7  -4   8          0.28          0.25         0.78 o                         
   8  -4   8          6.18          6.38         1.78 o                         
  -8  -3   8          2.55          3.61         1.14 o                         
  -7  -3   8         44.90         40.35         1.67 o                         
  -6  -3   8         10.20         10.79         0.85 o                         
  -5  -3   8         32.76         33.84         0.88 o                         
  -4  -3   8        269.81        252.29         3.56 o                         
  -3  -3   8         83.35         83.85         1.92 o                         
  -2  -3   8        211.58        211.28         2.99 o                         
  -1  -3   8          0.17          0.31         0.18 o                         
   0  -3   8        100.39        102.38         1.44 o                         
   1  -3   8         98.72        105.05         1.71 o                         
   2  -3   8        200.00        177.58         2.32 o                         
   3  -3   8        370.72        339.16         4.08 o                         
   4  -3   8         28.96         29.09         0.58 o                         
   5  -3   8         16.60         19.28         0.70 o                         
   6  -3   8          6.90          8.05         0.69 o                         
   7  -3   8         31.30         33.62         1.61 o                         
   8  -3   8         18.32         20.37         3.60 o                         
  -9  -2   8          2.65          2.41         2.60 o                         
  -8  -2   8         13.24         10.76         1.21 o                         
  -7  -2   8          1.03          0.20         0.62 o                         
  -6  -2   8          2.05          1.76         0.35 o                         
  -5  -2   8         39.05         39.49         0.95 o                         
  -4  -2   8        182.09        167.17         2.46 o                         
  -3  -2   8          0.19          0.43         0.19 o                         
  -2  -2   8          0.41          0.72         0.17 o                         
  -1  -2   8         59.75         59.76         0.84 o                         
   0  -2   8         10.49         14.64         0.39 o                         
   1  -2   8         56.79         46.86         0.79 o                         
   2  -2   8        375.84        366.34         4.51 o                         
   3  -2   8         72.33         64.95         1.01 o                         
   4  -2   8         43.45         38.27         0.75 o                         
   5  -2   8          7.06          6.55         0.44 o                         
   6  -2   8         15.16         16.17         0.97 o                         
   7  -2   8         10.87         10.90         1.10 o                         
  -9  -1   8          7.83          8.91         1.19 o                         
  -8  -1   8          0.58          0.66         0.67 o                         
  -7  -1   8         52.87         51.00         1.47 o                         
  -6  -1   8        548.82        556.94         8.37 o                         
  -5  -1   8         99.15        100.99         1.81 o                         
  -4  -1   8         11.91         14.16         0.55 o                         
  -3  -1   8         66.72         68.77         1.04 o                         
  -2  -1   8        291.25        297.70         3.29 o                         
  -1  -1   8         22.19         22.79         0.51 o                         
   0  -1   8         14.83         19.85         0.41 o                         
   1  -1   8        221.98        230.24         3.09 o                         
   2  -1   8         13.50         14.26         0.36 o                         
   3  -1   8          0.13          0.51         0.15 o                         
   4  -1   8         42.05         45.80         1.06 o                         
   5  -1   8         23.52         23.59         0.92 o                         
   6  -1   8          1.84          0.96         0.63 o                         
   7  -1   8         16.39         15.38         1.30 o                         
   8  -1   8          0.46         -0.41         2.92 o                         
 -10   0   8          0.05         -0.22         2.88 o                         
  -9   0   8          6.81          7.16         1.09 o                         
  -8   0   8        127.83        131.73         3.11 o                         
  -7   0   8          0.02         -0.04         0.39 o                         
  -6   0   8         65.20         65.09         1.33 o                         
  -5   0   8         89.45         87.90         1.55 o                         
  -4   0   8        140.93        145.03         2.04 o                         
  -3   0   8         55.96         56.93         0.83 o                         
  -2   0   8        194.04        195.11         2.31 o                         
  -1   0   8         31.45         39.74         0.58 o                         
   0   0   8        325.02        313.84         4.12 o                         
   1   0   8          6.92          7.35         0.27 o                         
   2   0   8         23.33         15.88         0.39 o                         
   3   0   8         63.42         58.17         1.01 o                         
   4   0   8         87.24         85.76         1.56 o                         
   5   0   8         22.46         23.14         0.90 o                         
   6   0   8         29.95         29.44         1.43 o                         
   7   0   8          8.43          8.80         2.24 o                         
 -10   1   8          8.64          9.20         1.74 o                         
  -9   1   8          0.01          0.68         0.77 o                         
  -8   1   8        123.08        125.19         2.64 o                         
  -7   1   8          0.04          0.28         0.39 o                         
  -6   1   8          3.90          4.65         0.37 o                         
  -5   1   8         15.99         17.32         0.50 o                         
  -4   1   8         88.98         86.84         1.27 o                         
  -3   1   8         88.03         87.79         1.21 o                         
  -2   1   8        720.80        719.45         8.23 o                         
  -1   1   8        177.26        175.72         2.51 o                         
   0   1   8        106.72         94.69         1.47 o                         
   1   1   8        224.50        204.67         2.99 o                         
   2   1   8         82.81         66.84         1.19 o                         
   3   1   8         13.61         14.35         0.55 o                         
   4   1   8         41.87         35.44         0.97 o                         
   5   1   8          0.04          0.04         0.55 o                         
   6   1   8          0.10          0.23         0.91 o                         
   7   1   8         21.92         22.97         3.35 o                         
 -10   2   8        164.14        168.43         4.35 o                         
  -9   2   8          0.94          1.98         0.71 o                         
  -8   2   8          0.25          0.44         0.47 o                         
  -7   2   8          0.99          0.57         0.33 o                         
  -6   2   8         19.61         21.00         0.59 o                         
  -5   2   8         55.58         61.04         1.12 o                         
  -4   2   8        257.77        256.23         3.38 o                         
  -3   2   8         32.11         30.16         0.64 o                         
  -2   2   8         68.86         54.56         0.93 o                         
  -1   2   8          0.84          0.59         0.16 o                         
   0   2   8         38.67         43.72         0.89 o                         
   1   2   8         37.49         31.62         0.75 o                         
   2   2   8         57.10         41.99         0.89 o                         
   3   2   8          2.87          1.19         0.30 o                         
   4   2   8         88.51         86.20         1.83 o                         
   5   2   8         15.61         18.16         0.93 o                         
   6   2   8         31.75         33.71         2.39 o                         
 -11   3   8          3.59         -0.88         3.79 o                         
 -10   3   8          4.15          4.95         0.99 o                         
  -9   3   8         10.15          8.85         0.85 o                         
  -8   3   8          7.96          8.64         0.45 o                         
  -7   3   8         56.81         59.97         1.26 o                         
  -6   3   8         18.79         21.25         0.67 o                         
  -5   3   8          0.53          0.39         0.20 o                         
  -4   3   8        103.73        100.14         1.72 o                         
  -3   3   8          2.35          2.94         0.24 o                         
  -2   3   8          0.74          1.43         0.19 o                         
  -1   3   8        254.72        228.97         3.38 o                         
   0   3   8        353.92        291.35         4.23 o                         
   1   3   8        125.80        102.85         1.84 o                         
   2   3   8          0.16          0.34         0.29 o                         
   3   3   8         16.65         16.36         0.68 o                         
   4   3   8          8.23          9.93         0.97 o                         
   5   3   8          4.35          2.38         0.67 o                         
   6   3   8          4.61          3.39         4.45 o                         
 -11   4   8         11.57         11.78         5.97 o                         
 -10   4   8          4.00          3.22         1.01 o                         
  -9   4   8          5.54          5.41         0.63 o                         
  -8   4   8         16.43         17.66         0.69 o                         
  -7   4   8         11.01         11.18         0.56 o                         
  -6   4   8        468.30        470.56         6.50 o                         
  -5   4   8        128.32        123.29         1.99 o                         
  -4   4   8         49.55         45.57         1.01 o                         
  -3   4   8        217.95        215.46         3.21 o                         
  -2   4   8        399.91        332.44         4.69 o                         
  -1   4   8         93.69         68.80         1.29 o                         
   0   4   8        219.68        200.12         3.04 o                         
   1   4   8          1.08          1.32         0.27 o                         
   2   4   8        107.44        106.53         2.21 o                         
   3   4   8         22.68         22.29         0.96 o                         
   4   4   8         11.72         13.76         0.88 o                         
   5   4   8         56.30         59.77         5.39 o                         
 -11   5   8         79.29         67.70         7.37 o                         
 -10   5   8         44.08         40.76         1.77 o                         
  -9   5   8         38.09         39.73         1.21 o                         
  -8   5   8          0.13         -0.02         0.37 o                         
  -7   5   8         52.37         49.40         1.08 o                         
  -6   5   8        132.19        129.03         2.22 o                         
  -5   5   8         44.94         42.31         0.89 o                         
  -4   5   8         84.98         79.39         1.45 o                         
  -3   5   8        197.23        189.86         2.79 o                         
  -2   5   8         19.05         14.68         0.50 o                         
  -1   5   8         54.62         49.87         1.04 o                         
   0   5   8          3.51          2.25         0.34 o                         
   1   5   8         18.97         18.21         0.86 o                         
   2   5   8         53.93         58.95         1.72 o                         
   3   5   8         21.16         22.93         1.14 o                         
   4   5   8          0.45          0.49         1.12 o                         
 -11   6   8         19.34         11.88         5.05 o                         
 -10   6   8         32.98         32.89         1.54 o                         
  -9   6   8         23.07         22.49         0.99 o                         
  -8   6   8        207.19        204.91         3.79 o                         
  -7   6   8          5.73          4.85         0.42 o                         
  -6   6   8        191.29        181.63         2.84 o                         
  -5   6   8         42.25         40.01         0.95 o                         
  -4   6   8         26.56         20.01         0.71 o                         
  -3   6   8         18.55         13.79         0.66 o                         
  -2   6   8         32.53         32.07         0.89 o                         
  -1   6   8          0.80          0.80         0.35 o                         
   0   6   8         81.70         87.08         1.92 o                         
   1   6   8         32.12         37.34         1.50 o                         
   2   6   8         28.74         30.05         1.90 o                         
   3   6   8          0.13          1.68         1.60 o                         
 -10   7   8        121.24        124.94         5.29 o                         
  -9   7   8          2.44          1.62         0.67 o                         
  -8   7   8          3.60          3.61         0.58 o                         
  -7   7   8          0.26          0.54         0.41 o                         
  -6   7   8         51.52         54.61         1.24 o                         
  -5   7   8         37.66         32.36         0.95 o                         
  -4   7   8        146.00        138.65         2.50 o                         
  -3   7   8         97.46        100.84         2.09 o                         
  -2   7   8          0.81          0.36         0.38 o                         
  -1   7   8          8.89          9.38         0.90 o                         
   0   7   8        107.81        111.10         3.01 o                         
   1   7   8          1.82          1.31         0.86 o                         
   2   7   8         15.36         15.37         4.92 o                         
 -10   8   8         31.51         31.85         5.27 o                         
  -9   8   8         28.30         30.35         1.59 o                         
  -8   8   8          1.40          2.13         0.64 o                         
  -7   8   8         35.76         38.42         1.27 o                         
  -6   8   8          0.25          0.42         0.48 o                         
  -5   8   8          0.70          1.15         0.47 o                         
  -4   8   8         14.75         16.09         0.98 o                         
  -3   8   8         22.33         23.17         1.01 o                         
  -2   8   8         44.21         46.38         1.39 o                         
  -1   8   8          4.43          3.70         0.72 o                         
   0   8   8         18.06         18.80         2.15 o                         
  -9   9   8          1.74         -0.35         1.75 o                         
  -8   9   8         24.44         25.06         1.40 o                         
  -7   9   8         32.58         29.52         1.23 o                         
  -6   9   8          6.08          4.23         0.66 o                         
  -5   9   8         69.19         75.15         1.74 o                         
  -4   9   8         14.36         12.44         1.10 o                         
  -3   9   8          4.23          4.10         0.71 o                         
  -2   9   8         15.97         13.84         1.23 o                         
  -1   9   8          0.01         -0.47         1.73 o                         
  -8  10   8          1.82          1.72         3.45 o                         
  -7  10   8          1.18          1.67         1.68 o                         
  -6  10   8          0.05          1.42         1.67 o                         
  -4  10   8          0.38          0.53         1.72 o                         
  -3  10   8          3.89          2.07         2.36 o                         
  -2  10   8          4.78          0.34         5.05 o                         
   1 -11   9          0.10          2.54         4.29 o                         
   2 -11   9          0.75         -0.66         2.30 o                         
   3 -11   9         36.03         13.96        11.08 o                         
   4 -11   9         72.80         75.45         7.62 o                         
  -2 -10   9          4.89          3.98         5.39 o                         
  -1 -10   9          0.81          1.72         1.69 o                         
   0 -10   9          0.97          1.79         1.24 o                         
   1 -10   9         19.62         23.21         2.15 o                         
   2 -10   9         19.75         23.01         1.36 o                         
   3 -10   9          0.25          0.34         0.90 o                         
   4 -10   9          0.14          1.37         1.20 o                         
   5 -10   9         57.31         62.11         4.29 o                         
   6 -10   9         73.06         60.59         6.80 o                         
  -3  -9   9          0.96          1.86         3.22 o                         
  -2  -9   9          6.98          6.67         1.17 o                         
  -1  -9   9          0.33         -0.50         0.84 o                         
   0  -9   9         63.07         70.29         2.71 o                         
   1  -9   9          4.22          3.53         0.82 o                         
   2  -9   9         34.48         37.22         1.48 o                         
   3  -9   9          1.69          1.76         0.67 o                         
   4  -9   9          5.14          3.37         1.07 o                         
   5  -9   9         24.20         28.29         2.34 o                         
   6  -9   9         12.77         11.12         1.67 o                         
   7  -9   9          0.10         -0.23         1.54 o                         
  -5  -8   9          0.45          0.00         4.98 o                         
  -4  -8   9          3.02          5.51         1.87 o                         
  -3  -8   9         71.30         77.85         2.69 o                         
  -2  -8   9         88.23         98.04         2.48 o                         
  -1  -8   9         19.23         18.37         0.90 o                         
   0  -8   9         16.24         16.15         0.83 o                         
   1  -8   9         10.67         11.94         0.83 o                         
   2  -8   9          7.53          5.30         0.58 o                         
   3  -8   9         11.66          9.97         1.02 o                         
   4  -8   9        107.99        101.69         2.61 o                         
   5  -8   9         18.85         18.07         1.16 o                         
   6  -8   9         13.68         12.04         0.98 o                         
   7  -8   9          0.06          0.80         1.25 o                         
  -6  -7   9         27.54          7.84         6.39 o                         
  -5  -7   9          2.20          0.88         1.60 o                         
  -4  -7   9         38.93         41.11         1.86 o                         
  -3  -7   9          0.76          0.63         0.63 o                         
  -2  -7   9         73.47         76.41         1.72 o                         
  -1  -7   9          5.89          7.39         0.58 o                         
   0  -7   9        118.02        124.02         2.28 o                         
   1  -7   9         37.21         34.98         1.02 o                         
   2  -7   9         34.21         37.31         1.07 o                         
   3  -7   9          0.01          0.26         0.40 o                         
   4  -7   9         19.81         22.10         1.02 o                         
   5  -7   9          3.18          3.83         0.70 o                         
   6  -7   9          0.89          0.30         0.61 o                         
   7  -7   9          0.05          0.98         0.98 o                         
   8  -7   9         12.11         11.53         2.84 o                         
  -6  -6   9          0.85          3.35         1.65 o                         
  -5  -6   9          0.11         -0.82         0.97 o                         
  -4  -6   9         52.53         54.92         1.74 o                         
  -3  -6   9         20.91         21.74         0.96 o                         
  -2  -6   9          3.59          2.87         0.46 o                         
  -1  -6   9         31.39         33.91         0.94 o                         
   0  -6   9        164.96        168.83         2.88 o                         
   1  -6   9        124.45        129.38         1.94 o                         
   2  -6   9          6.13          7.28         0.45 o                         
   3  -6   9          4.09          3.23         0.41 o                         
   4  -6   9          9.89          9.40         0.56 o                         
   5  -6   9          5.93          7.90         0.57 o                         
   6  -6   9          0.02          0.54         0.39 o                         
   7  -6   9          0.01         -0.90         1.64 o                         
   8  -6   9         13.34         12.84         2.25 o                         
  -7  -5   9         10.86          1.94         2.12 o                         
  -6  -5   9         94.75         98.72         3.11 o                         
  -5  -5   9          5.76          5.03         0.80 o                         
  -4  -5   9         44.82         47.36         1.17 o                         
  -3  -5   9         46.21         44.84         1.34 o                         
  -2  -5   9         11.78         14.21         0.67 o                         
  -1  -5   9          1.88          1.65         0.30 o                         
   0  -5   9        158.67        154.33         2.31 o                         
   1  -5   9         70.83         69.24         1.08 o                         
   2  -5   9         65.05         59.48         1.08 o                         
   3  -5   9         18.86         16.74         0.59 o                         
   4  -5   9          2.04          2.34         0.34 o                         
   5  -5   9         79.13         85.09         1.67 o                         
   6  -5   9         32.23         33.26         1.71 o                         
   7  -5   9          5.80          6.14         1.46 o                         
   8  -5   9         87.69         78.68         8.67 o                         
  -7  -4   9          0.67          0.46         1.00 o                         
  -6  -4   9         25.00         25.03         1.29 o                         
  -5  -4   9         25.36         25.15         0.95 o                         
  -4  -4   9         24.16         24.07         0.90 o                         
  -3  -4   9          8.94          8.95         0.54 o                         
  -2  -4   9        332.64        324.34         4.64 o                         
  -1  -4   9         20.90         22.75         0.69 o                         
   0  -4   9          1.09          1.18         0.21 o                         
   1  -4   9         34.00         37.81         0.70 o                         
   2  -4   9          1.46          2.06         0.23 o                         
   3  -4   9          2.03          1.72         0.30 o                         
   4  -4   9         30.22         30.88         0.72 o                         
   5  -4   9          1.19          1.77         0.29 o                         
   6  -4   9         41.41         39.54         1.38 o                         
   7  -4   9         10.51         10.92         1.72 o                         
  -8  -3   9          9.48          8.02         1.26 o                         
  -7  -3   9          3.69          3.74         0.96 o                         
  -6  -3   9          0.01          0.55         0.42 o                         
  -5  -3   9          1.36          1.52         0.38 o                         
  -4  -3   9          1.41          1.10         0.27 o                         
  -3  -3   9        264.08        267.85         4.04 o                         
  -2  -3   9          3.14          4.06         0.32 o                         
  -1  -3   9          1.58          2.42         0.24 o                         
   0  -3   9          7.20         10.62         0.37 o                         
   1  -3   9          6.34          5.67         0.30 o                         
   2  -3   9        114.98        115.79         1.70 o                         
   3  -3   9         27.61         31.07         0.65 o                         
   4  -3   9        413.44        391.91         5.81 o                         
   5  -3   9         27.62         31.95         1.12 o                         
   6  -3   9        127.68        131.65         4.00 o                         
   7  -3   9          7.97          7.84         1.44 o                         
  -8  -2   9         20.89         17.64         2.09 o                         
  -7  -2   9        315.51        312.34         5.95 o                         
  -6  -2   9        271.89        264.44         5.02 o                         
  -5  -2   9         45.60         46.20         1.09 o                         
  -4  -2   9        212.17        211.11         3.42 o                         
  -3  -2   9          5.71          7.81         0.35 o                         
  -2  -2   9          1.02          0.65         0.19 o                         
  -1  -2   9        106.23        100.84         1.53 o                         
   0  -2   9          6.17          5.41         0.29 o                         
   1  -2   9        577.36        553.16         7.45 o                         
   2  -2   9          0.22          0.71         0.19 o                         
   3  -2   9          0.48          0.86         0.19 o                         
   4  -2   9         41.24         47.62         0.89 o                         
   5  -2   9          4.57          6.16         0.61 o                         
   6  -2   9          4.92          4.21         0.75 o                         
   7  -2   9          9.74          9.77         1.78 o                         
  -9  -1   9          0.11         -0.72         1.06 o                         
  -8  -1   9         82.13         77.27         2.28 o                         
  -7  -1   9        406.88        405.59         7.02 o                         
  -6  -1   9         66.96         68.27         1.82 o                         
  -5  -1   9          3.39          3.54         0.38 o                         
  -4  -1   9          0.34          0.49         0.22 o                         
  -3  -1   9         24.85         28.44         0.81 o                         
  -2  -1   9        163.26        192.55         2.61 o                         
  -1  -1   9         64.68         70.94         1.07 o                         
   0  -1   9         47.31         46.09         0.84 o                         
   1  -1   9         58.70         58.27         1.00 o                         
   2  -1   9        697.07        666.29         9.22 o                         
   3  -1   9         36.44         31.87         0.62 o                         
   4  -1   9          0.00          0.15         0.17 o                         
   5  -1   9         11.66         13.00         0.73 o                         
   6  -1   9         87.40         94.49         3.49 o                         
   7  -1   9         35.19         34.71         3.46 o                         
  -9   0   9          6.69          5.98         1.08 o                         
  -8   0   9         22.08         24.35         1.21 o                         
  -7   0   9          1.18          1.62         0.46 o                         
  -6   0   9          6.98         10.66         0.54 o                         
  -5   0   9          6.92          6.79         0.46 o                         
  -4   0   9         18.95         17.24         0.55 o                         
  -3   0   9        132.97        144.94         2.10 o                         
  -2   0   9          5.20          8.12         0.31 o                         
  -1   0   9         46.73         49.01         0.83 o                         
   0   0   9       1233.32       1175.08        14.98 o                         
   1   0   9         56.51         50.81         1.12 o                         
   2   0   9         47.84         34.67         0.70 o                         
   3   0   9          6.57          4.04         0.26 o                         
   4   0   9         62.40         64.86         2.13 o                         
   5   0   9         73.34         75.21         2.11 o                         
   6   0   9          3.16          3.59         0.97 o                         
   7   0   9          1.21          2.92         2.57 o                         
 -10   1   9         12.07          7.65         1.91 o                         
  -9   1   9         44.42         46.83         1.94 o                         
  -8   1   9         11.30         11.38         0.80 o                         
  -7   1   9         15.58         16.14         0.83 o                         
  -6   1   9         52.73         52.36         1.25 o                         
  -5   1   9        102.27        100.24         1.76 o                         
  -4   1   9         99.16        104.21         1.60 o                         
  -3   1   9          3.90          4.00         0.26 o                         
  -2   1   9        310.40        291.22         3.92 o                         
  -1   1   9         71.46         70.01         1.18 o                         
   0   1   9         91.13         85.74         1.44 o                         
   1   1   9        159.49        134.49         2.19 o                         
   2   1   9         87.68         78.10         1.52 o                         
   3   1   9         57.69         52.16         1.28 o                         
   4   1   9          0.43          0.62         0.38 o                         
   5   1   9          0.17          1.20         0.78 o                         
   6   1   9        117.35        119.81         4.89 o                         
 -10   2   9         10.81         11.10         1.55 o                         
  -9   2   9          0.16          0.27         0.64 o                         
  -8   2   9         17.63         19.89         0.97 o                         
  -7   2   9         35.22         38.06         1.17 o                         
  -6   2   9          1.99          2.84         0.31 o                         
  -5   2   9         20.62         22.86         0.63 o                         
  -4   2   9        505.66        490.72         6.97 o                         
  -3   2   9        420.48        409.08         6.06 o                         
  -2   2   9        204.96        184.60         2.87 o                         
  -1   2   9         28.18         24.18         0.59 o                         
   0   2   9        171.57        168.64         2.54 o                         
   1   2   9         14.81         15.19         0.52 o                         
   2   2   9         35.10         30.58         0.80 o                         
   3   2   9         34.49         33.20         1.02 o                         
   4   2   9         11.99         11.22         0.71 o                         
   5   2   9         95.49        102.02         2.38 o                         
 -11   3   9         24.52         17.43         4.92 o                         
 -10   3   9          3.92          2.98         1.07 o                         
  -9   3   9          0.00          0.15         0.66 o                         
  -8   3   9          0.46          0.70         0.44 o                         
  -7   3   9          9.47          9.57         0.52 o                         
  -6   3   9         78.42         79.08         1.49 o                         
  -5   3   9         19.52         20.72         0.61 o                         
  -4   3   9        458.19        438.21         8.47 o                         
  -3   3   9        467.66        462.24         6.56 o                         
  -2   3   9         28.99         29.96         0.70 o                         
  -1   3   9        129.64        112.48         1.99 o                         
   0   3   9          5.10          8.71         0.47 o                         
   1   3   9          6.70          4.40         0.39 o                         
   2   3   9         81.46         82.93         1.76 o                         
   3   3   9         11.93         12.43         0.69 o                         
   4   3   9          3.08          3.87         0.70 o                         
   5   3   9         21.49         20.43         2.02 o                         
 -10   4   9         45.42         43.71         1.99 o                         
  -9   4   9          0.11          0.30         0.54 o                         
  -8   4   9          1.62          1.18         0.39 o                         
  -7   4   9          0.51          0.12         0.30 o                         
  -6   4   9        499.01        491.00         8.71 o                         
  -5   4   9         26.60         27.51         0.72 o                         
  -4   4   9        213.62        210.74         3.17 o                         
  -3   4   9          0.26          0.61         0.24 o                         
  -2   4   9         25.23         30.02         0.67 o                         
  -1   4   9         15.42         12.18         0.53 o                         
   0   4   9          0.19          0.10         0.30 o                         
   1   4   9          8.20          8.39         0.56 o                         
   2   4   9         16.29         15.39         0.84 o                         
   3   4   9          6.46          8.27         0.79 o                         
   4   4   9          3.99          2.55         1.24 o                         
 -10   5   9         62.42         65.29         2.22 o                         
  -9   5   9          0.82          1.33         0.51 o                         
  -8   5   9        235.09        241.07         4.12 o                         
  -7   5   9        130.29        128.34         2.29 o                         
  -6   5   9         18.07         18.99         0.71 o                         
  -5   5   9        140.66        133.02         2.17 o                         
  -4   5   9         53.04         49.03         1.20 o                         
  -3   5   9         52.09         38.56         0.86 o                         
  -2   5   9          0.02          0.15         0.26 o                         
  -1   5   9          3.12          1.80         0.37 o                         
   0   5   9          0.01          0.04         0.35 o                         
   1   5   9         32.00         35.80         1.42 o                         
   2   5   9         39.76         41.91         1.92 o                         
   3   5   9         55.67         60.44         3.08 o                         
   4   5   9          0.43         -0.12         1.66 o                         
 -10   6   9         72.39         72.69         3.16 o                         
  -9   6   9         19.38         18.99         1.04 o                         
  -8   6   9        331.99        330.82         5.49 o                         
  -7   6   9         10.48         10.21         0.58 o                         
  -6   6   9         44.33         44.48         1.05 o                         
  -5   6   9         12.62         13.83         0.70 o                         
  -4   6   9          0.42          0.06         0.31 o                         
  -3   6   9          4.80          6.48         0.63 o                         
  -2   6   9         46.71         41.07         1.16 o                         
  -1   6   9          1.55          1.57         0.43 o                         
   0   6   9          7.90         10.18         0.82 o                         
   1   6   9         18.76         18.43         1.32 o                         
   2   6   9          6.75          5.48         1.22 o                         
   3   6   9         11.89         17.27         3.89 o                         
 -10   7   9         84.77         86.20         7.93 o                         
  -9   7   9          5.34          6.75         0.78 o                         
  -8   7   9         14.45         15.28         0.90 o                         
  -7   7   9         21.22         23.06         1.23 o                         
  -6   7   9          2.09          1.06         0.43 o                         
  -5   7   9          1.10          1.20         0.42 o                         
  -4   7   9          7.51          8.88         0.56 o                         
  -3   7   9          0.09          0.19         0.45 o                         
  -2   7   9         17.18         17.12         0.86 o                         
  -1   7   9          1.20          1.39         0.61 o                         
   0   7   9         14.27         15.83         1.17 o                         
   1   7   9          8.89         11.86         2.82 o                         
  -9   8   9          0.09         -0.23         1.01 o                         
  -8   8   9         50.69         49.87         1.74 o                         
  -7   8   9          7.59          7.28         1.08 o                         
  -6   8   9          2.44          4.40         0.57 o                         
  -5   8   9          0.44         -0.31         0.51 o                         
  -4   8   9          9.92          9.44         0.71 o                         
  -3   8   9          0.76          0.86         0.62 o                         
  -2   8   9          8.75          9.30         0.83 o                         
  -1   8   9          8.72          5.95         1.54 o                         
  -9   9   9         33.76         36.93         3.09 o                         
  -8   9   9          0.29         -0.81         1.17 o                         
  -7   9   9         24.85         29.59         1.53 o                         
  -6   9   9         73.98         82.08         2.17 o                         
  -5   9   9          6.89          7.41         1.01 o                         
  -4   9   9         30.22         26.30         1.17 o                         
  -3   9   9         19.03         21.35         1.71 o                         
  -2   9   9         13.24          6.74         3.45 o                         
  -7  10   9         22.80         26.01         3.35 o                         
  -6  10   9          0.38         -3.15         3.39 o                         
  -5  10   9         13.06          4.13         3.81 o                         
  -4  10   9         14.82         13.82         3.67 o                         
   1 -11  10         14.30         10.81         6.93 o                         
   2 -11  10          1.53         -0.78         2.58 o                         
   3 -11  10          0.09          0.56         4.89 o                         
   4 -11  10          3.50          5.49         4.80 o                         
  -2 -10  10          0.49          6.61         7.15 o                         
  -1 -10  10         15.90         15.53         3.06 o                         
   0 -10  10          9.16          7.11         1.57 o                         
   1 -10  10          4.19          5.55         1.29 o                         
   2 -10  10         43.09         46.08         2.61 o                         
   3 -10  10          4.22          2.44         2.98 o                         
   4 -10  10         30.20         29.24         4.33 o                         
   5 -10  10         14.68         10.31         5.36 o                         
   6 -10  10          1.70          4.17         4.98 o                         
  -3  -9  10          3.72          7.52         5.27 o                         
  -2  -9  10         26.08         28.85         2.24 o                         
  -1  -9  10          2.80          3.31         0.92 o                         
   0  -9  10         43.28         48.87         1.84 o                         
   1  -9  10          0.60          0.99         0.79 o                         
   2  -9  10          7.45          5.66         1.10 o                         
   3  -9  10        103.64        103.14         3.98 o                         
   4  -9  10         33.59         36.16         1.72 o                         
   5  -9  10          0.14         -1.19         1.26 o                         
   6  -9  10         62.54         60.44         3.92 o                         
   7  -9  10          0.00          0.31         5.30 o                         
  -4  -8  10          0.00          1.49         2.51 o                         
  -3  -8  10         89.18         82.34         3.01 o                         
  -2  -8  10         64.90         63.08         2.13 o                         
  -1  -8  10         46.87         49.46         1.45 o                         
   0  -8  10         60.94         58.47         1.49 o                         
   1  -8  10          5.27          5.32         0.62 o                         
   2  -8  10          8.20          6.60         0.82 o                         
   3  -8  10         42.62         46.96         1.62 o                         
   4  -8  10          0.32          0.63         0.71 o                         
   5  -8  10         35.32         35.15         1.74 o                         
   6  -8  10         30.77         30.46         1.80 o                         
  -5  -7  10          2.81         -1.17         1.73 o                         
  -4  -7  10         13.56         12.69         1.37 o                         
  -3  -7  10         44.62         46.68         1.68 o                         
  -2  -7  10        118.99        121.43         2.27 o                         
  -1  -7  10         90.25         94.79         2.04 o                         
   0  -7  10         49.28         47.07         1.21 o                         
   1  -7  10         45.76         42.03         1.10 o                         
   2  -7  10         22.46         18.45         0.78 o                         
   3  -7  10         12.99         14.36         0.97 o                         
   4  -7  10          0.90          0.10         0.57 o                         
   5  -7  10          2.41          1.91         0.65 o                         
   6  -7  10          0.38          1.31         0.70 o                         
  -6  -6  10          0.78         -0.67         2.03 o                         
  -5  -6  10         21.50         24.16         1.44 o                         
  -4  -6  10         85.92         88.37         2.38 o                         
  -3  -6  10          0.40          0.27         0.47 o                         
  -2  -6  10          7.87          9.24         0.62 o                         
  -1  -6  10         19.32         18.66         0.76 o                         
   0  -6  10          1.77          1.77         0.41 o                         
   1  -6  10         85.83         81.07         1.46 o                         
   2  -6  10          5.36          5.94         0.46 o                         
   3  -6  10         17.08         17.47         0.73 o                         
   4  -6  10         22.48         23.53         1.31 o                         
   5  -6  10         39.65         44.15         1.64 o                         
   6  -6  10         62.06         68.89         2.03 o                         
   7  -6  10          0.45          0.80         1.58 o                         
   8  -6  10        100.32         85.57         9.56 o                         
  -7  -5  10         25.92         16.73         9.73 o                         
  -6  -5  10          5.79          5.76         1.04 o                         
  -5  -5  10          0.19          0.09         0.61 o                         
  -4  -5  10          0.73          0.85         0.51 o                         
  -3  -5  10         15.01         15.79         0.84 o                         
  -2  -5  10         33.50         37.17         1.05 o                         
  -1  -5  10          3.90          4.83         0.41 o                         
   0  -5  10         58.09         54.56         1.09 o                         
   1  -5  10         75.19         75.16         1.41 o                         
   2  -5  10          0.09          0.42         0.27 o                         
   3  -5  10          1.73          2.70         0.43 o                         
   4  -5  10         11.23         10.76         0.61 o                         
   5  -5  10          1.12          1.64         0.36 o                         
   6  -5  10        109.32        113.12         3.37 o                         
   7  -5  10         64.61         66.24         3.34 o                         
  -7  -4  10          1.19          1.79         1.06 o                         
  -6  -4  10         13.11         14.25         1.11 o                         
  -5  -4  10          5.19          4.58         0.76 o                         
  -4  -4  10          1.04          1.43         0.38 o                         
  -3  -4  10         71.59         73.20         1.40 o                         
  -2  -4  10          7.39          6.30         0.45 o                         
  -1  -4  10        134.10        131.37         2.02 o                         
   0  -4  10          0.74          0.48         0.22 o                         
   1  -4  10        374.92        355.00         4.77 o                         
   2  -4  10        411.81        374.39         5.63 o                         
   3  -4  10          4.04          3.59         0.37 o                         
   4  -4  10         20.99         21.45         0.71 o                         
   5  -4  10          8.23          7.47         0.46 o                         
   6  -4  10        301.95        294.92        11.47 o                         
   7  -4  10          0.35         -2.26         2.57 o                         
   8  -4  10          2.75          1.91         3.86 o                         
  -8  -3  10         29.29         21.08         2.32 o                         
  -7  -3  10          1.38          1.32         0.88 o                         
  -6  -3  10          1.05          0.82         0.51 o                         
  -5  -3  10         86.68         85.52         1.89 o                         
  -4  -3  10          1.40          1.43         0.35 o                         
  -3  -3  10          0.06          0.45         0.30 o                         
  -2  -3  10         11.30          9.25         0.44 o                         
  -1  -3  10         29.82         34.81         0.82 o                         
   0  -3  10        280.47        243.02         3.69 o                         
   1  -3  10         61.26         55.90         0.98 o                         
   2  -3  10          3.01          2.94         0.30 o                         
   3  -3  10         78.22         79.83         1.84 o                         
   4  -3  10        188.63        189.31         3.39 o                         
   5  -3  10         85.94         89.20         2.57 o                         
   6  -3  10          9.75         10.35         1.15 o                         
   7  -3  10          0.33         -1.69         1.69 o                         
  -8  -2  10         28.42         25.55         1.82 o                         
  -7  -2  10         12.40         11.98         0.93 o                         
  -6  -2  10         59.68         61.47         1.60 o                         
  -5  -2  10         11.91         12.21         1.03 o                         
  -4  -2  10         12.80         10.42         0.50 o                         
  -3  -2  10          3.18          2.39         0.30 o                         
  -2  -2  10          0.41          1.19         0.26 o                         
  -1  -2  10         14.64         16.52         0.44 o                         
   0  -2  10          0.93          1.63         0.23 o                         
   1  -2  10          3.08          3.05         0.29 o                         
   2  -2  10        323.49        312.01         5.15 o                         
   3  -2  10         66.07         62.36         1.08 o                         
   4  -2  10        100.70         97.15         1.76 o                         
   5  -2  10          3.02          3.74         0.63 o                         
   6  -2  10         14.88         12.86         1.29 o                         
   7  -2  10         33.78         30.44         2.70 o                         
  -9  -1  10          7.16          5.42         1.67 o                         
  -8  -1  10          7.81          9.26         1.10 o                         
  -7  -1  10        129.83        124.50         2.71 o                         
  -6  -1  10         43.22         41.19         1.24 o                         
  -5  -1  10         20.20         21.05         0.81 o                         
  -4  -1  10        171.57        149.95         2.41 o                         
  -3  -1  10          0.46          0.64         0.21 o                         
  -2  -1  10        330.23        315.30         4.11 o                         
  -1  -1  10        105.32        106.86         1.58 o                         
   0  -1  10        209.04        204.21         3.14 o                         
   1  -1  10        142.44        147.72         2.39 o                         
   2  -1  10        761.12        742.17        10.27 o                         
   3  -1  10          2.73          3.70         0.28 o                         
   4  -1  10         19.95         20.35         0.92 o                         
   5  -1  10          4.79          5.12         0.80 o                         
   6  -1  10          4.36          4.38         1.38 o                         
   7  -1  10          2.06          1.35         2.82 o                         
  -9   0  10         17.59         12.63         2.93 o                         
  -8   0  10          0.36         -0.36         0.64 o                         
  -7   0  10          3.67          2.68         0.55 o                         
  -6   0  10         36.84         43.39         1.23 o                         
  -5   0  10         19.21         18.75         0.63 o                         
  -4   0  10         75.54         60.31         1.21 o                         
  -3   0  10          0.74          0.48         0.20 o                         
  -2   0  10         17.94         18.94         0.51 o                         
  -1   0  10         86.87         84.45         1.30 o                         
   0   0  10        467.54        420.00         6.19 o                         
   1   0  10         51.70         44.75         1.02 o                         
   2   0  10         35.96         33.29         0.76 o                         
   3   0  10         27.14         31.38         0.86 o                         
   4   0  10          4.19          5.59         0.44 o                         
   5   0  10         29.24         28.19         1.49 o                         
   6   0  10          2.76          4.27         1.29 o                         
 -10   1  10          0.45          0.53         3.64 o                         
  -9   1  10         10.96         11.66         2.33 o                         
  -8   1  10         42.75         44.99         1.43 o                         
  -7   1  10          1.01          0.76         0.46 o                         
  -6   1  10         65.70         60.73         1.25 o                         
  -5   1  10         64.01         69.84         1.54 o                         
  -4   1  10        116.16        120.64         2.07 o                         
  -3   1  10         13.60         13.28         0.44 o                         
  -2   1  10        473.47        438.58         5.99 o                         
  -1   1  10        496.04        467.89         6.86 o                         
   0   1  10        120.51        118.90         1.86 o                         
   1   1  10          0.04          0.46         0.23 o                         
   2   1  10         10.67          7.67         0.50 o                         
   3   1  10          0.46          0.42         0.33 o                         
   4   1  10          2.74          4.45         0.74 o                         
   5   1  10          1.67          3.30         1.53 o                         
 -10   2  10         23.43         24.02         2.20 o                         
  -9   2  10          1.99          1.67         0.77 o                         
  -8   2  10          2.15          1.58         0.59 o                         
  -7   2  10         48.11         48.57         1.14 o                         
  -6   2  10          4.82          3.97         0.36 o                         
  -5   2  10         19.14         21.21         0.72 o                         
  -4   2  10        123.64        113.60         2.04 o                         
  -3   2  10         59.09         56.96         1.06 o                         
  -2   2  10       1046.93       1003.73        13.88 o                         
  -1   2  10          1.71          0.70         0.26 o                         
   0   2  10          1.78          0.54         0.24 o                         
   1   2  10          1.40          0.28         0.29 o                         
   2   2  10         47.26         46.79         1.13 o                         
   3   2  10         13.26         11.03         0.72 o                         
   4   2  10          0.14          0.18         0.44 o                         
   5   2  10          2.29          2.73         1.63 o                         
 -10   3  10          2.38          3.54         1.41 o                         
  -9   3  10         33.18         32.41         1.52 o                         
  -8   3  10        176.10        177.65         3.24 o                         
  -7   3  10          3.04          3.00         0.38 o                         
  -6   3  10          8.16          9.34         0.52 o                         
  -5   3  10         30.85         31.52         0.79 o                         
  -4   3  10        486.54        464.35         9.47 o                         
  -3   3  10        423.21        397.49         6.37 o                         
  -2   3  10          1.01          0.32         0.24 o                         
  -1   3  10         23.74         16.94         0.60 o                         
   0   3  10         29.75         27.23         0.72 o                         
   1   3  10          2.21          1.71         0.39 o                         
   2   3  10         71.64         81.52         2.03 o                         
   3   3  10         26.24         30.71         1.30 o                         
   4   3  10          6.78          6.94         0.90 o                         
 -10   4  10          0.51          1.44         1.26 o                         
  -9   4  10          1.02          0.82         0.65 o                         
  -8   4  10         61.95         64.56         1.57 o                         
  -7   4  10          5.93          5.77         0.48 o                         
  -6   4  10        202.01        198.92         3.85 o                         
  -5   4  10        377.79        361.28         6.96 o                         
  -4   4  10         13.03         12.73         0.53 o                         
  -3   4  10         92.81         82.32         1.51 o                         
  -2   4  10        166.61        165.64         2.97 o                         
  -1   4  10          7.56          6.96         0.54 o                         
   0   4  10          5.65          4.47         0.40 o                         
   1   4  10          0.51          0.72         0.47 o                         
   2   4  10         11.74         12.53         0.85 o                         
   3   4  10         12.97         12.07         0.88 o                         
   4   4  10          9.61         11.44         4.17 o                         
 -10   5  10         51.94         53.32         2.66 o                         
  -9   5  10         11.91          8.75         1.19 o                         
  -8   5  10        164.50        166.47         3.20 o                         
  -7   5  10        158.28        160.04         2.66 o                         
  -6   5  10         98.20         99.26         2.00 o                         
  -5   5  10         20.52         21.82         0.73 o                         
  -4   5  10          2.66          3.25         0.44 o                         
  -3   5  10          0.89          0.78         0.28 o                         
  -2   5  10          2.70          2.70         0.43 o                         
  -1   5  10          8.01         10.39         0.65 o                         
   0   5  10          1.95          1.99         0.51 o                         
   1   5  10          7.73          8.51         0.91 o                         
   2   5  10          0.13         -0.28         0.75 o                         
   3   5  10          0.17          0.50         1.72 o                         
 -10   6  10         59.40         58.36         3.33 o                         
  -9   6  10         42.54         41.30         1.44 o                         
  -8   6  10          3.88          3.72         0.65 o                         
  -7   6  10          0.97          0.99         0.46 o                         
  -6   6  10          8.79          9.88         0.57 o                         
  -5   6  10          1.05          0.63         0.36 o                         
  -4   6  10         34.45         35.00         0.98 o                         
  -3   6  10          3.73          3.07         0.42 o                         
  -2   6  10          0.08          0.25         0.44 o                         
  -1   6  10         40.21         40.20         1.44 o                         
   0   6  10         69.59         74.26         3.22 o                         
   1   6  10          0.84          0.16         0.71 o                         
   2   6  10         49.32         52.37         4.01 o                         
  -9   7  10         22.76         22.84         1.24 o                         
  -8   7  10          1.86          0.86         0.69 o                         
  -7   7  10         44.02         40.85         1.30 o                         
  -6   7  10         43.29         43.10         1.16 o                         
  -5   7  10         49.19         50.11         1.27 o                         
  -4   7  10        109.68        124.13         2.62 o                         
  -3   7  10          0.03         -0.06         0.44 o                         
  -2   7  10        269.54        269.22         5.68 o                         
  -1   7  10         24.69         26.73         1.55 o                         
   0   7  10         32.80         35.11         4.45 o                         
   1   7  10         26.24         23.98         5.42 o                         
  -9   8  10          1.94          3.76         1.41 o                         
  -8   8  10          0.27          0.81         0.89 o                         
  -7   8  10          8.56          6.27         0.75 o                         
  -6   8  10         13.10         14.05         0.79 o                         
  -5   8  10          0.46          0.27         0.65 o                         
  -4   8  10          2.87          2.88         0.60 o                         
  -3   8  10          1.98          1.01         0.65 o                         
  -2   8  10          0.00         -0.92         0.92 o                         
  -1   8  10         22.97         18.37         3.89 o                         
  -8   9  10          0.14         -0.04         2.74 o                         
  -7   9  10         24.85         25.97         2.21 o                         
  -6   9  10        197.67        195.48         9.69 o                         
  -5   9  10         10.12          8.89         1.72 o                         
  -4   9  10         68.30         71.09         3.74 o                         
  -3   9  10          0.87          0.31         1.68 o                         
  -6  10  10         51.55         60.78         6.52 o                         
  -1 -10  11         21.25         17.30         3.96 o                         
   0 -10  11          7.80          8.24         4.28 o                         
   1 -10  11          0.65          0.33         1.63 o                         
   2 -10  11          0.03         -2.11         2.11 o                         
   3 -10  11         23.50          2.41         3.79 o                         
   4 -10  11          1.82         -0.72         4.14 o                         
  -3  -9  11          0.41          3.32         5.42 o                         
  -2  -9  11          0.30         -1.36         1.71 o                         
  -1  -9  11          2.49          1.71         1.17 o                         
   0  -9  11          0.50          0.27         1.00 o                         
   1  -9  11          0.19         -0.17         0.85 o                         
   2  -9  11          0.99          0.34         0.79 o                         
   3  -9  11          8.39          6.74         1.84 o                         
   4  -9  11         52.36         42.03         5.55 o                         
   5  -9  11          0.31         -0.85         1.77 o                         
   6  -9  11          5.43          5.42         3.48 o                         
  -4  -8  11          3.39          1.00         3.41 o                         
  -3  -8  11         14.08         13.83         1.65 o                         
  -2  -8  11          1.99          2.26         0.94 o                         
  -1  -8  11          3.38          3.46         0.80 o                         
   0  -8  11          4.38          2.91         0.66 o                         
   1  -8  11          9.89          7.97         0.85 o                         
   2  -8  11          0.06          0.33         0.65 o                         
   3  -8  11         41.68         43.86         1.81 o                         
   4  -8  11         12.70         11.53         1.65 o                         
   5  -8  11          5.52          5.91         1.01 o                         
   6  -8  11         11.70          9.97         3.64 o                         
  -5  -7  11          0.01          0.24         2.12 o                         
  -4  -7  11         33.51         32.32         1.66 o                         
  -3  -7  11          1.32          1.86         0.79 o                         
  -2  -7  11         49.67         52.39         1.45 o                         
  -1  -7  11          3.08          4.01         0.64 o                         
   0  -7  11          0.06          0.56         0.48 o                         
   1  -7  11         17.92         19.23         1.00 o                         
   2  -7  11         20.77         20.75         1.22 o                         
   3  -7  11          2.52          2.47         0.64 o                         
   4  -7  11          0.11          0.48         0.68 o                         
   5  -7  11          1.98          0.86         0.75 o                         
   6  -7  11         21.60         20.55        10.37 o                         
  -6  -6  11          0.07         -1.90         2.52 o                         
  -5  -6  11          4.36          4.63         1.10 o                         
  -4  -6  11         17.23         16.96         1.04 o                         
  -3  -6  11          5.14          5.85         0.61 o                         
  -2  -6  11          0.16          0.50         0.47 o                         
  -1  -6  11         32.23         32.60         1.02 o                         
   0  -6  11        150.02        155.36         2.83 o                         
   1  -6  11        110.06        102.61         2.10 o                         
   2  -6  11         34.54         32.56         1.08 o                         
   3  -6  11         41.72         44.42         1.39 o                         
   4  -6  11         12.55          9.27         0.74 o                         
   5  -6  11         10.88          9.97         0.74 o                         
   6  -6  11          3.92          4.04         0.78 o                         
  -7  -5  11          3.99          0.81         4.95 o                         
  -6  -5  11          7.33          6.51         1.18 o                         
  -5  -5  11         11.29          9.44         0.92 o                         
  -4  -5  11         23.78         23.79         1.00 o                         
  -3  -5  11          8.66          8.65         0.65 o                         
  -2  -5  11         26.62         24.97         0.94 o                         
  -1  -5  11        121.26        121.79         2.04 o                         
   0  -5  11          0.90          2.00         0.34 o                         
   1  -5  11         42.94         42.97         1.11 o                         
   2  -5  11         47.29         40.24         1.03 o                         
   3  -5  11         15.42         17.22         0.82 o                         
   4  -5  11         34.38         33.41         1.22 o                         
   5  -5  11          0.00         -0.27         0.39 o                         
   6  -5  11         41.31         41.65         2.79 o                         
  -7  -4  11          0.72         -0.39         1.15 o                         
  -6  -4  11          1.72          1.38         0.78 o                         
  -5  -4  11          6.98          7.05         0.77 o                         
  -4  -4  11         70.13         70.46         1.57 o                         
  -3  -4  11          1.54          1.42         0.43 o                         
  -2  -4  11         52.27         53.32         1.22 o                         
  -1  -4  11         52.24         53.15         1.03 o                         
   0  -4  11         14.90         10.18         0.37 o                         
   1  -4  11         84.30         83.24         1.41 o                         
   2  -4  11         20.08         19.71         0.66 o                         
   3  -4  11          0.15          0.08         0.35 o                         
   4  -4  11         13.29         13.97         0.71 o                         
   5  -4  11         30.89         31.24         1.13 o                         
   6  -4  11         51.43         53.23         3.42 o                         
   7  -4  11         22.85         21.41         3.92 o                         
  -8  -3  11         17.74         10.60         3.57 o                         
  -7  -3  11          0.94          1.00         1.00 o                         
  -6  -3  11         19.24         19.82         1.11 o                         
  -5  -3  11         16.07         18.56         0.89 o                         
  -4  -3  11         46.25         48.66         1.15 o                         
  -3  -3  11         96.00         93.43         1.79 o                         
  -2  -3  11          2.30          0.46         0.27 o                         
  -1  -3  11          1.06          0.70         0.34 o                         
   0  -3  11         40.22         51.89         1.00 o                         
   1  -3  11         42.91         44.42         0.90 o                         
   2  -3  11         40.63         36.33         0.85 o                         
   3  -3  11         10.62          7.99         0.47 o                         
   4  -3  11        149.22        152.50         2.68 o                         
   5  -3  11         77.28         73.86         2.33 o                         
   6  -3  11         15.97         12.96         2.27 o                         
   7  -3  11          0.32         -0.72         3.10 o                         
  -8  -2  11        138.60        128.71         3.39 o                         
  -7  -2  11         63.51         65.95         2.02 o                         
  -6  -2  11         39.29         42.68         1.39 o                         
  -5  -2  11         33.08         32.39         1.23 o                         
  -4  -2  11        129.69        122.01         2.11 o                         
  -3  -2  11          7.55          7.72         0.47 o                         
  -2  -2  11        126.55         98.46         1.72 o                         
  -1  -2  11         47.86         48.69         1.01 o                         
   0  -2  11        343.02        314.85         4.27 o                         
   1  -2  11         21.30         22.20         0.64 o                         
   2  -2  11         22.13         25.51         0.69 o                         
   3  -2  11         71.08         75.83         1.28 o                         
   4  -2  11        227.62        222.26         4.22 o                         
   5  -2  11         10.42         12.03         1.22 o                         
   6  -2  11          4.23          5.81         1.35 o                         
  -8  -1  11         63.17         63.05         2.55 o                         
  -7  -1  11         23.34         24.36         1.16 o                         
  -6  -1  11          1.09          0.82         0.52 o                         
  -5  -1  11         18.03         18.03         0.80 o                         
  -4  -1  11         25.65         39.85         0.88 o                         
  -3  -1  11         12.49         14.00         0.52 o                         
  -2  -1  11         62.68         50.69         1.09 o                         
  -1  -1  11         31.91         31.64         0.70 o                         
   0  -1  11        142.85        129.90         2.04 o                         
   1  -1  11        265.19        239.11         3.88 o                         
   2  -1  11         30.45         31.22         0.87 o                         
   3  -1  11         74.11         74.86         1.37 o                         
   4  -1  11         15.46         18.93         0.77 o                         
   5  -1  11         10.86         11.23         1.20 o                         
   6  -1  11          1.35          0.34         1.68 o                         
  -9   0  11          0.28         -1.00         1.00 o                         
  -8   0  11          1.61          1.44         0.72 o                         
  -7   0  11          5.81          5.06         0.68 o                         
  -6   0  11         92.92         91.13         2.13 o                         
  -5   0  11         21.75         21.85         0.73 o                         
  -4   0  11         92.00         77.65         1.58 o                         
  -3   0  11          0.51          0.35         0.25 o                         
  -2   0  11         48.80         49.56         0.97 o                         
  -1   0  11        154.30        143.88         2.07 o                         
   0   0  11         47.57         41.39         0.94 o                         
   1   0  11         11.07         14.27         0.53 o                         
   2   0  11          4.49          3.73         0.39 o                         
   3   0  11         27.76         28.70         0.85 o                         
   4   0  11          0.17          0.62         0.42 o                         
   5   0  11         27.01         27.03         1.70 o                         
  -9   1  11          1.73          0.14         0.96 o                         
  -8   1  11         99.75         97.83         2.34 o                         
  -7   1  11         11.43         11.06         0.78 o                         
  -6   1  11        167.44        162.43         2.80 o                         
  -5   1  11         52.53         50.75         1.13 o                         
  -4   1  11          0.04         -0.08         0.26 o                         
  -3   1  11         19.65         18.89         0.63 o                         
  -2   1  11         93.00         83.10         1.50 o                         
  -1   1  11         25.93         27.23         0.73 o                         
   0   1  11        386.84        355.33         4.91 o                         
   1   1  11          4.07          5.33         0.42 o                         
   2   1  11          3.59          4.33         0.42 o                         
   3   1  11         18.34         18.78         0.86 o                         
   4   1  11        104.68        112.27         2.76 o                         
   5   1  11         17.37         17.43         1.87 o                         
 -10   2  11          3.32          4.67         3.45 o                         
  -9   2  11         11.38          9.71         1.96 o                         
  -8   2  11         43.37         41.49         1.51 o                         
  -7   2  11         20.02         19.98         0.75 o                         
  -6   2  11          0.97          1.35         0.47 o                         
  -5   2  11         75.17         70.92         1.42 o                         
  -4   2  11         22.17         24.95         0.77 o                         
  -3   2  11         76.02         67.63         1.28 o                         
  -2   2  11         62.96         64.01         1.21 o                         
  -1   2  11          2.77          3.47         0.36 o                         
   0   2  11          4.60          4.32         0.36 o                         
   1   2  11          4.17          4.45         0.52 o                         
   2   2  11          2.35          2.87         0.52 o                         
   3   2  11          9.22         10.32         0.72 o                         
   4   2  11        182.80        187.34         6.03 o                         
 -10   3  11         34.23         38.49         5.52 o                         
  -9   3  11          0.53          0.80         0.98 o                         
  -8   3  11          1.06          2.04         0.62 o                         
  -7   3  11         11.26         10.72         0.70 o                         
  -6   3  11         56.28         56.68         1.26 o                         
  -5   3  11         50.56         53.78         1.29 o                         
  -4   3  11         21.25         19.85         0.70 o                         
  -3   3  11          1.30          1.06         0.31 o                         
  -2   3  11         71.99         66.18         1.49 o                         
  -1   3  11          0.59          0.37         0.43 o                         
   0   3  11        100.80        100.84         1.90 o                         
   1   3  11          2.60          1.45         0.47 o                         
   2   3  11         11.00         11.72         0.86 o                         
   3   3  11         32.49         30.90         1.42 o                         
 -10   4  11         54.67         57.48         6.93 o                         
  -9   4  11         36.18         36.20         1.65 o                         
  -8   4  11         50.82         50.91         1.30 o                         
  -7   4  11         42.28         42.08         1.07 o                         
  -6   4  11         12.55         11.82         0.59 o                         
  -5   4  11         39.01         35.12         1.09 o                         
  -4   4  11         90.16         91.36         1.84 o                         
  -3   4  11          0.71          0.92         0.30 o                         
  -2   4  11          0.00          0.27         0.35 o                         
  -1   4  11          7.13          6.53         0.56 o                         
   0   4  11          0.12          0.08         0.38 o                         
   1   4  11          2.48          2.01         0.54 o                         
   2   4  11        124.90        134.19         3.75 o                         
   3   4  11          2.11          3.87         1.73 o                         
 -10   5  11         13.93          3.23         4.20 o                         
  -9   5  11         10.39          9.24         1.11 o                         
  -8   5  11          7.87          8.17         0.60 o                         
  -7   5  11         70.59         73.24         1.51 o                         
  -6   5  11          8.44          8.90         0.57 o                         
  -5   5  11          0.37          0.53         0.39 o                         
  -4   5  11         23.54         22.04         0.78 o                         
  -3   5  11         10.79          9.49         0.81 o                         
  -2   5  11          0.43          0.72         0.41 o                         
  -1   5  11          5.66          4.86         0.52 o                         
   0   5  11        292.43        303.63         6.74 o                         
   1   5  11        176.13        190.06         4.29 o                         
   2   5  11         18.28         14.20         4.19 o                         
 -10   6  11         34.44         30.21         3.02 o                         
  -9   6  11          0.40          0.96         0.90 o                         
  -8   6  11         11.17          7.62         0.81 o                         
  -7   6  11         59.27         59.50         1.42 o                         
  -6   6  11          0.02         -0.10         0.43 o                         
  -5   6  11          0.34          0.05         0.41 o                         
  -4   6  11         24.60         22.23         0.89 o                         
  -3   6  11         12.55         13.35         0.78 o                         
  -2   6  11        102.07        109.65         2.74 o                         
  -1   6  11        111.10        115.32         3.13 o                         
   0   6  11         73.62         76.98         2.63 o                         
   1   6  11          5.35          5.39         4.12 o                         
   2   6  11          5.90          8.02         7.08 o                         
 -10   7  11         10.27         -1.16         4.42 o                         
  -9   7  11          2.42          0.46         1.11 o                         
  -8   7  11          3.48          3.37         0.71 o                         
  -7   7  11          4.93          4.08         0.70 o                         
  -6   7  11          4.75          4.38         0.62 o                         
  -5   7  11         22.87         23.89         1.02 o                         
  -4   7  11          0.71          0.94         0.53 o                         
  -3   7  11         41.55         42.77         1.66 o                         
  -2   7  11         41.37         47.90         2.11 o                         
  -1   7  11         16.16         16.61         1.57 o                         
   0   7  11          9.26          9.72         3.70 o                         
  -9   8  11          0.45          1.29         1.83 o                         
  -8   8  11          6.66          9.92         1.68 o                         
  -7   8  11          4.92          5.29         0.92 o                         
  -6   8  11         14.10         16.81         0.92 o                         
  -5   8  11         71.10         69.08         1.88 o                         
  -4   8  11         49.83         52.79         2.00 o                         
  -3   8  11         27.83         23.77         1.93 o                         
  -2   8  11         15.97          6.84         6.58 o                         
  -8   9  11         34.66         38.68         4.83 o                         
  -7   9  11         14.03         18.27         4.98 o                         
  -6   9  11         16.33          9.34         4.91 o                         
  -5   9  11         18.80         21.99         2.80 o                         
  -3   9  11         15.40         14.23         5.11 o                         
   0 -10  12          0.00          2.38         4.95 o                         
   1 -10  12          0.06         -0.25         3.64 o                         
  -2  -9  12          2.25          3.53         2.17 o                         
  -1  -9  12          0.00         -0.61         1.51 o                         
   0  -9  12          2.52          3.58         1.57 o                         
   1  -9  12         10.69          9.39         1.23 o                         
   2  -9  12         13.94         14.32         1.89 o                         
   3  -9  12          1.40          2.46         2.02 o                         
   4  -9  12         42.40         44.49         6.21 o                         
   5  -9  12          0.00          1.19         3.42 o                         
  -4  -8  12         90.35         75.51         9.28 o                         
  -3  -8  12         27.77         26.79         2.51 o                         
  -2  -8  12         27.96         25.52         1.56 o                         
  -1  -8  12          0.04          0.65         0.72 o                         
   0  -8  12         47.83         44.50         1.60 o                         
   1  -8  12         19.34         23.95         1.45 o                         
   2  -8  12          3.14          1.69         0.85 o                         
   3  -8  12          0.05          0.32         0.87 o                         
   4  -8  12         29.76         31.64         1.79 o                         
   5  -8  12         21.09         22.98         2.42 o                         
  -5  -7  12          9.96          9.34         3.99 o                         
  -4  -7  12          0.05         -0.51         1.25 o                         
  -3  -7  12         19.24         21.45         1.14 o                         
  -2  -7  12         38.34         38.53         1.33 o                         
  -1  -7  12          5.35          5.45         0.73 o                         
   0  -7  12          0.08         -0.18         0.53 o                         
   1  -7  12          3.09          3.05         0.59 o                         
   2  -7  12          0.76          0.51         0.61 o                         
   3  -7  12         13.51         13.13         1.15 o                         
   4  -7  12          2.64          2.16         0.79 o                         
   5  -7  12          8.03          9.32         1.15 o                         
  -6  -6  12          0.00         -0.15         3.48 o                         
  -5  -6  12          2.96          1.90         1.34 o                         
  -4  -6  12          7.06          6.58         0.80 o                         
  -3  -6  12         10.22         10.59         0.75 o                         
  -2  -6  12         13.12         14.11         0.77 o                         
  -1  -6  12         76.13         77.79         1.73 o                         
   0  -6  12          4.61          2.90         0.53 o                         
   1  -6  12          0.10          0.26         0.46 o                         
   2  -6  12         45.39         41.67         1.58 o                         
   3  -6  12         16.97         20.20         1.27 o                         
   4  -6  12        137.07        145.98         4.12 o                         
   5  -6  12         37.27         39.14         1.73 o                         
  -7  -5  12          1.68         -3.04         3.04 o                         
  -6  -5  12          4.84          3.90         1.71 o                         
  -5  -5  12         39.22         35.90         1.80 o                         
  -4  -5  12         53.23         58.09         1.67 o                         
  -3  -5  12         24.05         25.97         1.04 o                         
  -2  -5  12          3.84          4.36         0.50 o                         
  -1  -5  12         81.59         80.54         1.53 o                         
   0  -5  12         32.44         36.84         1.12 o                         
   1  -5  12          3.34          3.00         0.47 o                         
   2  -5  12         28.35         23.18         0.94 o                         
   3  -5  12         17.64         17.10         0.95 o                         
   4  -5  12          2.75          2.89         0.60 o                         
   5  -5  12          3.07          2.99         0.69 o                         
   6  -5  12         11.95         19.40         3.57 o                         
  -7  -4  12         15.57         16.25         2.86 o                         
  -6  -4  12         27.33         24.63         1.57 o                         
  -5  -4  12          4.66          4.27         0.69 o                         
  -4  -4  12         65.95         71.42         1.66 o                         
  -3  -4  12         47.39         48.20         1.19 o                         
  -2  -4  12          0.31          0.57         0.42 o                         
  -1  -4  12         70.00         74.00         1.47 o                         
   0  -4  12        367.69        341.67         6.47 o                         
   1  -4  12         34.42         30.68         0.95 o                         
   2  -4  12          2.40          2.29         0.42 o                         
   3  -4  12         22.34         23.51         1.15 o                         
   4  -4  12         91.57         92.22         2.23 o                         
   5  -4  12          6.11          5.86         1.07 o                         
   6  -4  12          0.79          0.15         1.75 o                         
  -8  -3  12          5.11         -0.20         2.75 o                         
  -7  -3  12          6.90          6.03         1.01 o                         
  -6  -3  12         18.02         19.91         1.16 o                         
  -5  -3  12         14.63         14.92         0.95 o                         
  -4  -3  12         15.16         15.35         0.72 o                         
  -3  -3  12         45.27         46.36         1.30 o                         
  -2  -3  12        146.52        131.07         2.35 o                         
  -1  -3  12         16.08         13.83         0.68 o                         
   0  -3  12        142.86        124.85         2.00 o                         
   1  -3  12         23.44         21.42         0.77 o                         
   2  -3  12          3.57          3.00         0.40 o                         
   3  -3  12          5.77          6.85         0.55 o                         
   4  -3  12          8.10          9.58         0.55 o                         
   5  -3  12         12.00          9.41         1.53 o                         
   6  -3  12          9.70         11.07         2.54 o                         
  -8  -2  12        179.42        169.90         4.49 o                         
  -7  -2  12          0.61          0.40         0.78 o                         
  -6  -2  12          0.49          0.63         0.62 o                         
  -5  -2  12          2.12          2.00         0.56 o                         
  -4  -2  12          4.85          8.26         0.52 o                         
  -3  -2  12         22.09         26.67         0.95 o                         
  -2  -2  12         77.52         63.02         1.19 o                         
  -1  -2  12        126.91        117.62         1.98 o                         
   0  -2  12         18.80         18.90         0.67 o                         
   1  -2  12          5.39          7.21         0.50 o                         
   2  -2  12          0.25          0.19         0.32 o                         
   3  -2  12          0.36          0.59         0.34 o                         
   4  -2  12         11.09         12.88         0.70 o                         
   5  -2  12         22.48         22.72         1.83 o                         
   6  -2  12          0.34          1.19         1.96 o                         
  -9  -1  12         14.44         -2.35         3.12 o                         
  -8  -1  12         24.05         27.92         1.61 o                         
  -7  -1  12          1.88          2.26         0.72 o                         
  -6  -1  12          1.46          1.88         0.61 o                         
  -5  -1  12         22.41         21.93         0.98 o                         
  -4  -1  12        237.21        215.69         3.38 o                         
  -3  -1  12        115.89        108.93         1.82 o                         
  -2  -1  12         24.68         32.36         0.77 o                         
  -1  -1  12          6.81          7.76         0.42 o                         
   0  -1  12         62.56         63.14         1.13 o                         
   1  -1  12          0.07          0.43         0.22 o                         
   2  -1  12          2.66          3.72         0.39 o                         
   3  -1  12          1.46          0.77         0.43 o                         
   4  -1  12          0.36          1.30         0.67 o                         
   5  -1  12          1.57          3.21         1.26 o                         
   6  -1  12         33.42         20.44         3.89 o                         
  -9   0  12         16.49         14.20         3.20 o                         
  -8   0  12         33.97         34.39         1.57 o                         
  -7   0  12          6.38          5.23         0.73 o                         
  -6   0  12        134.55        130.86         2.59 o                         
  -5   0  12         20.49         18.44         0.83 o                         
  -4   0  12         24.58         21.12         0.78 o                         
  -3   0  12         64.98         61.20         1.26 o                         
  -2   0  12         27.97         28.87         0.72 o                         
  -1   0  12         30.35         32.66         0.72 o                         
   0   0  12         26.11         22.55         0.65 o                         
   1   0  12          0.48          0.16         0.33 o                         
   2   0  12         33.23         31.47         1.06 o                         
   3   0  12          2.61          5.10         0.53 o                         
   4   0  12          5.63          6.51         0.71 o                         
   5   0  12          1.44          0.98         2.02 o                         
  -9   1  12          2.97          2.18         1.02 o                         
  -8   1  12          0.31          0.13         0.71 o                         
  -7   1  12         45.96         43.71         1.42 o                         
  -6   1  12          8.62         11.67         0.64 o                         
  -5   1  12          0.22          0.43         0.34 o                         
  -4   1  12          1.30          1.53         0.37 o                         
  -3   1  12         13.55         13.38         0.60 o                         
  -2   1  12          0.30          0.94         0.28 o                         
  -1   1  12          0.01          0.30         0.28 o                         
   0   1  12         31.58         28.59         0.73 o                         
   1   1  12         15.37         13.70         0.82 o                         
   2   1  12          9.99          9.05         0.58 o                         
   3   1  12          0.27          0.77         0.49 o                         
   4   1  12         28.16         30.69         1.30 o                         
  -9   2  12         15.27         14.52         1.09 o                         
  -8   2  12         42.32         42.45         1.54 o                         
  -7   2  12          5.18          5.45         0.51 o                         
  -6   2  12          0.83          0.22         0.38 o                         
  -5   2  12         51.64         51.15         1.26 o                         
  -4   2  12        327.37        326.12         5.24 o                         
  -3   2  12          1.19          2.76         0.32 o                         
  -2   2  12         15.48         13.43         0.55 o                         
  -1   2  12          3.36          4.07         0.36 o                         
   0   2  12         63.75         68.88         1.50 o                         
   1   2  12         55.77         57.75         1.49 o                         
   2   2  12          2.62          2.29         0.55 o                         
   3   2  12         75.62         74.18         3.10 o                         
   4   2  12          2.60          2.66         1.03 o                         
 -10   3  12         79.72         78.39         8.28 o                         
  -9   3  12         23.91         23.15         1.29 o                         
  -8   3  12          8.65          8.06         1.04 o                         
  -7   3  12         12.61         14.57         0.75 o                         
  -6   3  12        104.48        105.04         1.99 o                         
  -5   3  12        116.11        113.34         2.24 o                         
  -4   3  12         13.77         14.05         0.62 o                         
  -3   3  12         18.94         20.78         0.73 o                         
  -2   3  12          0.10          0.01         0.38 o                         
  -1   3  12          6.00          4.80         0.59 o                         
   0   3  12          0.02          0.80         0.45 o                         
   1   3  12         69.29         75.21         2.37 o                         
   2   3  12          5.40          4.37         0.81 o                         
   3   3  12         16.54         16.42         1.64 o                         
 -10   4  12          2.48          1.72         2.18 o                         
  -9   4  12          0.66          0.49         0.91 o                         
  -8   4  12          1.78          2.05         0.57 o                         
  -7   4  12          6.59          6.74         0.60 o                         
  -6   4  12         36.88         38.09         1.09 o                         
  -5   4  12        100.19        101.24         2.07 o                         
  -4   4  12        136.54        145.53         2.90 o                         
  -3   4  12          4.21          3.82         0.56 o                         
  -2   4  12         17.00         18.29         0.90 o                         
  -1   4  12          0.47          0.81         0.40 o                         
   0   4  12         13.49         15.97         0.91 o                         
   1   4  12         92.69        101.33         2.75 o                         
   2   4  12         85.62         92.65         3.86 o                         
   3   4  12        132.89        135.78         8.24 o                         
 -10   5  12         12.81          7.57         3.12 o                         
  -9   5  12         12.23         11.50         1.34 o                         
  -8   5  12         18.07         17.55         1.02 o                         
  -7   5  12          6.95          6.76         0.58 o                         
  -6   5  12          9.33          9.44         0.60 o                         
  -5   5  12         18.54         18.86         0.92 o                         
  -4   5  12         30.39         34.41         1.14 o                         
  -3   5  12          0.00          0.49         0.45 o                         
  -2   5  12         44.14         48.29         1.42 o                         
  -1   5  12         21.90         23.81         1.23 o                         
   0   5  12         18.86         21.01         1.20 o                         
   1   5  12         80.99         86.11         3.28 o                         
   2   5  12         14.49         10.09         3.42 o                         
 -10   6  12          0.28         -2.23         4.20 o                         
  -9   6  12          5.35          5.39         1.27 o                         
  -8   6  12          1.50          1.95         0.65 o                         
  -7   6  12          1.03          0.66         0.60 o                         
  -6   6  12        120.10        130.02         2.78 o                         
  -5   6  12         16.87         18.78         0.85 o                         
  -4   6  12         24.99         26.36         1.11 o                         
  -3   6  12         13.95         14.99         0.91 o                         
  -2   6  12         82.64         88.88         2.39 o                         
  -1   6  12        114.76        120.64         2.99 o                         
   0   6  12          3.25          2.42         1.64 o                         
  -9   7  12         38.58         36.04         3.70 o                         
  -8   7  12         39.03         40.64         2.03 o                         
  -7   7  12          6.07          5.76         0.77 o                         
  -6   7  12         20.67         19.47         0.96 o                         
  -5   7  12          6.28          5.29         0.81 o                         
  -4   7  12         84.94         97.44         2.44 o                         
  -3   7  12        207.77        222.10         5.01 o                         
  -2   7  12          0.63         -0.85         1.00 o                         
  -1   7  12          2.66          3.82         3.29 o                         
  -8   8  12         91.86         97.27         7.18 o                         
  -7   8  12         28.17         26.58         2.23 o                         
  -6   8  12          0.84         -0.87         1.28 o                         
  -5   8  12          3.86          3.97         1.40 o                         
  -4   8  12         66.65         70.49         3.64 o                         
  -3   8  12         53.69         36.61        13.68 o                         
  -7   9  12         18.94         10.34         8.09 o                         
  -2  -9  13          8.83          3.17         4.64 o                         
  -1  -9  13          9.74          8.87         2.23 o                         
   0  -9  13          4.05          4.57         1.90 o                         
   1  -9  13         27.12          7.96         4.48 o                         
   2  -9  13        131.15        132.71         9.40 o                         
   3  -9  13         14.75         13.10         3.29 o                         
  -3  -8  13         20.54          4.98         5.75 o                         
  -2  -8  13         50.62         49.64         3.35 o                         
  -1  -8  13         14.51         13.34         1.36 o                         
   0  -8  13         10.15         11.25         1.10 o                         
   1  -8  13          1.02          1.13         0.87 o                         
   2  -8  13         46.21         52.98         2.34 o                         
   3  -8  13          3.71          2.79         1.52 o                         
   4  -8  13          1.14          1.91         2.54 o                         
   5  -8  13          0.07          2.71         2.18 o                         
  -4  -7  13          8.91          5.65         2.42 o                         
  -3  -7  13          2.33          2.11         0.99 o                         
  -2  -7  13          0.02          0.29         0.79 o                         
  -1  -7  13         19.68         21.23         1.17 o                         
   0  -7  13        108.34        113.28         2.47 o                         
   1  -7  13         27.63         29.33         1.81 o                         
   2  -7  13          1.91          1.26         0.94 o                         
   3  -7  13          5.14          5.58         0.96 o                         
   4  -7  13         33.50         27.23         1.64 o                         
   5  -7  13          0.38         -0.71         1.82 o                         
  -6  -6  13         39.12         39.21         7.15 o                         
  -5  -6  13          0.28         -0.88         1.82 o                         
  -4  -6  13          5.26          3.45         0.86 o                         
  -3  -6  13         22.51         23.86         1.04 o                         
  -2  -6  13        301.18        321.93         5.72 o                         
  -1  -6  13         33.81         33.95         1.24 o                         
   0  -6  13          0.08          0.31         0.49 o                         
   1  -6  13         21.35         23.05         1.16 o                         
   2  -6  13          8.89         10.70         1.44 o                         
   3  -6  13          5.79          5.40         0.95 o                         
   4  -6  13          0.16          1.25         0.80 o                         
   5  -6  13          2.93          0.94         1.25 o                         
  -6  -5  13          0.68         -0.38         2.26 o                         
  -5  -5  13          9.84          8.84         0.92 o                         
  -4  -5  13          1.74          2.14         0.70 o                         
  -3  -5  13          0.27          0.41         0.58 o                         
  -2  -5  13         33.61         39.43         1.31 o                         
  -1  -5  13        123.81        125.21         2.43 o                         
   0  -5  13         27.16         28.42         1.15 o                         
   1  -5  13          0.22         -0.50         0.50 o                         
   2  -5  13         22.80         20.75         1.32 o                         
   3  -5  13          0.00          0.14         0.67 o                         
   4  -5  13          0.80          0.86         0.77 o                         
   5  -5  13          0.69          0.89         0.63 o                         
  -7  -4  13          0.19          0.90         1.86 o                         
  -6  -4  13          4.00          3.45         1.03 o                         
  -5  -4  13         22.30         21.10         1.06 o                         
  -4  -4  13        132.21        150.01         2.83 o                         
  -3  -4  13          0.32          0.61         0.52 o                         
  -2  -4  13          4.20          3.96         0.57 o                         
  -1  -4  13        121.13        117.20         2.30 o                         
   0  -4  13          0.80          1.78         0.46 o                         
   1  -4  13          0.28          0.20         0.36 o                         
   2  -4  13         46.46         45.79         1.38 o                         
   3  -4  13          6.99          7.26         0.77 o                         
   4  -4  13          0.21         -0.08         0.62 o                         
   5  -4  13          5.48          2.03         1.71 o                         
  -8  -3  13          8.73          8.09         4.14 o                         
  -7  -3  13          1.74         -0.19         1.15 o                         
  -6  -3  13         98.20        107.52         2.78 o                         
  -5  -3  13          0.09         -0.15         0.64 o                         
  -4  -3  13          6.54          6.61         0.73 o                         
  -3  -3  13         21.87         23.08         0.96 o                         
  -2  -3  13        119.35        126.88         2.69 o                         
  -1  -3  13        108.55        109.74         2.17 o                         
   0  -3  13          0.33         -0.14         0.40 o                         
   1  -3  13          5.50          4.17         0.51 o                         
   2  -3  13          1.43          1.59         0.48 o                         
   3  -3  13          6.45          6.56         0.61 o                         
   4  -3  13          0.08          0.78         0.52 o                         
   5  -3  13         14.84         13.27         2.12 o                         
   6  -3  13         26.76         18.18         3.67 o                         
  -8  -2  13          8.19          7.30         1.91 o                         
  -7  -2  13          0.40          0.73         0.93 o                         
  -6  -2  13        118.81        129.50         2.74 o                         
  -5  -2  13          8.03          7.48         0.73 o                         
  -4  -2  13          0.35         -0.04         0.48 o                         
  -3  -2  13          0.79          1.19         0.38 o                         
  -2  -2  13        154.28        143.31         2.39 o                         
  -1  -2  13         23.80         21.45         0.89 o                         
   0  -2  13          2.27          2.19         0.40 o                         
   1  -2  13          0.07          0.49         0.36 o                         
   2  -2  13        105.86        103.31         2.28 o                         
   3  -2  13          0.20          0.36         0.62 o                         
   4  -2  13          0.34          0.29         0.58 o                         
   5  -2  13         10.60         11.97         4.51 o                         
  -9  -1  13          1.25          1.21         3.57 o                         
  -8  -1  13          8.37         10.89         1.18 o                         
  -7  -1  13         29.63         30.18         1.38 o                         
  -6  -1  13         63.69         67.26         1.76 o                         
  -5  -1  13         20.10         21.34         0.98 o                         
  -4  -1  13         13.99         12.62         0.65 o                         
  -3  -1  13          0.14          0.40         0.34 o                         
  -2  -1  13          7.83          7.55         0.46 o                         
  -1  -1  13         58.61         55.09         1.23 o                         
   0  -1  13          8.78          7.32         0.39 o                         
   1  -1  13          7.28          6.73         0.55 o                         
   2  -1  13         24.13         24.58         0.97 o                         
   3  -1  13         17.08         18.85         0.93 o                         
   4  -1  13          5.81          7.30         0.75 o                         
   5  -1  13          5.26          4.09         2.84 o                         
  -9   0  13          6.23          4.40         1.95 o                         
  -8   0  13         16.92         19.02         1.34 o                         
  -7   0  13         27.17         28.36         1.32 o                         
  -6   0  13          0.16          0.01         0.55 o                         
  -5   0  13          5.14          6.60         0.52 o                         
  -4   0  13          9.33         10.28         0.64 o                         
  -3   0  13         40.84         42.71         1.07 o                         
  -2   0  13        154.46        154.32         2.52 o                         
  -1   0  13         98.96         90.66         1.76 o                         
   0   0  13          2.01          1.71         0.34 o                         
   1   0  13         61.44         60.64         1.60 o                         
   2   0  13         10.28         10.31         0.68 o                         
   3   0  13         23.34         22.16         1.00 o                         
   4   0  13         47.20         52.51         2.42 o                         
   5   0  13          1.21          1.41         3.17 o                         
  -9   1  13         31.28         27.79         2.08 o                         
  -8   1  13          3.54          1.20         0.85 o                         
  -7   1  13         14.55         14.92         0.91 o                         
  -6   1  13          4.41          4.15         0.68 o                         
  -5   1  13          2.55          2.48         0.45 o                         
  -4   1  13         11.19         12.65         0.72 o                         
  -3   1  13          3.60          5.01         0.44 o                         
  -2   1  13        102.37         97.62         1.96 o                         
  -1   1  13         12.75         11.20         0.55 o                         
   0   1  13         72.78         81.47         1.85 o                         
   1   1  13          0.72          0.64         0.46 o                         
   2   1  13        212.85        235.54         5.81 o                         
   3   1  13        121.00        127.16         3.25 o                         
   4   1  13          2.54          2.16         0.88 o                         
 -10   2  13          4.23          4.92         4.29 o                         
  -9   2  13          5.13          4.62         1.31 o                         
  -8   2  13          9.78          7.64         1.18 o                         
  -7   2  13         12.16         13.40         0.73 o                         
  -6   2  13        103.25        102.55         2.01 o                         
  -5   2  13          1.00          0.84         0.40 o                         
  -4   2  13         91.90         92.85         1.83 o                         
  -3   2  13        139.45        133.76         2.55 o                         
  -2   2  13          8.64          7.94         0.59 o                         
  -1   2  13          3.18          3.32         0.50 o                         
   0   2  13          3.88          6.40         1.09 o                         
   1   2  13          6.93          8.81         0.88 o                         
   2   2  13         10.90          8.85         0.90 o                         
   3   2  13          4.29          5.57         0.99 o                         
 -10   3  13          2.35          5.99         5.11 o                         
  -9   3  13          2.73          1.77         1.30 o                         
  -8   3  13          0.01          0.33         0.85 o                         
  -7   3  13          0.72          0.60         0.50 o                         
  -6   3  13          6.89          7.89         0.58 o                         
  -5   3  13         95.15         95.68         1.92 o                         
  -4   3  13         31.12         28.87         0.94 o                         
  -3   3  13         65.11         66.64         1.72 o                         
  -2   3  13        178.01        189.53         3.81 o                         
  -1   3  13          7.80         10.41         1.32 o                         
   0   3  13         25.39         27.88         1.43 o                         
   1   3  13          1.74          1.97         0.66 o                         
   2   3  13         29.59         32.97         2.46 o                         
   3   3  13         85.85         67.30         5.58 o                         
 -10   4  13          0.93         -1.47         3.39 o                         
  -9   4  13         53.48         48.99         2.57 o                         
  -8   4  13         30.86         31.40         1.27 o                         
  -7   4  13          2.53          3.00         0.58 o                         
  -6   4  13         44.93         45.35         1.23 o                         
  -5   4  13         30.13         31.05         1.06 o                         
  -4   4  13         10.75         12.97         0.75 o                         
  -3   4  13          0.71          1.20         0.50 o                         
  -2   4  13         43.26         48.74         1.82 o                         
  -1   4  13         99.34        105.40         3.09 o                         
   0   4  13         44.07         49.22         1.62 o                         
   1   4  13         29.57         26.97         4.83 o                         
   2   4  13         25.21         29.16         2.58 o                         
 -10   5  13         43.61         16.12        13.24 o                         
  -9   5  13         58.61         57.10         3.24 o                         
  -8   5  13         24.31         22.31         1.10 o                         
  -7   5  13          5.86          5.59         0.70 o                         
  -6   5  13          2.40          1.41         0.57 o                         
  -5   5  13          0.39          0.69         0.52 o                         
  -4   5  13         54.20         60.92         1.82 o                         
  -3   5  13         15.84         18.37         1.00 o                         
  -2   5  13         62.18         63.16         2.16 o                         
  -1   5  13        102.19        108.67         2.73 o                         
   0   5  13          0.04          0.53         1.39 o                         
   1   5  13         31.27         33.29         4.73 o                         
  -9   6  13          0.05          2.45         4.00 o                         
  -8   6  13          0.05         -0.48         0.89 o                         
  -7   6  13         55.26         59.75         1.67 o                         
  -6   6  13         30.80         31.57         1.62 o                         
  -5   6  13          0.06          0.40         0.66 o                         
  -4   6  13         31.24         28.92         1.21 o                         
  -3   6  13         50.95         53.83         2.09 o                         
  -2   6  13          8.61          6.33         1.15 o                         
  -1   6  13         19.62         21.37         2.19 o                         
  -9   7  13          2.51         -3.79         5.20 o                         
  -8   7  13         26.74         28.81         3.42 o                         
  -7   7  13          0.29          0.36         0.98 o                         
  -6   7  13         21.76         25.91         1.58 o                         
  -5   7  13          0.30         -0.35         0.89 o                         
  -4   7  13          0.13         -0.45         1.05 o                         
  -3   7  13         21.40         24.47         3.81 o                         
  -2   7  13         15.97         22.50         4.01 o                         
  -1   7  13         98.58         89.33         8.34 o                         
  -7   8  13         14.46          3.42         5.71 o                         
  -6   8  13          3.35          4.56         1.97 o                         
  -5   8  13          5.87          4.56         2.60 o                         
  -4   8  13          7.75          9.80         3.62 o                         
   0  -9  14         41.97         40.56         5.45 o                         
   1  -9  14          0.05          1.41         3.82 o                         
   2  -9  14          1.38          1.08         2.62 o                         
  -3  -8  14         38.78         39.40         7.12 o                         
  -2  -8  14          2.49          5.71         1.79 o                         
  -1  -8  14          9.57          8.30         1.42 o                         
   0  -8  14          5.51          3.38         1.24 o                         
   1  -8  14          1.59          1.31         1.46 o                         
   2  -8  14         51.28         52.99        10.66 o                         
   3  -8  14          0.96          1.43         2.34 o                         
   4  -8  14         16.07         17.11         4.17 o                         
  -4  -7  14        116.72         81.96         9.37 o                         
  -3  -7  14          0.22         -0.33         1.54 o                         
  -2  -7  14          0.75          0.88         0.87 o                         
  -1  -7  14          4.53          4.27         0.99 o                         
   0  -7  14         30.49         34.83         1.63 o                         
   1  -7  14          0.00          0.76         0.81 o                         
   2  -7  14          0.47          0.85         0.93 o                         
   3  -7  14         22.22         27.83         2.31 o                         
   4  -7  14          7.72          5.44         1.70 o                         
  -5  -6  14          1.56         -0.41         2.68 o                         
  -4  -6  14          2.23          3.76         0.93 o                         
  -3  -6  14          2.64          2.02         0.85 o                         
  -2  -6  14         14.36         15.03         1.03 o                         
  -1  -6  14          0.13          0.55         0.71 o                         
   0  -6  14         58.84         62.21         2.21 o                         
   1  -6  14         49.38         50.68         1.77 o                         
   2  -6  14         21.21         23.35         1.65 o                         
   3  -6  14         15.59         16.09         1.22 o                         
   4  -6  14          8.54          8.20         1.56 o                         
  -6  -5  14          6.65          6.61         2.51 o                         
  -5  -5  14          0.09          0.36         0.95 o                         
  -4  -5  14          8.89          8.71         0.99 o                         
  -3  -5  14         30.95         31.91         1.25 o                         
  -2  -5  14          1.58          0.91         0.56 o                         
  -1  -5  14         83.64         83.24         1.88 o                         
   0  -5  14          0.02          0.03         0.61 o                         
   1  -5  14          0.38          0.40         0.62 o                         
   2  -5  14         12.55         11.64         1.04 o                         
   3  -5  14          0.33         -0.22         0.82 o                         
   4  -5  14         54.95         58.84         2.17 o                         
   5  -5  14          2.36          2.70         1.07 o                         
  -7  -4  14          3.20          2.26         3.30 o                         
  -6  -4  14         48.18         46.65         2.28 o                         
  -5  -4  14          1.57          2.44         0.85 o                         
  -4  -4  14         31.67         38.23         1.45 o                         
  -3  -4  14         42.03         44.09         1.41 o                         
  -2  -4  14         74.11         75.69         1.86 o                         
  -1  -4  14          8.08          7.02         0.67 o                         
   0  -4  14          9.19         10.89         0.80 o                         
   1  -4  14          1.48          0.55         0.58 o                         
   2  -4  14         20.43         21.60         1.24 o                         
   3  -4  14         31.76         31.49         1.89 o                         
   4  -4  14          7.77          7.75         0.90 o                         
  -8  -3  14          0.08          3.70         5.80 o                         
  -7  -3  14          0.15         -0.61         1.90 o                         
  -6  -3  14          2.60          2.35         0.99 o                         
  -5  -3  14         20.03         20.83         1.16 o                         
  -4  -3  14         64.65         67.78         1.76 o                         
  -3  -3  14         21.02         21.07         1.08 o                         
  -2  -3  14         44.94         41.61         1.38 o                         
  -1  -3  14         35.67         35.33         1.15 o                         
   0  -3  14         36.23         34.55         1.23 o                         
   1  -3  14          7.13          9.67         1.49 o                         
   2  -3  14         42.61         46.24         1.49 o                         
   3  -3  14          2.60          2.14         0.74 o                         
   4  -3  14          2.10          1.59         0.86 o                         
   5  -3  14          7.59          7.08         2.85 o                         
  -8  -2  14          7.97          5.81         2.64 o                         
  -7  -2  14          0.54          1.29         1.00 o                         
  -6  -2  14          1.21          1.16         0.81 o                         
  -5  -2  14         91.99         93.14         2.14 o                         
  -4  -2  14         13.73         12.52         0.86 o                         
  -3  -2  14         49.70         49.17         1.33 o                         
  -2  -2  14         14.23         14.32         0.73 o                         
  -1  -2  14          4.36          3.47         0.47 o                         
   0  -2  14         34.01         32.79         1.21 o                         
   1  -2  14          0.66          0.60         0.50 o                         
   2  -2  14         12.29         14.48         0.96 o                         
   3  -2  14         73.33         76.40         2.23 o                         
   4  -2  14          2.88          3.93         1.01 o                         
  -9  -1  14          8.89          1.85         4.08 o                         
  -8  -1  14          2.81          3.94         1.54 o                         
  -7  -1  14          1.42          0.60         0.87 o                         
  -6  -1  14         51.13         46.72         1.66 o                         
  -5  -1  14          1.23          1.75         0.61 o                         
  -4  -1  14         25.78         29.43         1.06 o                         
  -3  -1  14         39.31         39.35         1.10 o                         
  -2  -1  14         62.46         68.81         1.58 o                         
  -1  -1  14          0.33          0.64         0.41 o                         
   0  -1  14         31.25         36.55         1.20 o                         
   1  -1  14         22.84         26.82         1.30 o                         
   2  -1  14          4.04          5.86         0.73 o                         
   3  -1  14         13.79         12.79         1.11 o                         
   4  -1  14         59.80         61.18         5.67 o                         
  -9   0  14          0.35          0.88         4.08 o                         
  -8   0  14         71.98         67.74         2.43 o                         
  -7   0  14          4.18          3.73         0.88 o                         
  -6   0  14          8.25          9.74         0.85 o                         
  -5   0  14         28.14         29.61         1.00 o                         
  -4   0  14          1.13          1.81         0.44 o                         
  -3   0  14          0.76          0.88         0.39 o                         
  -2   0  14          8.73          7.42         0.71 o                         
  -1   0  14         12.72          9.45         0.66 o                         
   0   0  14         64.04         62.21         2.38 o                         
   1   0  14          7.67          6.86         0.72 o                         
   2   0  14         34.79         37.14         1.71 o                         
   3   0  14         53.53         56.81         2.02 o                         
  -9   1  14          2.94         -0.12         1.92 o                         
  -8   1  14         35.51         34.77         1.79 o                         
  -7   1  14         20.88         22.33         1.13 o                         
  -6   1  14         38.70         40.60         1.27 o                         
  -5   1  14          0.61          0.77         0.48 o                         
  -4   1  14         86.73         94.56         2.04 o                         
  -3   1  14          0.49          0.73         0.41 o                         
  -2   1  14          5.76          4.52         0.56 o                         
  -1   1  14          0.09          0.03         0.46 o                         
   0   1  14          8.62          7.18         0.91 o                         
   1   1  14         26.98         28.68         1.24 o                         
   2   1  14         16.20         17.78         1.02 o                         
   3   1  14         13.18         12.73         2.10 o                         
  -9   2  14         20.17         18.98         2.33 o                         
  -8   2  14          0.10          0.05         0.92 o                         
  -7   2  14         29.93         28.26         1.18 o                         
  -6   2  14         24.90         22.99         0.91 o                         
  -5   2  14          4.89          4.83         0.56 o                         
  -4   2  14          0.96          0.68         0.47 o                         
  -3   2  14          0.12         -0.15         0.40 o                         
  -2   2  14          2.94          3.73         0.53 o                         
  -1   2  14        158.80        167.21         3.73 o                         
   0   2  14          7.09          6.37         0.91 o                         
   1   2  14         12.01         10.36         0.96 o                         
   2   2  14          6.36          7.23         1.20 o                         
 -10   3  14          5.14          7.21         5.30 o                         
  -9   3  14          0.06          1.77         1.69 o                         
  -8   3  14          0.70         -0.23         0.84 o                         
  -7   3  14        110.23        111.40         2.42 o                         
  -6   3  14         48.98         53.19         1.36 o                         
  -5   3  14         57.72         57.15         1.41 o                         
  -4   3  14          1.75          1.05         0.47 o                         
  -3   3  14          0.42          1.04         0.49 o                         
  -2   3  14         24.09         25.64         1.08 o                         
  -1   3  14          1.46          1.10         0.60 o                         
   0   3  14         15.00         18.13         1.28 o                         
   1   3  14         23.92         23.53         2.00 o                         
   2   3  14         10.56          5.06         2.20 o                         
 -10   4  14         13.43         10.47         8.62 o                         
  -9   4  14          2.25          1.22         1.66 o                         
  -8   4  14         52.75         51.40         1.85 o                         
  -7   4  14         20.08         21.05         0.99 o                         
  -6   4  14          5.02          4.69         0.62 o                         
  -5   4  14          1.51          0.48         0.51 o                         
  -4   4  14          2.56          2.82         0.61 o                         
  -3   4  14         14.72         14.38         0.81 o                         
  -2   4  14          0.02          0.02         0.64 o                         
  -1   4  14         30.83         32.43         1.67 o                         
   0   4  14          4.19          4.26         1.53 o                         
   1   4  14         46.88         62.44         6.02 o                         
  -9   5  14          6.24          5.88         2.56 o                         
  -8   5  14          7.08          4.52         1.32 o                         
  -7   5  14         26.05         25.79         1.09 o                         
  -6   5  14         10.53          9.64         1.04 o                         
  -5   5  14         32.31         31.68         1.40 o                         
  -4   5  14         86.46         89.56         2.44 o                         
  -3   5  14          2.35          1.97         1.01 o                         
  -2   5  14          0.41         -0.42         1.03 o                         
  -1   5  14          1.63          0.40         2.15 o                         
   0   5  14          1.49          2.13         3.29 o                         
  -8   6  14         27.94         25.47         2.75 o                         
  -7   6  14         42.07         42.16         1.89 o                         
  -6   6  14         30.25         28.43         1.61 o                         
  -5   6  14         73.82         83.43         2.72 o                         
  -4   6  14         17.06         16.04         1.24 o                         
  -3   6  14          6.05          3.99         1.60 o                         
  -2   6  14          0.23          3.26         3.04 o                         
  -1   6  14          0.07          1.47         3.57 o                         
  -8   7  14          1.76         -0.75         2.00 o                         
  -7   7  14          1.01         -0.61         1.51 o                         
  -6   7  14          0.81         -0.03         2.92 o                         
  -5   7  14         22.20         22.50         3.70 o                         
  -4   7  14          0.91         -0.16         2.38 o                         
  -1  -8  15          0.15          1.76         3.67 o                         
   0  -8  15          6.07          7.31         2.42 o                         
   1  -8  15         32.22         31.71         5.80 o                         
   2  -8  15          0.36         -0.60         3.51 o                         
  -3  -7  15         18.10         15.70         2.69 o                         
  -2  -7  15         18.25         18.68         1.50 o                         
  -1  -7  15          0.84          1.50         1.02 o                         
   0  -7  15          8.13          8.24         1.93 o                         
   1  -7  15          3.36          3.04         1.55 o                         
   2  -7  15         36.89         41.31         9.42 o                         
   3  -7  15          1.71          2.97         2.44 o                         
   4  -7  15          2.54          3.64         3.76 o                         
  -5  -6  15          0.24          1.13         6.05 o                         
  -4  -6  15         14.22         10.85         1.91 o                         
  -3  -6  15         65.95         67.07         2.14 o                         
  -2  -6  15         15.27         13.99         1.07 o                         
  -1  -6  15         28.87         31.72         1.62 o                         
   0  -6  15          7.26          7.66         1.32 o                         
   1  -6  15          0.00          0.32         0.93 o                         
   2  -6  15         37.36         38.49         1.86 o                         
   3  -6  15          2.71          2.70         1.75 o                         
   4  -6  15          7.25          6.08         2.35 o                         
  -6  -5  15         33.73         35.88         7.50 o                         
  -5  -5  15          0.04          1.67         1.44 o                         
  -4  -5  15         11.06         10.68         1.22 o                         
  -3  -5  15          9.16         10.67         0.89 o                         
  -2  -5  15         67.98         73.74         2.23 o                         
  -1  -5  15         42.98         40.67         1.40 o                         
   0  -5  15          4.41          4.08         0.77 o                         
   1  -5  15          9.61          7.95         1.24 o                         
   2  -5  15          8.92          8.64         1.03 o                         
   3  -5  15          1.36          1.19         1.20 o                         
  -6  -4  15         10.07          5.76         2.30 o                         
  -5  -4  15         15.80         14.99         1.15 o                         
  -4  -4  15          3.94          2.98         0.79 o                         
  -3  -4  15        228.42        244.94         5.50 o                         
  -2  -4  15         37.09         39.19         1.37 o                         
  -1  -4  15          0.53          0.64         0.62 o                         
   0  -4  15          2.20          1.84         0.70 o                         
   1  -4  15          3.25          2.70         0.79 o                         
   2  -4  15         38.43         41.54         1.78 o                         
   3  -4  15          1.37          1.66         0.95 o                         
   4  -4  15          4.28          7.37         2.98 o                         
  -7  -3  15          0.69         -0.32         2.72 o                         
  -6  -3  15          6.63          6.05         1.03 o                         
  -5  -3  15          0.05          0.83         0.96 o                         
  -4  -3  15         55.24         60.22         1.91 o                         
  -3  -3  15         59.03         61.90         1.81 o                         
  -2  -3  15         26.64         27.48         1.23 o                         
  -1  -3  15         12.67         11.11         1.00 o                         
   0  -3  15         18.19         20.44         1.50 o                         
   1  -3  15         17.99         18.04         1.13 o                         
   2  -3  15         39.46         41.69         2.12 o                         
   3  -3  15         15.59         17.00         1.20 o                         
   4  -3  15          0.43          0.90         1.06 o                         
  -8  -2  15         13.72          9.81         5.30 o                         
  -7  -2  15         26.39         23.64         2.49 o                         
  -6  -2  15         11.54         10.65         1.04 o                         
  -5  -2  15         56.01         57.44         1.82 o                         
  -4  -2  15          0.91          2.66         0.68 o                         
  -3  -2  15          0.47          0.67         0.50 o                         
  -2  -2  15         14.01         12.32         0.97 o                         
  -1  -2  15          7.79          7.22         0.67 o                         
   0  -2  15          8.01          9.30         0.82 o                         
   1  -2  15         14.88         16.22         1.08 o                         
   2  -2  15         11.91         13.50         1.18 o                         
   3  -2  15         30.79         31.92         1.61 o                         
   4  -2  15         13.62         14.58         1.38 o                         
  -8  -1  15         28.60         25.26         3.20 o                         
  -7  -1  15         10.40         11.07         1.34 o                         
  -6  -1  15          7.91          9.10         0.95 o                         
  -5  -1  15          3.02          3.37         0.70 o                         
  -4  -1  15         41.60         40.88         1.27 o                         
  -3  -1  15         30.58         29.50         1.22 o                         
  -2  -1  15        141.94        149.34         3.27 o                         
  -1  -1  15          2.30          2.43         0.54 o                         
   0  -1  15         55.62         57.53         1.76 o                         
   1  -1  15          1.10          1.13         0.65 o                         
   2  -1  15          5.84          6.28         0.90 o                         
   3  -1  15          2.10          0.90         0.96 o                         
  -9   0  15          4.85          3.04         5.89 o                         
  -8   0  15         29.15         29.94         2.40 o                         
  -7   0  15          0.49          0.88         0.93 o                         
  -6   0  15          3.68          4.87         0.79 o                         
  -5   0  15         16.97         16.26         0.83 o                         
  -4   0  15        173.06        186.55         3.54 o                         
  -3   0  15         74.40         79.37         2.05 o                         
  -2   0  15         41.02         41.23         1.36 o                         
  -1   0  15          0.20          0.12         0.51 o                         
   0   0  15          1.58          1.01         0.61 o                         
   1   0  15         61.80         65.33         2.36 o                         
   2   0  15         36.99         38.14         1.71 o                         
  -9   1  15         20.55         15.95         5.77 o                         
  -8   1  15          8.88          8.66         1.95 o                         
  -7   1  15         21.08         21.34         1.29 o                         
  -6   1  15          6.01          4.74         0.68 o                         
  -5   1  15         14.05         13.92         0.82 o                         
  -4   1  15         53.66         62.28         1.74 o                         
  -3   1  15          0.31          0.41         0.48 o                         
  -2   1  15         76.02         81.88         2.07 o                         
  -1   1  15          0.07          0.32         0.54 o                         
   0   1  15         36.72         42.19         1.53 o                         
   1   1  15        141.25        149.57         4.14 o                         
   2   1  15         16.14         11.80         1.66 o                         
  -9   2  15          0.03         -0.84         3.12 o                         
  -8   2  15          6.58          4.76         1.76 o                         
  -7   2  15          0.80         -0.18         0.91 o                         
  -6   2  15        257.95        267.03         5.15 o                         
  -5   2  15         49.24         50.18         1.54 o                         
  -4   2  15          4.06          4.63         0.66 o                         
  -3   2  15         52.75         55.15         1.62 o                         
  -2   2  15          1.79          1.50         0.57 o                         
  -1   2  15          3.38          4.42         0.76 o                         
   0   2  15         10.66         12.79         1.00 o                         
   1   2  15         14.59         16.70         1.97 o                         
   2   2  15          5.99          6.46         1.75 o                         
  -9   3  15          4.56          6.92         3.23 o                         
  -8   3  15         63.17         69.92         4.13 o                         
  -7   3  15         93.02         95.54         2.31 o                         
  -6   3  15         10.96         12.87         1.09 o                         
  -5   3  15          9.04          7.24         0.88 o                         
  -4   3  15         37.11         36.35         1.37 o                         
  -3   3  15          0.51          0.94         0.63 o                         
  -2   3  15         20.22         22.06         1.39 o                         
  -1   3  15         35.80         40.16         1.60 o                         
   0   3  15          1.63          1.70         1.24 o                         
   1   3  15         13.17         10.56         3.51 o                         
  -9   4  15         17.04         24.29         4.92 o                         
  -8   4  15          9.32          5.86         3.06 o                         
  -7   4  15          0.94          0.42         0.75 o                         
  -6   4  15          4.74          4.13         0.74 o                         
  -5   4  15         19.83         18.24         1.47 o                         
  -4   4  15          7.14          7.21         0.83 o                         
  -3   4  15        121.49        115.01         3.67 o                         
  -2   4  15          5.91          4.34         0.75 o                         
  -1   4  15          2.83          1.67         1.51 o                         
   0   4  15          9.46         12.41         3.67 o                         
  -8   5  15         14.10         12.97         2.60 o                         
  -7   5  15          8.89          6.08         1.66 o                         
  -6   5  15         12.79          9.99         1.56 o                         
  -5   5  15         23.57         23.29         1.50 o                         
  -4   5  15         13.90         14.30         1.17 o                         
  -3   5  15          7.94          7.69         1.00 o                         
  -2   5  15          8.90          7.77         3.35 o                         
  -8   6  15          0.12          2.78         3.31 o                         
  -7   6  15         18.09         16.53         3.92 o                         
  -6   6  15         14.66         14.76         1.51 o                         
  -5   6  15         17.52         17.11         1.73 o                         
  -4   6  15         16.23         17.25         2.47 o                         
  -3  -7  16          4.48          6.18         5.58 o                         
  -2  -7  16          4.29          4.05         2.19 o                         
  -1  -7  16          0.11          3.75         1.73 o                         
   1  -7  16          0.05          2.16         3.51 o                         
   2  -7  16          8.32          6.55         3.70 o                         
   3  -7  16         10.03          8.68         4.58 o                         
  -4  -6  16          1.84         -0.38         2.70 o                         
  -3  -6  16          2.73          3.01         1.26 o                         
  -2  -6  16          3.35          4.82         1.19 o                         
  -1  -6  16          2.42          2.41         1.04 o                         
   0  -6  16          7.36          8.74         1.37 o                         
   1  -6  16         25.10         27.95         3.08 o                         
   2  -6  16         82.68         91.65         7.77 o                         
   3  -6  16         30.93         26.11         3.28 o                         
  -5  -5  16          0.00         -1.04         3.45 o                         
  -4  -5  16         17.19         10.99         1.44 o                         
  -3  -5  16         31.81         32.60         1.80 o                         
  -2  -5  16         41.29         44.62         1.82 o                         
  -1  -5  16         29.86         27.32         1.67 o                         
   0  -5  16         14.17         14.49         1.40 o                         
   1  -5  16          6.69          7.54         1.34 o                         
   2  -5  16          1.24          0.37         1.92 o                         
   3  -5  16          2.33          2.69         1.75 o                         
  -6  -4  16          0.01         -1.04         3.04 o                         
  -5  -4  16         24.42         20.34         2.41 o                         
  -4  -4  16          3.82          4.64         0.96 o                         
  -3  -4  16          4.49          3.53         0.85 o                         
  -2  -4  16         74.89         82.46         2.44 o                         
  -1  -4  16          3.96          3.21         0.85 o                         
   0  -4  16         86.55         93.87         2.83 o                         
   1  -4  16         26.68         28.39         1.79 o                         
   2  -4  16         25.44         24.53         2.19 o                         
   3  -4  16         25.37         27.21         2.37 o                         
  -7  -3  16          0.68          2.01         4.92 o                         
  -6  -3  16          0.01         -0.57         1.46 o                         
  -5  -3  16          1.69          2.14         1.01 o                         
  -4  -3  16          7.57          9.43         1.04 o                         
  -3  -3  16        129.46        130.50         3.03 o                         
  -2  -3  16         23.59         27.62         1.23 o                         
  -1  -3  16          2.58          1.07         0.78 o                         
   0  -3  16          4.36          5.75         0.86 o                         
   1  -3  16          0.01          0.91         0.90 o                         
   2  -3  16         48.34         51.16         2.67 o                         
   3  -3  16          2.48          0.31         1.83 o                         
  -7  -2  16         48.03         46.10         4.77 o                         
  -6  -2  16         18.29         21.68         1.51 o                         
  -5  -2  16         97.79        101.21         3.09 o                         
  -4  -2  16        172.31        175.70         3.81 o                         
  -3  -2  16         11.80         10.07         0.94 o                         
  -2  -2  16          0.09          0.31         0.62 o                         
  -1  -2  16          8.36          9.88         1.20 o                         
   0  -2  16         84.52         92.44         2.70 o                         
   1  -2  16         60.57         65.96         2.39 o                         
   2  -2  16          5.99          4.00         1.91 o                         
  -8  -1  16          0.78          1.19         4.95 o                         
  -7  -1  16          8.95          6.20         1.65 o                         
  -6  -1  16        122.68        137.00         3.30 o                         
  -5  -1  16          3.20          2.61         0.89 o                         
  -4  -1  16          9.82          8.58         1.04 o                         
  -3  -1  16         39.48         40.02         1.42 o                         
  -2  -1  16         31.26         38.07         1.47 o                         
  -1  -1  16         83.93         92.18         2.69 o                         
   0  -1  16          8.78          8.23         1.06 o                         
   1  -1  16          0.05          0.21         0.82 o                         
   2  -1  16         34.65         27.01         2.66 o                         
  -8   0  16        163.93        144.65        12.44 o                         
  -7   0  16         33.43         27.98         1.89 o                         
  -6   0  16         46.19         47.37         1.99 o                         
  -5   0  16          1.40          1.38         0.66 o                         
  -4   0  16         16.62         15.05         0.97 o                         
  -3   0  16          1.65          0.47         0.58 o                         
  -2   0  16          6.47          8.26         0.86 o                         
  -1   0  16          0.01         -0.66         0.66 o                         
   0   0  16         67.67         67.68         2.05 o                         
   1   0  16         25.42         28.18         1.62 o                         
   2   0  16         12.33          9.71         2.08 o                         
  -8   1  16          2.47          4.31         2.21 o                         
  -7   1  16         11.65         11.95         1.22 o                         
  -6   1  16          9.90         11.04         1.00 o                         
  -5   1  16         40.78         43.76         1.64 o                         
  -4   1  16         28.29         30.12         1.52 o                         
  -3   1  16          0.51          1.30         0.66 o                         
  -2   1  16         36.13         34.34         1.56 o                         
  -1   1  16          0.63          0.21         0.85 o                         
   0   1  16         41.33         45.57         1.83 o                         
   1   1  16         35.11         37.58         2.51 o                         
   2   1  16          0.18         -0.28         2.57 o                         
  -8   2  16         54.40         47.33         5.45 o                         
  -7   2  16          0.02         -0.55         0.98 o                         
  -6   2  16          0.23          0.10         0.76 o                         
  -5   2  16          7.68          6.89         0.89 o                         
  -4   2  16         17.70         21.13         1.47 o                         
  -3   2  16         32.43         30.98         1.62 o                         
  -2   2  16          0.35          0.54         0.71 o                         
  -1   2  16         43.97         45.15         1.73 o                         
   0   2  16         15.23         14.56         2.43 o                         
   1   2  16          4.19          2.35         3.42 o                         
  -8   3  16         20.22         18.00         2.61 o                         
  -7   3  16          2.26          2.03         1.31 o                         
  -6   3  16         19.51         22.72         1.20 o                         
  -5   3  16          0.14         -0.14         0.75 o                         
  -4   3  16         24.02         20.70         1.17 o                         
  -3   3  16          0.80          0.01         0.90 o                         
  -2   3  16          1.85          2.87         0.83 o                         
  -1   3  16         19.26         21.95         2.55 o                         
   0   3  16          0.03          0.27         4.09 o                         
  -8   4  16          1.69          1.34         3.13 o                         
  -7   4  16          0.01          1.00         1.37 o                         
  -6   4  16          9.29          7.85         1.21 o                         
  -5   4  16          4.54          4.70         1.14 o                         
  -4   4  16          0.50          0.76         0.84 o                         
  -3   4  16         53.68         59.68         2.75 o                         
  -2   4  16         31.18         32.57         4.83 o                         
  -8   5  16         15.26         18.34         6.49 o                         
  -7   5  16          2.80          0.92         1.62 o                         
  -6   5  16         29.69         27.40         2.60 o                         
  -5   5  16          5.77          4.31         1.20 o                         
  -4   5  16          4.63          8.31         4.08 o                         
  -5   6  16          0.01         -0.66         4.83 o                         
  -3  -6  17         15.26         12.44         5.77 o                         
  -2  -6  17          0.54          4.43         2.13 o                         
  -4  -5  17        114.77        120.29         6.54 o                         
  -3  -5  17         14.34         13.34         1.68 o                         
  -2  -5  17         52.41         56.90         2.67 o                         
  -1  -5  17          7.86         10.77         2.32 o                         
   0  -5  17        148.81        167.29         7.86 o                         
   1  -5  17         10.48         12.16         3.98 o                         
   2  -5  17         11.42         10.38         4.01 o                         
  -5  -4  17         39.41         41.02         3.28 o                         
  -4  -4  17         42.98         46.19         2.15 o                         
  -3  -4  17          1.01          1.37         1.10 o                         
  -2  -4  17        180.44        188.85         4.53 o                         
  -1  -4  17          2.34          2.24         1.05 o                         
   0  -4  17          4.57          4.84         1.74 o                         
   1  -4  17          0.28          0.96         2.13 o                         
   2  -4  17          0.00         -3.26         3.42 o                         
  -6  -3  17          0.08         -0.85         3.06 o                         
  -5  -3  17         32.26         34.64         3.38 o                         
  -4  -3  17        163.47        175.17         5.36 o                         
  -3  -3  17          2.06          1.48         1.03 o                         
  -2  -3  17         47.63         50.76         1.89 o                         
  -1  -3  17         12.18         13.80         1.77 o                         
   0  -3  17          5.18          3.82         1.25 o                         
   1  -3  17         47.42         55.26         3.34 o                         
   2  -3  17          5.97          5.80         2.73 o                         
  -7  -2  17          7.32         10.06         6.46 o                         
  -6  -2  17         72.14         92.88         5.04 o                         
  -5  -2  17         10.35         10.69         1.63 o                         
  -4  -2  17        177.37        200.15         4.84 o                         
  -3  -2  17         10.43          9.18         1.11 o                         
  -2  -2  17          3.56          1.70         0.78 o                         
  -1  -2  17          0.93         -0.51         0.85 o                         
   0  -2  17          2.90          3.88         0.97 o                         
   1  -2  17          0.00          0.14         1.88 o                         
   2  -2  17         16.38         15.33         3.10 o                         
  -7  -1  17         10.09          3.01         3.90 o                         
  -6  -1  17        252.19        269.92        11.40 o                         
  -5  -1  17         12.90         13.75         1.18 o                         
  -4  -1  17          0.61         -0.61         0.79 o                         
  -3  -1  17          0.00          0.00         0.75 o                         
  -2  -1  17          0.34          0.45         0.71 o                         
  -1  -1  17          3.41          4.57         1.11 o                         
   0  -1  17          7.76          8.36         1.16 o                         
   1  -1  17          0.62          1.29         1.96 o                         
   2  -1  17          0.12          0.06         2.70 o                         
  -7   0  17          2.66          2.23         2.23 o                         
  -6   0  17          2.21          1.44         1.17 o                         
  -5   0  17         23.40         26.46         1.35 o                         
  -4   0  17          0.07         -0.11         0.72 o                         
  -3   0  17          2.67          1.59         0.86 o                         
  -2   0  17          1.18          0.36         0.77 o                         
  -1   0  17         15.70         17.39         1.26 o                         
   0   0  17         17.73         21.60         3.73 o                         
   1   0  17         13.27         19.68         3.86 o                         
  -8   1  17        128.97        108.80         9.72 o                         
  -7   1  17         20.44         12.75         2.99 o                         
  -6   1  17          9.40          7.56         1.85 o                         
  -5   1  17          5.11          3.63         0.89 o                         
  -4   1  17          4.16          4.70         1.00 o                         
  -3   1  17         40.33         45.76         1.87 o                         
  -2   1  17          3.58          4.10         0.93 o                         
  -1   1  17         29.66         30.42         1.98 o                         
   0   1  17          5.38          5.99         2.95 o                         
   1   1  17          0.45         -3.45         3.51 o                         
  -8   2  17         50.49         38.47         4.80 o                         
  -7   2  17         10.22          3.05         1.99 o                         
  -6   2  17          0.09         -0.55         1.06 o                         
  -5   2  17          8.17          6.28         1.00 o                         
  -4   2  17          4.38          3.50         0.89 o                         
  -3   2  17          6.27          6.52         1.14 o                         
  -2   2  17         11.83         14.53         2.42 o                         
  -1   2  17          6.31          7.85         2.40 o                         
   0   2  17          4.18          2.76         3.35 o                         
  -8   3  17          0.51         -2.51         6.36 o                         
  -7   3  17         17.44          7.01         6.29 o                         
  -6   3  17          1.23          1.63         1.33 o                         
  -5   3  17          1.24          0.03         1.59 o                         
  -4   3  17          0.26         -1.04         1.04 o                         
  -3   3  17          4.47          0.74         1.37 o                         
  -2   3  17          0.06         -1.25         3.20 o                         
  -7   4  17          0.41          1.00         3.39 o                         
  -6   4  17          3.96          3.09         1.56 o                         
  -5   4  17         45.65         41.77         6.00 o                         
  -4   4  17          6.17         -3.26         4.36 o                         
  -5   5  17         10.17          5.36         4.80 o                         
  -3  -5  18          2.29          4.88         3.68 o                         
  -2  -5  18          0.60          2.52         2.74 o                         
  -4  -4  18          8.61          7.06         3.44 o                         
  -3  -4  18         31.75         30.91         2.64 o                         
  -5  -3  18         39.12         31.37         5.30 o                         
  -4  -3  18         36.05         37.13         2.93 o                         
  -3  -3  18         23.68         21.09         4.79 o                         
  -2  -3  18         43.67          3.54         4.92 o                         
  -1  -3  18         15.88         13.12         2.83 o                         
   0  -3  18         12.85         17.46         4.29 o                         
   1  -3  18          0.21         -0.09         5.42 o                         
  -6  -2  18         44.40         49.30         6.52 o                         
  -5  -2  18         70.33         58.01         3.48 o                         
  -4  -2  18         33.45         34.38         2.61 o                         
  -3  -2  18          0.01         -1.36         1.47 o                         
  -2  -2  18         13.57         16.52         1.77 o                         
  -1  -2  18          8.02          6.82         1.54 o                         
   0  -2  18          1.36          4.33         3.45 o                         
   1  -2  18          3.57          0.38         3.73 o                         
  -6  -1  18          1.09          0.93         2.77 o                         
  -5  -1  18         23.29         25.40         3.65 o                         
  -4  -1  18         16.28         15.84         1.63 o                         
  -3  -1  18         15.31         15.37         1.83 o                         
  -2  -1  18          3.43          3.07         1.37 o                         
  -1  -1  18          5.87          6.73         2.49 o                         
   0  -1  18          0.14         -0.28         3.01 o                         
  -7   0  18         34.99         41.49         4.72 o                         
  -6   0  18         52.51         53.13         5.92 o                         
  -5   0  18         11.94         11.84         1.58 o                         
  -4   0  18          3.95          5.54         1.18 o                         
  -3   0  18          2.08          3.05         1.24 o                         
  -2   0  18          1.91          2.27         2.04 o                         
  -1   0  18         55.23         60.37         8.48 o                         
  -7   1  18         18.62         16.36         4.67 o                         
  -6   1  18          0.12          1.90         2.62 o                         
  -5   1  18          8.95          5.70         2.47 o                         
  -4   1  18          1.57          2.55         1.53 o                         
  -3   1  18          1.94         -0.72         1.38 o                         
  -1   1  18         35.43         29.31         4.58 o                         
  -7   2  18          0.62         -0.47         6.74 o                         
  -6   2  18          0.37         -2.10         5.02 o                         
  -5   2  18          2.01          1.95         1.54 o                         
  -4   2  18         45.64         24.49        14.84 o                         
  -6   3  18          7.97          5.05         2.29 o                         
  -5   3  18          0.06         -0.61         2.87 o                         
  -3  -4  19          1.68         -2.29         5.02 o                         
  -4  -3  19          0.44         -1.13         5.83 o                         
  -3  -3  19          0.10         -2.88         2.88 o                         
  -2  -3  19         18.35         16.99         6.08 o                         
  -4  -2  19          0.07          0.15         2.85 o                         
  -3  -2  19          1.07          1.73         3.62 o                         
  -2  -2  19          0.65         -2.48         3.92 o                         
  -4  -1  19          0.37         -2.63         2.63 o                         
  -3  -1  19          0.85          1.08         1.68 o                         
  -2  -1  19          0.71          1.52         3.04 o                         
  -5   0  19          0.33         -3.76         5.92 o                         
  -4   0  19         29.10         32.25         2.96 o                         
  -3   0  19         16.55         23.66         5.89 o                         
  -2   0  19          1.80          5.55         3.89 o                         
  -5   1  19         13.63         15.25         2.58 o                         
  -4   1  19          9.29         11.13         4.08 o                         
                                                                                
